# Supplementary material for: (E)-4-Bromo-2-[(phenyl­imino)­meth­yl]phenol: a new poly­morph and thermochromism
Source: Acta Crystallogr C Struct Chem. 2020 Oct 8;76(Pt 11):1001–4. doi: 10.1107/S2053229620011560 (PMC7642768; doi:10.1107/S2053229620011560)
Supplement: Supplementary file 1 [file c-76-01001-sup1.cif]

##############################################################################
#                                                                            #
# This CIF contains the data in a paper accepted for publication in          #
# Acta Crystallographica Section C. It conforms to the requirements of       #
# Notes for Authors for Acta Crystallographica Section C, and has been       #
# peer reviewed under the auspices of the IUCr Commission on Journals.       #
#                                                                            #
# Full details of the Crystallographic Information File format               #
# are given in the paper "The Crystallographic Information File (CIF):       #
# a New Standard Archive File for Crystallography" by S. R. Hall, F. H.      #
# Allen and I. D. Brown [Acta Cryst. (1991), A47, 655-685].                  #
#                                                                            #
# The current version of the core CIF dictionary is obtainable from          #
# ftp://ftp.iucr.org/pub/cif_core.dic.                                       #
#                                                                            #
# Software is freely available for graphical display of the structure(s)     #
# in this CIF. For information consult the CIF software page                 #
# http://www.iucr.org/resources/cif/software.                                #
#                                                                            #
# This file may be used for bona fide research purposes within the           #
# scientific community so long as proper attribution is given to the journal # 
# article from which it was obtained.                                        #
#                                                                            #
##############################################################################
data_1A
_audit_creation_method
;
Olex2 1.3
(compiled 2020.02.04 svn.rd84adfe8 for OlexSys, GUI svn.r6032)
;
_chemical_name_systematic
;
(<i>E</i>)-4-Bromo-2-((phenylimino)methyl]phenol
;
_chemical_name_common     ?
_chemical_formula_moiety     'C13 H10 Br N O'
_chemical_formula_sum     'C13 H10 Br N O'
_chemical_formula_iupac     'C13 H10 Br N O'
_chemical_formula_weight     276.13
_chemical_melting_point     ?
_chemical_absolute_configuration     ad
_space_group_crystal_system     orthorhombic
_space_group_name_H-M_alt     'P c a 21'
_space_group_name_Hall     'P 2c -2ac'
loop_
    _space_group_symop_operation_xyz
    'x, y, z'
    '-x, -y, z+1/2'
    '-x+1/2, y, z+1/2'
    'x+1/2, -y, z'
_cell_length_a     12.2768(3)
_cell_length_b     4.48290(10)
_cell_length_c     19.6694(4)
_cell_angle_alpha     90
_cell_angle_beta     90
_cell_angle_gamma     90
_cell_volume     1082.52(4)
_cell_formula_units_Z     4
_cell_measurement_reflns_used     5409
_cell_measurement_theta_min     2.6483
_cell_measurement_theta_max     30.6392
_cell_measurement_temperature     120(2)
_exptl_crystal_description     block
_exptl_crystal_colour     orange
_exptl_crystal_size_max     0.4546
_exptl_crystal_size_mid     0.1968
_exptl_crystal_size_min     0.0493
_exptl_crystal_density_diffrn     1.694
_exptl_crystal_density_meas     ?
_exptl_crystal_density_method     ?
_exptl_crystal_F_000     552
loop_
    _exptl_crystal_face_index_h
    _exptl_crystal_face_index_k
    _exptl_crystal_face_index_l
    _exptl_crystal_face_perp_dist
    14 3 -7 0.0246
    -14 -3 7 0.0246
    7 1 -25 0.0590
    -7 -1 25 0.0590
    9 -5 8 0.2102
    -9 5 -8 0.2102
    11 -1 -21 0.0872
    -5 -2 25 0.0757
_exptl_absorpt_coefficient_mu     3.772
_exptl_absorpt_correction_type     analytical
_exptl_absorpt_process_details
;
[CrysAlis PRO (Oxford Diffraction, 2010), based on expressions derived
by
Clark & Reid (1995)]
;
_exptl_absorpt_correction_T_min     0.383
_exptl_absorpt_correction_T_max     0.847
_diffrn_ambient_temperature     120(2)
_diffrn_source     'Enhance (Mo) X-ray Source'
_diffrn_radiation_type     'Mo K\a'
_diffrn_radiation_wavelength     0.71073
_diffrn_radiation_monochromator     graphite
_diffrn_measurement_device_type     'Xcalibur, Sapphire3, Gemini ultra'
_diffrn_measurement_method     '\w scans'
_diffrn_detector_area_resol_mean     16.1511
_diffrn_reflns_number     13133
_diffrn_reflns_av_R_equivalents     0.0425
_diffrn_reflns_av_unetI/netI     0.0260
_diffrn_reflns_theta_min     3.319
_diffrn_reflns_theta_max     26.370
_diffrn_reflns_theta_full     26.370
_diffrn_measured_fraction_theta_max     0.999
_diffrn_measured_fraction_theta_full     0.999
_diffrn_reflns_limit_h_min     -15
_diffrn_reflns_limit_h_max     15
_diffrn_reflns_limit_k_min     -5
_diffrn_reflns_limit_k_max     5
_diffrn_reflns_limit_l_min     -24
_diffrn_reflns_limit_l_max     24
_refine_special_details
;
Single-crystal X-ray diffraction measurements for <b>1A</b> were
collected at 120(2) K and <b>1B</b> were collected at 150(2) K on an Oxford
Diffraction diffractometer. Both datasets were collected using Mo K<i>\a</i>
radiation (<i>\l</i> = 0.71073 \%A) and recorded on a CCD detector. The
structures were solved using direct methods in ShelXS (Sheldrick, 2008). All
structures were refined by full matrix least squares on <i>F</i>^2^ using
SHELXL (Sheldrick, 2008; Sheldrick, 2015) in Olex2 (Dolomanov <i>et al.</i>,
2009).
;
_reflns_number_total     2215
_reflns_number_gt     2133
_reflns_threshold_expression     'I > 2\s(I)'
_refine_ls_structure_factor_coef     Fsqd
_refine_ls_matrix_type     full
_refine_ls_R_factor_all     0.0236
_refine_ls_R_factor_gt     0.0219
_refine_ls_wR_factor_gt     0.0518
_refine_ls_wR_factor_ref     0.0529
_refine_ls_goodness_of_fit_ref     1.054
_refine_ls_restrained_S_all     1.054
_refine_ls_number_reflns     2215
_refine_ls_number_parameters     149
_refine_ls_number_restraints     2
_refine_ls_hydrogen_treatment     mixed
_refine_ls_weighting_scheme     calc
_refine_ls_weighting_details
              'w=1/[\s^2^(Fo^2^)+(0.0288P)^2^+0.2498P] where P=(Fo^2^+2Fc^2^)/3'
_atom_sites_solution_hydrogens     mixed
_atom_sites_solution_primary     direct
_atom_sites_solution_secondary     ?
_refine_ls_shift/su_max     0.001
_refine_ls_shift/su_mean     0.000
_refine_diff_density_max     0.386
_refine_diff_density_min     -0.231
_refine_ls_extinction_method     none
_refine_ls_extinction_coef     .
_refine_ls_abs_structure_details
;
Flack <i>x</i> determined using 993 quotients [(I+)-(I-)]/[(I+)+(I-)]
(Parsons <i>et al.</i>,  2013)
;
_refine_ls_abs_structure_Flack     -0.006(8)
loop_
    _atom_type_symbol
    _atom_type_description
    _atom_type_scat_dispersion_real
    _atom_type_scat_dispersion_imag
    _atom_type_scat_source
    'C' 'C' 0.0033 0.0016
                         'International Tables Vol C Tables 4.2.6.8 and 6.1.1.4'
    'H' 'H' 0.0000 0.0000
                         'International Tables Vol C Tables 4.2.6.8 and 6.1.1.4'
    'Br' 'Br' -0.2901 2.4595
                         'International Tables Vol C Tables 4.2.6.8 and 6.1.1.4'
    'N' 'N' 0.0061 0.0033
                         'International Tables Vol C Tables 4.2.6.8 and 6.1.1.4'
    'O' 'O' 0.0106 0.0060
                         'International Tables Vol C Tables 4.2.6.8 and 6.1.1.4'
_computing_data_collection
;
CrysAlis PRO (Oxford Diffraction, 2010)
;
_computing_cell_refinement
;
CrysAlis PRO (Oxford Diffraction, 2010)
;
_computing_data_reduction
;
CrysAlis PRO (Oxford Diffraction, 2010)
;
_computing_structure_solution
;
SHELXS97 (Sheldrick, 2008)
;
_computing_structure_refinement
;
SHELXL2018 (Sheldrick, 2015)
;
_computing_molecular_graphics
;
OLEX (Dolomanov <i>et al.</i>, 2009)
;
_computing_publication_material
;
OLEX (Dolomanov <i>et al.</i>, 2009)
;
loop_
    _atom_site_type_symbol
    _atom_site_label
    _atom_site_fract_x
    _atom_site_fract_y
    _atom_site_fract_z
    _atom_site_U_iso_or_equiv
    _atom_site_adp_type
    _atom_site_calc_flag
    _atom_site_occupancy
    _atom_site_disorder_assembly
    _atom_site_disorder_group
    Br Br1 0.42487(2) 1.04053(7) 0.52257(3) 0.01818(11) Uani d 1 . .
    C C4 0.3325(3) 0.8715(8) 0.45495(18) 0.0151(7) Uani d 1 . .
    C C5 0.3746(3) 0.6746(8) 0.40824(17) 0.0136(7) Uani d 1 . .
    H H5 0.449969 0.627095 0.409090 0.016 Uiso calc 1 . .
    C C3 0.2233(3) 0.9502(8) 0.45376(19) 0.0174(8) Uani d 1 . .
    H H3 0.195360 1.087904 0.486075 0.021 Uiso calc 1 . .
    C C6 0.3066(3) 0.5436(8) 0.35936(19) 0.0139(7) Uani d 1 . .
    C C2 0.1551(3) 0.8270(9) 0.40524(19) 0.0188(8) Uani d 1 . .
    H H2 0.080442 0.882022 0.403983 0.023 Uiso calc 1 . .
    C C1 0.1956(3) 0.6224(9) 0.35818(18) 0.0161(8) Uani d 1 . .
    O O1 0.1258(3) 0.5046(6) 0.31239(14) 0.0199(6) Uani d 1 . .
    C C7 0.3514(3) 0.3292(8) 0.31122(18) 0.0145(7) Uani d 1 . .
    H H7 0.427300 0.288024 0.311612 0.017 Uiso calc 1 . .
    N N1 0.2898(2) 0.1953(6) 0.26834(14) 0.0138(6) Uani d 1 . .
    C C8 0.3316(3) -0.0169(7) 0.2211(2) 0.0139(8) Uani d 1 . .
    C C13 0.2578(3) -0.1317(8) 0.17480(18) 0.0171(7) Uani d 1 . .
    H H13 0.184046 -0.068148 0.175947 0.021 Uiso calc 1 . .
    C C11 0.3978(4) -0.4362(8) 0.1251(2) 0.0193(8) Uani d 1 . .
    H H11 0.420342 -0.577964 0.092026 0.023 Uiso calc 1 . .
    C C9 0.4398(3) -0.1160(9) 0.2201(2) 0.0176(8) Uani d 1 . .
    H H9 0.490778 -0.040319 0.252150 0.021 Uiso calc 1 . .
    C C10 0.4724(3) -0.3257(8) 0.17207(19) 0.0187(8) Uani d 1 . .
    H H10 0.545717 -0.393545 0.171327 0.022 Uiso calc 1 . .
    C C12 0.2912(3) -0.3398(9) 0.12650(19) 0.0200(8) Uani d 1 . .
    H H12 0.240293 -0.415470 0.094460 0.024 Uiso calc 1 . .
    H H1 0.161(3) 0.369(8) 0.291(2) 0.036(14) Uiso d 1 . .
loop_
    _atom_site_aniso_label
    _atom_site_aniso_U_11
    _atom_site_aniso_U_22
    _atom_site_aniso_U_33
    _atom_site_aniso_U_12
    _atom_site_aniso_U_13
    _atom_site_aniso_U_23
    Br1 0.01826(17) 0.02317(18) 0.01312(16) -0.00238(12) -0.0012(2) -0.0025(3)
    C4 0.0181(19) 0.0169(17) 0.0104(17) -0.0043(15) -0.0021(13) 0.0006(15)
    C5 0.0115(17) 0.0143(17) 0.0149(17) -0.0001(14) -0.0009(14) 0.0041(14)
    C3 0.019(2) 0.0194(18) 0.0138(18) 0.0009(15) 0.0035(16) -0.0029(15)
    C6 0.0147(18) 0.0149(17) 0.0122(18) 0.0005(14) 0.0009(14) 0.0048(14)
    C2 0.0167(19) 0.0221(19) 0.0175(19) 0.0039(16) 0.0023(15) 0.0003(16)
    C1 0.0161(18) 0.0187(18) 0.0135(18) -0.0012(15) -0.0011(15) 0.0029(15)
    O1 0.0129(14) 0.0282(15) 0.0186(14) 0.0013(11) -0.0026(11) -0.0074(12)
    C7 0.0129(17) 0.0149(17) 0.0156(17) 0.0004(15) 0.0007(14) 0.0036(15)
    N1 0.0157(15) 0.0138(15) 0.0120(13) 0.0003(11) 0.0005(13) 0.0007(12)
    C8 0.017(2) 0.0127(17) 0.0115(18) -0.0014(14) 0.0011(13) 0.0018(14)
    C13 0.0175(19) 0.0157(16) 0.0181(18) 0.0025(15) -0.0012(15) 0.0031(15)
    C11 0.028(2) 0.0154(19) 0.0144(19) 0.0009(16) 0.0066(16) 0.0014(15)
    C9 0.0182(19) 0.0170(18) 0.0176(19) 0.0005(15) 0.0007(14) -0.0001(15)
    C10 0.0173(19) 0.0197(19) 0.0190(19) 0.0019(15) 0.0048(15) 0.0026(16)
    C12 0.025(2) 0.0184(19) 0.0170(18) -0.0016(16) -0.0010(16) -0.0016(16)
_geom_special_details
;
 All esds (except the esd in the dihedral angle between two l.s. planes)
 are estimated using the full covariance matrix.  The cell esds are taken
 into account individually in the estimation of esds in distances, angles
 and torsion angles; correlations between esds in cell parameters are only
 used when they are defined by crystal symmetry.  An approximate (isotropic)
 treatment of cell esds is used for estimating esds involving l.s. planes.
;
loop_
    _geom_bond_atom_site_label_1
    _geom_bond_atom_site_label_2
    _geom_bond_site_symmetry_2
    _geom_bond_distance
    _geom_bond_publ_flag
    Br1 C4 . 1.905(4) ?
    C4 C5 . 1.375(5) ?
    C4 C3 . 1.387(5) ?
    C5 H5 . 0.9500 ?
    C5 C6 . 1.402(5) ?
    C3 H3 . 0.9500 ?
    C3 C2 . 1.384(6) ?
    C6 C1 . 1.408(5) ?
    C6 C7 . 1.457(5) ?
    C2 H2 . 0.9500 ?
    C2 C1 . 1.394(5) ?
    C1 O1 . 1.350(5) ?
    O1 H1 . 0.857(14) ?
    C7 H7 . 0.9500 ?
    C7 N1 . 1.282(4) ?
    N1 C8 . 1.425(5) ?
    C8 C13 . 1.384(5) ?
    C8 C9 . 1.401(5) ?
    C13 H13 . 0.9500 ?
    C13 C12 . 1.393(5) ?
    C11 H11 . 0.9500 ?
    C11 C10 . 1.393(6) ?
    C11 C12 . 1.379(6) ?
    C9 H9 . 0.9500 ?
    C9 C10 . 1.392(5) ?
    C10 H10 . 0.9500 ?
    C12 H12 . 0.9500 ?
loop_
    _geom_angle_atom_site_label_1
    _geom_angle_atom_site_label_2
    _geom_angle_atom_site_label_3
    _geom_angle_site_symmetry_1
    _geom_angle_site_symmetry_3
    _geom_angle
    _geom_angle_publ_flag
    C5 C4 Br1 . . 119.9(3) ?
    C5 C4 C3 . . 121.0(3) ?
    C3 C4 Br1 . . 119.1(3) ?
    C4 C5 H5 . . 119.9 ?
    C4 C5 C6 . . 120.2(3) ?
    C6 C5 H5 . . 119.9 ?
    C4 C3 H3 . . 120.2 ?
    C2 C3 C4 . . 119.6(3) ?
    C2 C3 H3 . . 120.2 ?
    C5 C6 C1 . . 118.8(3) ?
    C5 C6 C7 . . 119.8(3) ?
    C1 C6 C7 . . 121.3(3) ?
    C3 C2 H2 . . 119.8 ?
    C3 C2 C1 . . 120.3(4) ?
    C1 C2 H2 . . 119.8 ?
    C2 C1 C6 . . 119.9(3) ?
    O1 C1 C6 . . 121.8(3) ?
    O1 C1 C2 . . 118.3(3) ?
    C1 O1 H1 . . 107(3) ?
    C6 C7 H7 . . 119.5 ?
    N1 C7 C6 . . 120.9(3) ?
    N1 C7 H7 . . 119.5 ?
    C7 N1 C8 . . 121.9(3) ?
    C13 C8 N1 . . 116.2(3) ?
    C13 C8 C9 . . 119.6(4) ?
    C9 C8 N1 . . 124.2(3) ?
    C8 C13 H13 . . 119.8 ?
    C8 C13 C12 . . 120.4(4) ?
    C12 C13 H13 . . 119.8 ?
    C10 C11 H11 . . 120.0 ?
    C12 C11 H11 . . 120.0 ?
    C12 C11 C10 . . 119.9(4) ?
    C8 C9 H9 . . 120.1 ?
    C10 C9 C8 . . 119.7(4) ?
    C10 C9 H9 . . 120.1 ?
    C11 C10 H10 . . 119.9 ?
    C9 C10 C11 . . 120.1(4) ?
    C9 C10 H10 . . 119.9 ?
    C13 C12 H12 . . 119.9 ?
    C11 C12 C13 . . 120.2(4) ?
    C11 C12 H12 . . 119.9 ?
loop_
    _geom_torsion_atom_site_label_1
    _geom_torsion_atom_site_label_2
    _geom_torsion_atom_site_label_3
    _geom_torsion_atom_site_label_4
    _geom_torsion_site_symmetry_1
    _geom_torsion_site_symmetry_2
    _geom_torsion_site_symmetry_3
    _geom_torsion_site_symmetry_4
    _geom_torsion
    _geom_torsion_publ_flag
    Br1 C4 C5 C6 . . . . 178.4(3) ?
    Br1 C4 C3 C2 . . . . -179.5(3) ?
    C4 C5 C6 C1 . . . . 1.4(5) ?
    C4 C5 C6 C7 . . . . -178.4(3) ?
    C4 C3 C2 C1 . . . . 0.7(6) ?
    C5 C4 C3 C2 . . . . 0.6(6) ?
    C5 C6 C1 C2 . . . . -0.1(5) ?
    C5 C6 C1 O1 . . . . 179.9(3) ?
    C5 C6 C7 N1 . . . . 176.4(3) ?
    C3 C4 C5 C6 . . . . -1.6(5) ?
    C3 C2 C1 C6 . . . . -0.9(6) ?
    C3 C2 C1 O1 . . . . 179.0(3) ?
    C6 C7 N1 C8 . . . . -179.5(3) ?
    C1 C6 C7 N1 . . . . -3.3(5) ?
    C7 C6 C1 C2 . . . . 179.6(3) ?
    C7 C6 C1 O1 . . . . -0.3(6) ?
    C7 N1 C8 C13 . . . . -176.1(3) ?
    C7 N1 C8 C9 . . . . 5.1(5) ?
    N1 C8 C13 C12 . . . . 179.8(3) ?
    N1 C8 C9 C10 . . . . 179.6(3) ?
    C8 C13 C12 C11 . . . . 0.9(6) ?
    C8 C9 C10 C11 . . . . 0.1(6) ?
    C13 C8 C9 C10 . . . . 0.8(6) ?
    C9 C8 C13 C12 . . . . -1.3(6) ?
    C10 C11 C12 C13 . . . . 0.1(5) ?
    C12 C11 C10 C9 . . . . -0.6(5) ?
loop_
    _geom_hbond_atom_site_label_D
    _geom_hbond_atom_site_label_H
    _geom_hbond_atom_site_label_A
    _geom_hbond_site_symmetry_A
    _geom_hbond_distance_DH
    _geom_hbond_distance_HA
    _geom_hbond_distance_DA
    _geom_hbond_angle_DHA
    _geom_hbond_publ_flag
    O1 H1 N1 . 0.857(14) 1.82(3) 2.593(4) 150(5) yes
_shelx_space_group_comment
;
The symmetry employed for this shelxl refinement is uniquely defined
by the following loop, which should always be used as a source of
symmetry information in preference to the above space-group names.
They are only intended as comments.
;
_shelx_estimated_absorpt_T_min     0.279
_shelx_estimated_absorpt_T_max     0.836
_shelx_hkl_file
;
   0   0 -27 515.050 376.659  10
   0   0 -26 25237.0 1713.94  10
   0   0 -25 621.049 386.189  10
   0   0 -24 29513.2 1798.07  10
   0   0 -23 294.716 320.286  10
   0   0 -22 16074.7 1232.57  10
   0   0 -21 801.319 369.142  10
   0   0 -20 113912. 3638.80  10
   0   0 -20 115697. 3838.64   7
   0   0 -19 729.774 330.731  10
   0   0 -19 354.740 347.577   7
   0   0 -18 94805.1 3214.48   7
   0   0 -18 92096.2 3038.20  10
   0   0 -17 345.665 232.351  10
   0   0 -17 25.8129 253.579   7
   0   0 -16 57229.2 2114.82  10
   0   0 -16 57662.3 2235.67   7
   0   0 -15 186.341 92.7255   3
   0   0 -15 510.794 235.199  10
   0   0 -15 172.568 206.925   7
   0   0 -14 109786. 2470.46   3
   0   0 -14 111927. 3126.65  10
   0   0 -14 110561. 3262.08   7
   0   0 -13 234.479 179.508  10
   0   0 -13 184.397 210.287   7
   0   0 -12 93959.4 2787.82   7
   0   0 -12 95577.2 2650.42  10
   0   0 -11-50.8250 158.450   7
   0   0 -11 128.686 146.337  10
   0   0 -11 103.365 52.6690   2
   0   0 -10 181935. 4135.76   7
   0   0 -10 182401. 4008.70  10
   0   0  -9-3.30952 35.0612   2
   0   0  -9 216.282 141.876   7
   0   0  -9 166.865 162.597  10
   0   0  -8 128032. 2618.22   2
   0   0  -8 137464. 3073.76  10
   0   0  -8 134671. 3171.78   7
   0   0  -7 45.2163 36.1565   2
   0   0  -7 97.0043 98.2205  10
   0   0  -7 137.013 110.066   5
   0   0  -7 122.463 124.710   7
   0   0  -6 169039. 3650.43   7
   0   0  -6 160455. 3227.92   2
   0   0  -6 177855. 3541.74   5
   0   0  -6 168459. 3558.78  10
   0   0  -5 115.279 80.0939   5
   0   0  -5 8.56168 85.6299   7
   0   0  -4 53420.7 1345.73   7
   0   0  -3 172.998 60.5837   7
   0   0   3 74.2160 45.9827  10
   0   0   3 182.712 63.6758   5
   0   0   4 42548.0 1051.05  10
   0   0   4 38393.6 1013.34   5
   0   0   5 44.0572 72.5146   5
   0   0   5 168.852 84.1202  10
   0   0   6 139945. 2991.05   5
   0   0   6 132815. 2688.97   9
   0   0   7 43.1376 31.5394   9
   0   0   7-17.6343 77.9206  10
   0   0   7 142.137 109.752   5
   0   0   8 132290. 3039.66   5
   0   0   9-41.7934 113.624   5
   0   0  10 169087. 3882.04   5
   0   0  11 28.9259 127.617   5
   0   0  12 95083.0 2582.61   5
   0   0  13 132.796 203.008   5
   0   0  14 106865. 2955.35   5
   0   0  15 275.626 249.557   5
   0   0  16 55845.9 2028.99   5
   0   0  17 903.891 359.584   5
   0   0  18 81027.3 2728.55   5
   0   0  19 1139.61 375.536   5
   0   0  20 90953.2 3371.97   8
   0   0  20 95973.9 3180.61   5
   0   0  21 1682.81 536.077   8
   0   0  21 933.040 374.427   5
   0   0  22 35890.1 2060.98   8
   0   0  22 36011.2 1890.86   5
   0   0  23 845.155 514.077   8
   0   0  23 495.999 384.398   5
   0   0  24 28051.4 1912.66   8
   0   0  24 26756.9 1720.33   5
   0   0  25 205.828 370.537   8
   0   0  26 24806.2 1906.52   8
   0   0  27 413.504 500.449   8
   0  -1 -27 155.834 359.163  10
   0  -1 -26 37184.0 2240.54  10
   0   1 -26 33782.8 2244.38   7
   0   1 -25 481.584 464.755   7
   0  -1 -25 57.7908 358.305  10
   0   1 -24 18432.2 1554.58   7
   0  -1 -24 17478.8 1451.83  10
   0   1 -23 370.359 252.645  10
   0  -1 -23-129.963 333.138  10
   0   1 -23 94.1301 323.838   7
   0   1 -22 29286.2 1918.04   7
   0  -1 -22 27528.1 1748.78  10
   0   1 -22 30019.6 1585.24  10
   0  -1 -21 55.3170 296.059  10
   0   1 -21 171.185 274.564  10
   0   1 -21 617.486 350.939   7
   0   1 -20 34506.6 1624.93  10
   0  -1 -20 35804.6 1896.31  10
   0   1 -20 35142.8 1975.10   7
   0   1 -19-404.574 279.155   7
   0  -1 -19-309.389 247.562  10
   0  -1 -18 24632.4 1468.17  10
   0   1 -18 26439.5 1607.32   7
   0   1 -18 27339.7 1331.84  10
   0  -1 -17-82.9394 220.251  10
   0   1 -17 190.332 191.538  10
   0   1 -17 383.853 384.560   7
   0  -1 -17 161.986 142.935   1
   0  -1 -16 145475. 3347.76   1
   0  -1 -16 139360. 4077.68  10
   0   1 -16 145274. 4265.59   7
   0   1 -16 141337. 3713.19  10
   0   1 -15 458.970 307.726   7
   0  -1 -15 52.2934 104.672   1
   0   1 -15 252.870 195.125  10
   0  -1 -15 209.883 232.424  10
   0  -1 -14 98834.3 2379.43   1
   0   1 -14 101942. 3147.69   7
   0   1 -14 97077.8 2692.04  10
   0  -1 -14 94844.0 2990.52  10
   0  -1 -13 52.8165 100.246   1
   0   1 -13 103.396 138.334  10
   0  -1 -13 355.727 206.889  10
   0   1 -13 187.951 229.465   7
   0  -1 -12 94290.6 2185.50   1
   0   1 -12 94587.8 2881.67   7
   0   1 -12 93127.7 2467.45  10
   0  -1 -12 91432.5 2775.23  10
   0   1 -11 33.7228 134.064  10
   0  -1 -11 52.5214 76.6821   1
   0   1 -11 108.413 88.8298   5
   0   1 -11 123.736 217.372   7
   0   1 -10 70385.0 2261.72   7
   0   1 -10 70742.5 1886.47  10
   0  -1 -10 69074.8 1518.04   2
   0  -1 -10 70317.8 1646.21   1
   0   1 -10 75270.2 1796.83   5
   0   1  -9 229.412 113.056  10
   0  -1  -9 56.0098 50.8170   2
   0   1  -9 35.6175 155.303   7
   0   1  -9-5.98548 75.4619   5
   0  -1  -9 69.3197 57.5225   1
   0   1  -8 82711.0 1861.39   5
   0   1  -8 89477.0 2136.13   9
   0  -1  -8 82281.3 1804.41   2
   0  -1  -8 79833.9 1778.10   1
   0   1  -8 82397.5 2417.86   7
   0   1  -8 81606.5 1980.34  10
   0   1  -7 66.1209 72.1921  10
   0  -1  -7 64.4260 46.7844   1
   0  -1  -7 100.761 75.3079   2
   0   1  -7 2.23041 76.8794   9
   0   1  -7 4.12911 156.560   7
   0   1  -7 32.6823 110.053   2
   0   1  -7-33.1173 50.7461   5
   0   1  -6 140504. 3460.77   7
   0   1  -6 141596. 2933.85  10
   0   1  -6 136780. 2825.40   5
   0  -1  -6 137414. 2927.60   2
   0   1  -6 157592. 3239.44   9
   0   1  -6 150275. 3225.24   2
   0  -1  -6 133586. 2800.30   1
   0   1  -6 150490. 3219.95   4
   0  -1  -5 35.9552 51.6800   1
   0   1  -5 213.475 120.830   2
   0   1  -5 177.990 91.1504   4
   0   1  -5-30.4513 155.119   7
   0   1  -5 199.269 129.526   9
   0  -1  -5 398.636 119.793   2
   0   1  -5 34.3632 32.9173   5
   0   1  -5 44.3923 50.0155  10
   0  -1  -4 581804. 11464.7   2
   0   1  -4 615957. 11619.6   4
   0   1  -4 593183. 11845.6   7
   0  -1  -4 616154. 11575.2  11
   0  -1  -4 578307. 11310.8   1
   0   1  -4 608931. 11829.5   8
   0   1  -4 567914. 11284.4  10
   0  -1  -3 129.381 58.6829   1
   0  -1  -3 125.990 86.7365  11
   0   1  -3 46.4368 98.0068   9
   0   1  -3 201.531 117.381   7
   0  -1  -3 117.449 118.697   2
   0   1  -3 433.122 142.991   8
   0   1  -2 280532. 5823.00   7
   0   1  -2 274787. 5421.31   5
   0   1  -2 293894. 5838.27   8
   0  -1  -2 291000. 5720.61  11
   0  -1  -2 277365. 5684.66   2
   0  -1  -1 109.621 76.2061   2
   0  -1  -1 38.7592 66.1949  10
   0   1  -1 24.3305 73.6500   8
   0  -1  -1 149.260 100.246  11
   0   1  -1 24.0992 45.4755   5
   0   1   0 142866. 3016.27   8
   0   1   0 137459. 2833.08   5
   0  -1   0 138435. 2859.17   5
   0  -1   0 134988. 2995.44   2
   0   1   1 97.7138 72.0231   5
   0  -1   1 54.8329 48.1886   5
   0  -1   1-81.4654 90.4151   2
   0   1   2 285862. 5713.40   5
   0   1   2 303719. 5605.47   1
   0   1   2 287224. 5705.45  11
   0  -1   2 281826. 5795.33   2
   0   1   3 101.818 78.7133  11
   0   1   3-13.5076 86.5551   5
   0   1   3 214.129 67.9529   1
   0  -1   3 70.6116 40.3851  10
   0  -1   3 148.159 108.672   2
   0   1   4 498536. 9545.82   1
   0  -1   4 503496. 9927.17   2
   0  -1   4 499245. 9891.35   4
   0   1   4 510728. 9936.48   5
   0  -1   4 526215. 9573.05  10
   0  -1   5 174.979 112.398   2
   0   1   5 194.589 133.743   5
   0  -1   5 35.4265 97.1786   4
   0  -1   5 85.6812 49.3519  10
   0   1   5 50.4224 37.2957   1
   0  -1   6 166538. 3579.43   4
   0  -1   6 153536. 3253.31   6
   0   1   6 163851. 3670.69   5
   0  -1   6 162139. 3565.40   2
   0  -1   6 166418. 3316.96  10
   0   1   7 42.1580 135.704   5
   0  -1   7-32.2993 71.0059   6
   0  -1   7 12.0412 111.759   2
   0  -1   7-21.6260 88.3634   5
   0  -1   7 100.265 105.036   4
   0  -1   7 108.573 71.4722  10
   0   1   8 81654.6 2280.36   5
   0  -1   8 78641.7 2081.44   2
   0  -1   8 83649.5 2156.33   4
   0  -1   8 80385.5 1927.00   5
   0  -1   8 84791.5 1958.40  10
   0  -1   9-75.1812 99.0513   2
   0   1   9 294.548 202.298   5
   0  -1   9 305.202 152.016   4
   0  -1   9 75.8721 66.3325  10
   0  -1   9 8.46568 84.5719   5
   0  -1  10 75010.2 2088.58   4
   0  -1  10 70418.0 1952.90   2
   0   1  10 75477.2 2239.42   5
   0  -1  10 73048.0 1899.63   5
   0   1  11 49.8819 195.718   5
   0  -1  11 71.6661 148.085   8
   0   1  11 4.06914 23.7953   9
   0  -1  11 9.88256 115.100   4
   0  -1  11 112.503 115.734   2
   0  -1  11 243.665 125.764   5
   0   1  12 89940.7 2644.54   5
   0  -1  12 89989.3 2898.06   8
   0  -1  12 85017.7 2307.83   5
   0  -1  12 88158.6 2471.64   4
   0  -1  12 86108.5 2279.28   2
   0  -1  13 132.647 160.885   5
   0   1  13-84.7109 198.383   5
   0  -1  13 223.967 178.293   4
   0  -1  13 360.859 290.314   8
   0  -1  13 60.2556 104.552   2
   0  -1  14 93282.7 2652.27   4
   0  -1  14 91224.0 3105.97   8
   0   1  14 93181.6 2843.80   5
   0  -1  14 89795.7 2385.49   2
   0  -1  14 91174.0 2558.84   5
   0   1  15-262.345 205.478   5
   0  -1  15 167.040 299.311   8
   0  -1  15 67.1535 193.225   5
   0  -1  15 54.3774 120.296   2
   0  -1  15 283.718 225.633   4
   0  -1  16 135124. 3283.94   2
   0   1  16 138485. 3919.51   5
   0  -1  16 130083. 4181.26   8
   0  -1  16 142080. 3677.22   5
   0  -1  16 141122. 3694.09   4
   0  -1  17-43.0478 105.829   2
   0  -1  17 622.002 465.918   8
   0   1  17 644.578 323.269   5
   0  -1  17 101.772 174.756   5
   0  -1  17 375.290 287.407   4
   0  -1  18 16607.3 1308.88   8
   0   1  18 16455.9 1153.24   5
   0  -1  18 16772.8 1086.15   5
   0  -1  18 17316.6 1059.40   4
   0  -1  19 237.156 240.731   5
   0  -1  19 99.2928 300.302   8
   0   1  19 204.826 253.868   5
   0  -1  19 478.990 297.291   4
   0  -1  20 38167.8 1706.13   4
   0   1  20 36116.9 1863.60   5
   0  -1  20 32019.5 1980.72   8
   0   1  21 473.000 396.096   5
   0  -1  21 297.272 348.520   8
   0  -1  21 362.984 248.774   4
   0   1  22 24785.2 1592.54   5
   0  -1  22 21939.8 1715.31   8
   0   1  23 45.9696 402.659   5
   0  -1  23 469.575 402.075   8
   0  -1  24 11905.6 1314.19   8
   0   1  24 12881.1 1251.66   5
   0  -1  25 79.5400 440.161   8
   0   1  25 109.071 330.248   5
   0  -1  26 36643.7 2478.08   8
   0   1  26 40461.9 2333.73   5
   0   1  27 201.197 388.940   5
   0   2 -25 808.796 588.850   7
   0  -2 -25 303.973 370.639  10
   0   2 -24 17447.5 1614.18   7
   0  -2 -24 17523.2 1520.36  10
   0   2 -23 618.682 465.899   7
   0  -2 -23-4.05450 373.822  10
   0  -2 -22 17596.7 1447.37  10
   0   2 -22 15830.6 1463.17   7
   0   2 -21-294.160 405.072   7
   0  -2 -21 208.581 316.358  10
   0  -2 -20 26087.0 1668.58  10
   0   2 -20 25131.7 1783.91   7
   0   2 -19-252.061 303.180   7
   0  -2 -19-119.542 255.787  10
   0   2 -18 30773.3 1849.00   7
   0  -2 -18 30207.0 1731.02  10
   0   2 -17 51.3785 354.390   7
   0  -2 -17 175.346 276.466  10
   0   2 -16 29469.7 1229.90  10
   0  -2 -16 29293.2 1620.58  10
   0   2 -16 28364.5 1675.49   7
   0  -2 -15 191.777 231.331  10
   0   2 -15 196.949 175.263  10
   0   2 -15-116.673 283.936   7
   0  -2 -14 78219.4 2789.88  10
   0  -2 -14 83360.2 2008.11   2
   0   2 -14 82584.2 2970.00   7
   0   2 -14 85191.8 2292.63  10
   0  -2 -13-3.11422 76.0706   2
   0   2 -13 29.9678 119.394  10
   0   2 -13 335.421 297.469   7
   0  -2 -13 158.656 220.558  10
   0  -2 -12 52030.5 1417.88   2
   0   2 -12 46596.2 1144.18   5
   0  -2 -12 52559.2 1969.42  10
   0   2 -12 52096.7 1455.50  10
   0   2 -12 49275.0 2071.61   7
   0   2 -11 129.632 228.999   7
   0  -2 -11-78.1232 186.401  10
   0   2 -11-14.1817 93.2477  10
   0   2 -11 18.2048 46.7200   5
   0  -2 -11 3.63371 114.159   2
   0  -2 -10 104566. 2286.56   2
   0   2 -10 99673.6 2080.98  10
   0  -2 -10 100867. 2746.83  10
   0   2 -10 99009.1 2963.04   7
   0  -2  -9-48.1617 100.169   2
   0  -2  -9 180.210 198.352  10
   0   2  -9 66.0139 263.647   7
   0   2  -8 18531.4 1094.85   7
   0  -2  -8 19924.0 796.636   2
   0  -2  -7-1.96778 109.370   2
   0   2  -7-299.462 228.722   7
   0   2  -6 116499. 3354.67   7
   0  -2  -6 122969. 2989.79   2
   0   2  -5 51.0023 46.1661   5
   0  -2  -5 206.170 167.674   2
   0   2  -5 143.156 194.742   7
   0  -2  -4 106869. 2689.87   2
   0   2  -4 109691. 2949.84   7
   0   2  -4 98197.7 2145.25   5
   0  -2  -4 108447. 2636.00  10
   0   2  -3-53.2225 152.929   7
   0  -2  -3 46.1756 127.251   2
   0  -2  -3 19.7573 105.093  10
   0   2  -3 93.3837 75.3155   5
   0   2  -2 83621.8 2428.84   7
   0  -2  -2 86417.0 2168.70  10
   0  -2  -2 86463.9 2376.08   2
   0   2  -2 85951.4 1967.48   5
   0  -2  -1 146.751 87.3394  10
   0  -2  -1 7.63868 121.722   2
   0   2  -1-19.1680 77.1309   5
   0   2  -1-167.614 176.829  11
   0   2   0 159238. 3885.75  11
   0   2   0 154615. 3454.36   5
   0  -2   0 156197. 3817.69   2
   0  -2   0 163207. 3536.61   5
   0  -2   0 161083. 3428.12  10
   0   2   1 70.9705 183.467  11
   0   2   1 294.538 155.926   5
   0  -2   1 83.3315 178.955   2
   0  -2   1 149.952 108.326   5
   0  -2   2 86028.3 2455.21   2
   0   2   2 84687.2 2229.30   5
   0   2   2 95004.9 2291.38   1
   0   2   2 86944.4 2389.04  11
   0   2   3-92.9834 129.997   5
   0   2   3 244.125 144.503  11
   0  -2   3 282.898 179.822   2
   0   2   3 57.9841 105.617   1
   0   2   4 107409. 2732.24   5
   0   2   4 107065. 2703.32  11
   0   2   4 115601. 2616.02   1
   0  -2   4 105358. 2302.43  10
   0  -2   4 104128. 2875.03   2
   0   2   5 17.5123 81.2500   1
   0  -2   5-92.0692 151.539   2
   0   2   5-183.486 166.572   5
   0  -2   5-9.68421 39.9731  10
   0   2   5 27.0208 140.975  11
   0  -2   6 111248. 2955.64   2
   0   2   6 112694. 2889.70   5
   0   2   6 114956. 2403.42   1
   0   2   7-91.2831 155.122   5
   0   2   7 95.7506 69.1500   1
   0  -2   7-10.9678 36.3761  10
   0  -2   7 106.748 147.084   2
   0   2   8 13045.5 834.891   5
   0  -2   8 12305.8 453.500  10
   0   2   8 12038.7 433.056   1
   0  -2   8 13417.2 827.396   2
   0   2   9 6.46382 186.633   5
   0  -2   9 70.1013 54.6924  10
   0  -2   9-325.681 206.625   2
   0  -2   9-35.2604 177.806   8
   0  -2  10 97946.6 2880.78   2
   0   2  10 103473. 2223.75   3
   0  -2  10 99783.5 2288.67  10
   0  -2  10 101258. 3364.38   8
   0   2  10 105795. 3043.35   5
   0   2  11 69.2192 228.646   5
   0  -2  11-51.2334 161.087   4
   0  -2  11-12.5676 258.335   8
   0  -2  11-35.2793 161.835   2
   0   2  11 21.2529 36.1486   3
   0  -2  11 82.4977 82.1634  10
   0  -2  12 55067.2 1997.87   2
   0  -2  12 61684.8 2064.62   4
   0   2  12 60485.5 2202.71   5
   0   2  12 56853.9 1587.31   9
   0  -2  12 60116.0 2504.53   8
   0   2  13-128.462 217.806   5
   0  -2  13-110.600 194.780   2
   0  -2  13 284.559 307.578   8
   0  -2  13 288.962 202.729   4
   0  -2  14 73182.8 2426.78   4
   0  -2  14 78128.8 3019.74   8
   0  -2  14 71118.4 2365.38   2
   0   2  14 72432.4 2625.39   5
   0  -2  15-8.39387 313.232   8
   0   2  15 39.2692 255.402   5
   0  -2  15-298.525 192.293   2
   0  -2  15 162.074 193.055   4
   0   2  16 28906.9 1599.48   5
   0  -2  16 26766.4 1322.11   2
   0  -2  16 28839.8 1820.25   8
   0  -2  16 25935.9 1342.09   4
   0   2  17-598.118 352.964   5
   0  -2  17-63.8159 206.942   4
   0  -2  17 87.0307 290.866   8
   0  -2  17 227.372 217.414   2
   0   2  18 31877.8 1775.54   5
   0  -2  18 30060.4 1945.73   8
   0  -2  18 30900.6 1526.66   4
   0  -2  18 28297.4 1379.20   2
   0   2  19 144.199 329.728   5
   0  -2  19 32.0269 325.952   8
   0  -2  19 49.8906 188.801   4
   0  -2  20 21323.8 1705.42   8
   0   2  20 22529.2 1557.77   5
   0  -2  20 23017.6 1342.29   4
   0  -2  21 932.831 484.251   8
   0   2  21-524.679 403.316   5
   0   2  22 15973.6 1370.96   5
   0  -2  22 14000.3 1455.12   8
   0   2  23 285.796 427.115   5
   0  -2  23 754.493 512.628   8
   0  -2  24 17881.7 1681.18   8
   0   2  24 16777.3 1492.45   5
   0   2  25 724.186 533.018   5
   0  -2  25-82.5086 422.955   8
   0   3 -23 1252.33 594.103   7
   0  -3 -22 12617.7 1280.17  10
   0   3 -22 12522.1 1369.53   7
   0  -3 -21 1355.19 519.308  10
   0   3 -21-187.240 416.498   7
   0   3 -20 11706.6 1246.12   7
   0  -3 -20 13180.4 1248.35  10
   0   3 -19 262.211 397.850   7
   0  -3 -19 780.719 450.699  10
   0   3 -18 18324.3 1471.19   7
   0  -3 -18 15195.9 1286.38  10
   0  -3 -17-22.3541 291.780  10
   0   3 -17 30.4134 404.608   7
   0  -3 -16 11359.2 1051.53  10
   0   3 -16 10328.5 1074.75   7
   0  -3 -15 215.759 271.947  10
   0   3 -15 690.994 403.613   7
   0   3 -14 24551.8 1624.47   7
   0  -3 -14 21768.4 1409.21  10
   0   3 -13 90.8029 306.183   7
   0  -3 -13 81.3067 148.575   2
   0  -3 -13 25.8044 249.770  10
   0  -3 -12 17080.7 965.203   2
   0  -3 -12 18195.6 1203.26  10
   0   3 -12 17631.1 1345.38   7
   0  -3 -11 15.7147 147.578   2
   0  -3 -11 143.215 200.057  10
   0   3 -11 234.945 380.165   7
   0   3 -10 44098.5 2158.91   7
   0  -3 -10 43938.4 1888.03  10
   0  -3 -10 46589.2 1729.30   2
   0  -3  -9-16.0326 179.044  10
   0   3  -9 356.098 289.148   7
   0  -3  -9-39.7676 145.712   2
   0  -3  -8 29841.9 1362.55   2
   0  -3  -8 31072.2 1427.40  10
   0   3  -8 27760.9 1619.01   7
   0  -3  -7 148.011 192.860   2
   0   3  -7-242.248 301.480   7
   0  -3  -7 201.415 169.921  10
   0  -3  -6 44273.8 1648.88  10
   0  -3  -6 45470.5 1722.01   2
   0   3  -6 44767.2 1964.24   7
   0   3  -6 37434.1 978.154   5
   0   3  -5 58.2269 219.926   7
   0  -3  -5-111.688 150.644  10
   0   3  -5-74.8283 64.8334   5
   0  -3  -5 78.1346 163.472   2
   0   3  -4 22228.9 656.411   5
   0  -3  -4 20801.0 1105.49   2
   0   3  -4 20251.3 1183.29   7
   0   3  -3 3.08957 96.4187   5
   0   3  -3-48.6656 252.728   7
   0   3  -3 200.023 205.546  11
   0  -3  -3 153.463 210.150   2
   0   3  -2 52764.1 2034.74   7
   0   3  -2 50466.3 2027.63  11
   0   3  -2 51265.5 1491.79   5
   0  -3  -2 50549.9 1959.98   2
   0   3  -1 76.4901 102.521   5
   0   3  -1 115.690 184.862   7
   0  -3  -1 39.5203 168.959   2
   0   3  -1-109.404 193.039  11
   0   3   0 38117.3 1668.34  11
   0  -3   0 38305.3 1684.15   2
   0   3   0 37546.5 1309.24   5
   0  -3   0 39486.5 1283.33  10
   0   3   1-80.1017 131.594   5
   0   3   1-185.673 220.147  11
   0  -3   1-214.925 205.954   2
   0  -3   1 31.6549 93.6169  10
   0  -3   2 52767.3 2067.89   2
   0  -3   2 55674.8 1512.80  10
   0   3   2 54268.2 1763.41   5
   0   3   2 54759.3 1992.98  11
   0   3   3-65.6750 156.881  11
   0  -3   3 180.743 246.319   2
   0   3   3-59.8598 149.931   5
   0  -3   3 70.6216 74.9007  10
   0   3   4 18241.6 972.466   5
   0   3   4 18528.7 1030.50  11
   0  -3   4 17900.2 1142.51   2
   0  -3   4 18263.0 1150.56   8
   0  -3   4 19417.2 669.066  10
   0  -3   5 6.04491 52.6069  10
   0  -3   5 111.905 243.540   8
   0   3   5-221.347 200.940   5
   0   3   5 52.7672 173.821  11
   0  -3   5-52.2506 216.546   2
   0  -3   5 7.48006 52.7117  10
   0  -3   6 35504.0 939.845  10
   0  -3   6 34255.6 912.161  10
   0   3   6 42504.4 1578.30  11
   0  -3   6 41716.3 1783.82   2
   0  -3   6 40855.4 1846.59   8
   0   3   6 42439.7 1627.55   5
   0  -3   7-0.10108 28.3918  10
   0  -3   7-249.877 245.988   2
   0   3   7 105.995 208.397   5
   0  -3   7 276.040 222.902   8
   0   3   8 27574.6 930.661   1
   0  -3   8 23667.1 1366.95   2
   0  -3   8 24354.2 1502.46   8
   0   3   8 27649.7 1379.75   5
   0  -3   9-318.338 257.876   2
   0  -3   9 248.404 300.642   8
   0   3   9-205.301 250.689   5
   0  -3  10 44560.6 2164.85   8
   0  -3  10 42701.3 1922.51   2
   0   3  10 44165.8 1903.19   5
   0  -3  11-106.896 271.762   8
   0  -3  11 24.7762 204.912   2
   0   3  11-340.764 296.328   5
   0   3  12 18178.5 1212.92   5
   0  -3  12 15957.2 1365.53   8
   0  -3  12 17482.3 1202.48   2
   0  -3  13 380.189 258.336   2
   0   3  13-58.6605 254.124   5
   0  -3  13-32.5766 394.492   8
   0  -3  14 21157.6 1630.88   8
   0   3  14 22009.9 1434.30   5
   0  -3  14 19831.8 1314.35   2
   0  -3  15-4.80010 355.417   8
   0  -3  15-178.988 223.051   2
   0   3  15-215.213 280.216   5
   0  -3  16 11037.4 987.531   2
   0  -3  16 13065.2 1329.76   8
   0   3  16 14326.7 1191.90   5
   0   3  17 45.7685 311.467   5
   0  -3  17 405.331 397.692   8
   0  -3  17 97.3167 220.336   2
   0  -3  18 17101.3 1250.78   2
   0  -3  18 17917.1 1618.18   8
   0   3  18 18611.3 1438.29   5
   0   3  19 337.793 361.120   5
   0  -3  19 563.134 464.347   8
   0   3  20 15355.6 1389.54   5
   0  -3  20 12951.7 1447.23   8
   0   3  21-600.457 340.091   5
   0  -3  21 272.389 529.131   8
   0  -3  22 9799.69 1290.57   8
   0   3  22 11936.3 1253.98   5
   0  -3  23 1103.29 656.920   8
   0  -4 -19 395.065 407.658  10
   0   4 -19 121.470 451.706   7
   0   4 -18 4282.01 841.060   7
   0  -4 -18 4434.53 762.847  10
   0   4 -17 375.915 427.740   7
   0  -4 -17 475.589 373.334  10
   0   4 -16 5317.96 924.337   7
   0  -4 -16 7524.45 935.843  10
   0   4 -15 766.638 442.554   7
   0  -4 -15 125.071 305.839  10
   0   4 -14 7839.60 1064.09   7
   0  -4 -14 8230.04 916.953  10
   0  -4 -13-196.150 268.951  10
   0   4 -13-12.2539 319.927   7
   0  -4 -12 4650.56 693.763  10
   0  -4 -12 4134.98 575.775   2
   0   4 -12 5757.78 882.945   7
   0  -4 -11-139.366 244.609  10
   0   4 -11-50.8289 396.514   7
   0  -4 -11 333.249 278.266   2
   0  -4 -10 15041.9 1139.05  10
   0   4 -10 13121.3 1288.92   7
   0  -4 -10 13950.4 1059.04   2
   0  -4  -9-198.348 231.978  10
   0   4  -9 209.024 305.175   7
   0  -4  -9 5.93433 213.775   2
   0  -4  -8 7505.10 785.795   2
   0   4  -8 7057.56 937.227   7
   0  -4  -8 7946.69 782.537  10
   0   4  -7-73.3494 283.165   7
   0   4  -7 219.029 282.929  11
   0  -4  -7-176.892 249.619  10
   0  -4  -7-326.261 296.648   2
   0   4  -6 6792.48 834.347  11
   0  -4  -6 7812.88 831.931   2
   0  -4  -6 8786.50 763.784  10
   0   4  -6 9037.75 991.964   7
   0  -4  -5 105.963 179.423  10
   0   4  -5 460.151 360.299   7
   0   4  -5-65.0177 315.899  11
   0  -4  -5-91.3609 226.940   2
   0   4  -4 29408.5 1733.36  11
   0  -4  -4 31993.9 1432.53  10
   0   4  -4 30229.9 1768.74   7
   0  -4  -4 31716.1 1692.24   2
   0   4  -3 233.012 294.317   7
   0   4  -3 152.573 158.691   5
   0  -4  -3 226.198 192.383  10
   0   4  -3-315.503 288.185  11
   0  -4  -3-187.184 262.812   2
   0  -4  -2 6855.42 798.514   2
   0   4  -2 7231.48 815.821  11
   0   4  -2 8430.04 590.218   5
   0   4  -2 8622.77 914.365   7
   0  -4  -2 7896.98 629.506  10
   0  -4  -1 504.908 308.244   2
   0   4  -1-259.076 257.555  11
   0   4  -1-173.808 155.139   5
   0  -4  -1 263.382 138.000  10
   0   4  -1-217.376 256.249   7
   0   4   0 1988.06 452.547   7
   0   4   0 1616.47 296.650   5
   0   4   0 1949.34 444.840  11
   0  -4   0 2226.78 484.977   2
   0   4   1-202.626 329.622  11
   0  -4   1 19.5728 254.639   2
   0   4   1 42.9977 170.898   5
   0   4   2 6776.01 628.400   5
   0   4   2 6963.19 766.429  11
   0  -4   2 7673.53 830.568   2
   0   4   3 53.9427 242.279   5
   0   4   3-54.8395 216.691  11
   0  -4   3 284.963 289.877   2
   0   4   4 32372.9 1503.98   5
   0   4   4 33354.6 1613.14  11
   0  -4   4 28906.3 1728.05   2
   0  -4   5-97.0853 270.413   2
   0   4   5-123.676 246.301   5
   0   4   5-36.8850 180.754  11
   0   4   6 6837.96 733.220   5
   0   4   6 8014.47 751.603  11
   0  -4   6 7974.77 908.964   2
   0   4   7-3.97038 228.961   5
   0  -4   7-86.7067 354.685   2
   0  -4   7-409.745 339.477   8
   0  -4   8 6858.50 876.873   8
   0   4   8 8052.95 809.863   5
   0  -4   8 6368.72 830.567   2
   0  -4   9-181.820 289.346   8
   0   4   9 340.912 267.102   5
   0  -4   9-484.048 356.191   2
   0  -4  10 11744.2 1196.86   8
   0   4  10 14244.6 1120.05   5
   0  -4  10 13020.1 1175.75   2
   0  -4  11-75.8692 339.317   2
   0   4  11 9.82096 291.118   5
   0  -4  11-224.118 399.245   8
   0   4  12 5171.17 726.213   5
   0  -4  12 3559.22 647.170   2
   0  -4  12 4596.31 826.610   8
   0  -4  13 107.261 416.722   8
   0   4  13-400.158 312.789   5
   0  -4  13-288.885 369.274   2
   0   4  14 5652.60 802.025   5
   0  -4  14 5731.36 824.242   2
   0  -4  14 6655.64 1066.53   8
   0  -4  15-77.5660 277.154   2
   0   4  15 202.705 359.359   5
   0  -4  15-422.091 427.164   8
   0   4  16 6179.94 882.352   5
   0  -4  16 6286.56 1079.12   8
   0  -4  16 4343.69 724.636   2
   0  -4  17-360.870 322.390   2
   0  -4  17-442.390 455.809   8
   0   4  17 40.8231 402.768   5
   0  -4  18 5700.71 1049.45   8
   0   4  18 7615.21 994.967   5
   0  -4  18 6661.69 882.783   2
   0   4  19 518.573 443.846   5
   0  -4  19 167.829 437.378   8
   0  -5 -16 3922.35 789.397  10
   0  -5 -15 2780.39 672.766  10
   0  -5 -14 55.9616 393.450  10
   0   5 -14 633.937 558.331   7
   0   5 -13-0.85477 437.757   7
   0  -5 -13 18.9948 361.927  10
   0   5 -12 4811.15 1001.80   7
   0  -5 -12 5705.34 827.600  10
   0   5 -12 4147.25 967.714  11
   0  -5 -11-230.233 308.907  10
   0   5 -11 382.214 503.965   7
   0   5 -11 470.242 460.922  11
   0   5 -10 768.587 492.490  11
   0  -5 -10 672.372 294.649   2
   0  -5 -10 1020.72 404.501  10
   0  -5  -9-94.3796 293.622   2
   0   5  -9-586.992 394.311  11
   0   5  -9-333.914 436.230   7
   0  -5  -9 291.117 348.184  10
   0  -5  -8 8362.26 990.474   2
   0  -5  -8 8061.69 845.083  10
   0   5  -8 7575.56 1078.42   7
   0   5  -8 7370.65 1015.74  11
   0   5  -7-53.8169 365.558   7
   0   5  -7-318.491 356.456  11
   0  -5  -7 119.319 286.903   2
   0  -5  -7-30.4382 241.554  10
   0   5  -6 2639.76 630.121   7
   0   5  -6 1881.14 523.696  11
   0  -5  -6 2893.91 505.222  10
   0  -5  -6 1950.83 533.680   2
   0  -5  -5 65.8674 351.583   2
   0  -5  -5 110.973 277.367  10
   0   5  -5-232.545 318.083   7
   0   5  -5-23.0196 308.542  11
   0   5  -4 2265.95 633.130   7
   0  -5  -4 3251.20 682.286   2
   0   5  -4 2980.75 633.011  11
   0  -5  -3-197.218 350.931   2
   0   5  -3 361.585 363.828  11
   0   5  -3 160.649 377.705   7
   0   5  -2 2058.63 556.464   7
   0   5  -2 2125.00 560.166  11
   0  -5  -2 1220.83 478.273   2
   0  -5  -1 26.1335 284.497   2
   0   5  -1-130.937 281.964  11
   0   5  -1 78.4762 377.463   7
   0   5   0-262.051 398.839  11
   0   5   0-415.782 425.991   7
   0  -5   0 607.012 324.769   2
   0   5   1-253.451 354.192   7
   0   5   1-19.8744 277.137  11
   0  -5   1-200.378 381.675   2
   0   5   2 1470.32 493.637   7
   0  -5   2 1691.36 517.680   2
   0   5   2 1972.46 532.148  11
   0   5   3 99.0246 270.119  11
   0  -5   3-32.7110 426.834   2
   0   5   3-341.069 292.241   5
   0  -5   4 3224.65 676.567   2
   0   5   4 3356.75 565.203   5
   0   5   4 2212.85 525.517  11
   0  -5   5-95.5850 341.827   2
   0   5   5-248.082 253.874   5
   0   5   5 147.354 280.000  11
   0   5   6 3635.08 591.939  11
   0  -5   6 3780.73 739.007   2
   0   5   6 3218.20 538.096   5
   0   5   7-559.358 354.699   5
   0  -5   7 283.940 426.092   2
   0   5   8 6651.00 824.718   5
   0  -5   8 7841.44 1059.23   2
   0  -5   9-325.890 364.081   2
   0   5   9-172.619 403.135   5
   0   5  10 1368.58 453.625   5
   0  -5  10 976.892 442.618   2
   0  -5  11-549.959 420.918   2
   0   5  11-500.768 415.053   5
   0   5  12 4933.63 762.892   5
   0  -5  12 5551.46 932.080   2
   0  -5  13 248.862 322.623   2
   0   5  13 357.515 341.138   5
   0  -5  14 202.837 526.563   8
   0   5  14 980.880 492.933   5
   0  -5  14 874.596 475.110   2
   0  -5  15-365.890 420.947   2
   0   5  15 291.906 411.881   5
   0  -5  16 3564.19 763.278   2
   0  -5  17 1308.27 592.533   2
   0   6  -9 265.687 481.357  11
   0   6  -8 2239.89 692.574  11
   0  -6  -8 1341.61 528.274   2
   0   6  -7 84.8744 419.701  11
   0  -6  -7-436.759 377.221   2
   0  -6  -6 438.846 475.689   2
   0   6  -6 586.642 544.630  11
   0  -6  -5-395.200 412.076   2
   0   6  -5 614.077 491.595  11
   0  -6  -4 610.410 537.821   2
   0   6  -4-1071.13 557.521  11
   0   6  -3 155.946 461.932  11
   0  -6  -3 26.6270 370.685   2
   0  -6  -2 426.762 396.272   2
   0  -6  -1-508.810 522.721   2
   0  -6   0 6065.94 1048.78   2
   0  -6   1 178.152 381.957   2
   1   0 -28 359.354 414.424  10
   1   0 -27 475.391 501.948  10
  -1   0 -27-586.225 428.966  10
  -1   0 -26 260.629 348.913  10
   1   0 -26-45.2268 281.499  10
   1   0 -25-166.669 309.874  10
  -1   0 -25-119.679 266.278  10
  -1   0 -24 1002.27 406.898  10
   1   0 -24 60.6302 297.082  10
   1   0 -23-128.250 271.408  10
  -1   0 -23-53.8051 261.251  10
   1   0 -22 256.727 288.223  10
  -1   0 -22-133.400 263.591  10
  -1   0 -21-120.333 281.841  10
  -1   0 -21-17.5556 179.227   1
   1   0 -21 364.944 286.918  10
   1   0 -20 253.733 250.934  10
  -1   0 -20-119.803 250.386  10
  -1   0 -20-300.499 322.071   7
   1   0 -20-4.79356 271.638   7
  -1   0 -20 44.9072 189.050   1
  -1   0 -19 322.323 269.589  10
   1   0 -19 53.9610 286.373   7
  -1   0 -19-293.974 223.849   7
   1   0 -19-65.1209 231.645  10
  -1   0 -18 101.802 208.571  10
   1   0 -18-299.021 260.183   7
  -1   0 -18-109.716 217.154   7
   1   0 -18 474.502 304.292  10
   1   0 -17 95.2912 266.605   7
   1   0 -17-62.5672 201.403  10
  -1   0 -17 196.278 217.216  10
  -1   0 -17-57.2381 267.275   7
   1   0 -16-64.3114 217.253   7
  -1   0 -16 38.7593 200.487   7
  -1   0 -16-20.5992 213.409  10
   1   0 -16 182.941 197.520  10
  -1   0 -15-180.655 188.967  10
  -1   0 -15 62.9791 63.5121   2
  -1   0 -15 76.9976 196.025   7
   1   0 -15 172.866 219.541   7
   1   0 -15-139.864 213.079  10
  -1   0 -15-15.7943 76.8565   3
  -1   0 -14 25.9656 170.009   7
  -1   0 -14 7.58555 73.3633   3
   1   0 -14 43.6212 190.545  10
   1   0 -14-73.2405 178.740   7
  -1   0 -14 57.5653 71.5595   2
  -1   0 -14-198.262 182.957  10
  -1   0 -13 18.6043 74.1810   3
  -1   0 -13 79.8313 68.8949   2
   1   0 -13 25.0381 229.289   7
  -1   0 -13-42.3903 126.800  10
  -1   0 -13 82.1196 186.350   7
   1   0 -13-208.899 147.013  10
   1   0 -12-82.3778 191.995   7
  -1   0 -12 4.73614 66.6539   3
   1   0 -12 15.4462 139.211  10
  -1   0 -12 49.6730 127.274  10
  -1   0 -12 106.974 78.8499   2
  -1   0 -12 5.20592 176.075   7
  -1   0 -11 276.843 147.302  10
  -1   0 -11 118.646 71.9718   2
   1   0 -11 199.853 196.850   7
  -1   0 -11 54.1257 66.0026   3
  -1   0 -11 48.0907 146.483   7
   1   0 -11 168.794 185.504  10
  -1   0 -10-40.4605 139.781   7
   1   0 -10-63.7194 139.675  10
  -1   0 -10 29.4529 54.7810   3
  -1   0 -10-3.40905 124.569  10
   1   0 -10 267.815 217.919   7
  -1   0 -10 128.959 69.9643   2
  -1   0  -9-47.2511 120.512   7
  -1   0  -9-43.6545 54.4173   2
   1   0  -9 231.722 138.476  10
  -1   0  -9-8.08375 128.810  10
   1   0  -9 31.1469 151.856   7
  -1   0  -9 9.78474 53.2270   3
  -1   0  -8 90.0002 107.466  10
  -1   0  -8 20.8502 53.7277   2
  -1   0  -8 23.4983 56.9548   3
   1   0  -8-39.5000 103.883  10
  -1   0  -8 2.11253 111.895   7
   1   0  -8 66.5019 155.605   7
  -1   0  -7 65.8067 99.4841   7
  -1   0  -7-1.15241 84.6012  10
  -1   0  -7 28.0479 52.1440   3
   1   0  -7 47.6741 100.542   5
   1   0  -7 65.8290 132.188   7
   1   0  -7-77.1814 102.873  10
  -1   0  -7 76.1452 85.0711   5
  -1   0  -7 75.7586 64.4575   2
  -1   0  -6 58.3579 82.4901  10
  -1   0  -6 188.007 105.248   5
  -1   0  -6-20.9056 84.3324   7
  -1   0  -6 42.8176 56.8023   2
   1   0  -6 117.617 118.717   7
   1   0  -6 72.5103 70.0801   5
  -1   0  -6 55.9804 60.2269   3
   1   0  -5-42.5565 93.5007   7
   1   0  -5 92.0163 92.6045   5
  -1   0  -5 32.3794 55.6046   2
  -1   0  -5 18.6286 44.6836   3
  -1   0  -5 95.4298 89.3135   7
  -1   0  -4 132.387 62.8980   2
  -1   0  -4 69.1004 66.1719   7
  -1   0  -4 40.1331 41.7333   3
   1   0  -4 74.3146 95.0169   7
  -1   0  -3 69.1567 49.5969   7
   1   0  -3-17.5589 66.5696   7
  -1   0  -2 82.1386 44.1784   1
   1   0  -2-5.50346 42.1617   7
  -1   0   2 121.865 54.4357   5
  -1   0   2 73.2447 49.8633  10
   1   0   2 29.8709 47.3995   5
  -1   0   3 88.9985 60.6479  10
  -1   0   3 48.5155 52.3961   5
   1   0   3 81.2881 70.9827   5
   1   0   3 53.1972 41.7242   3
  -1   0   4 14.1234 82.6359   5
  -1   0   4 43.9479 56.7451  10
   1   0   4 75.0367 74.2411   5
  -1   0   5 85.6795 70.0831   5
   1   0   5 282.400 116.643   5
  -1   0   5-103.327 64.7402  10
   1   0   5 164.591 85.6905   7
   1   0   6 45.6799 95.4420   7
  -1   0   6 209.403 96.0407  10
  -1   0   6 99.7481 96.4126   5
   1   0   6 218.522 131.526   5
   1   0   7 169.213 132.206   5
   1   0   7 70.5797 83.4823   7
  -1   0   7 157.326 107.156   5
  -1   0   8-22.1853 100.238   5
   1   0   8 167.840 126.832   5
  -1   0   9-138.489 119.171   5
   1   0   9-16.3347 115.397   5
  -1   0  10-88.5087 138.372   5
   1   0  10 67.6228 145.722   5
   1   0  10 52.0760 56.3014   9
  -1   0  11 228.028 241.728   5
   1   0  11-42.9645 237.160   5
   1   0  12 155.796 80.3373   9
  -1   0  12 22.3015 138.427   5
   1   0  12-190.798 167.113   5
   1   0  13 60.4175 59.2691   9
  -1   0  13 97.9318 162.921   5
   1   0  13 203.507 184.876   5
   1   0  14 71.6254 190.852   5
  -1   0  14-35.9402 155.344   5
  -1   0  15 83.8706 167.250   5
   1   0  15 183.010 269.418   5
  -1   0  16-125.111 191.428   5
   1   0  16 355.291 267.560   5
   1   0  17 266.337 281.846   5
  -1   0  17 283.629 236.370   5
  -1   0  18 69.5407 210.158   5
   1   0  18 185.658 261.394   5
   1   0  19 87.1681 269.513   5
  -1   0  19 142.853 212.026   5
  -1   0  20-47.5326 283.956   5
   1   0  20-2.24377 279.228   5
   1   0  20 440.494 369.899   8
  -1   0  20 431.682 396.151   8
   1   0  21-275.877 299.481   5
   1   0  21 484.041 340.162   8
  -1   0  21-148.619 263.173   8
  -1   0  21 434.267 288.045   5
   1   0  22 258.470 291.826   8
  -1   0  22-193.529 291.907   8
   1   0  22 623.915 357.206   5
  -1   0  22 866.684 388.087   5
  -1   0  23-31.3565 302.459   8
  -1   0  23 164.912 349.244   5
   1   0  23-140.764 365.694   5
   1   0  23 338.476 372.642   8
   1   0  24-397.447 323.854   5
   1   0  24 213.438 343.378   8
  -1   0  24 349.123 478.205   8
   1   0  25-484.081 417.623   8
  -1   0  25 1116.72 531.557   8
   1   0  26 331.043 368.609   8
  -1   0  26 622.450 556.010   8
   1   0  27 1323.30 563.492   8
  -1  -1 -27 506.488 457.777  10
  -1   1 -27 1323.12 531.110   7
   1  -1 -26 1679.01 536.193  10
  -1  -1 -26 1128.49 507.039  10
  -1   1 -26 935.556 452.985   7
   1   1 -26 1010.24 505.052   7
  -1  -1 -25 2112.89 567.449  10
   1   1 -25 4022.35 837.873   7
  -1   1 -25 2736.41 663.919   7
   1  -1 -25 2027.45 623.946  10
  -1   1 -24 3709.60 714.192   7
   1   1 -24 5446.63 900.642   7
  -1  -1 -24 3967.34 734.363  10
   1  -1 -24 5581.84 849.239  10
   1   1 -23 1024.27 382.846  10
   1  -1 -23 1025.15 434.815  10
  -1  -1 -23 808.818 391.885  10
  -1   1 -23 1501.23 525.227   7
   1   1 -23 1990.24 621.662   7
  -1  -1 -22 5451.30 788.328  10
   1   1 -22 4757.13 648.906  10
   1   1 -22 5351.90 861.418   7
  -1   1 -22 3891.78 744.833   7
  -1   1 -22 5457.40 645.852  10
   1  -1 -22 4261.86 696.355  10
  -1  -1 -21 3109.43 577.174  10
   1  -1 -21 3217.52 609.145  10
   1   1 -21 3077.44 514.668  10
  -1   1 -21 2849.70 470.966  10
   1   1 -21 4782.03 794.147   7
  -1   1 -21 3627.16 654.762   7
   1   1 -20 1215.14 454.365   7
  -1   1 -20 1371.66 425.752   7
   1   1 -20 1059.01 305.656  10
  -1   1 -20 1441.86 336.390  10
  -1  -1 -20 1484.36 445.641  10
   1  -1 -20 1114.71 424.422  10
   1  -1 -19 6141.49 752.781  10
  -1   1 -19 6492.57 803.941   7
  -1   1 -19 7714.31 701.587  10
   1   1 -19 8058.98 957.822   7
   1   1 -19 7742.41 733.144  10
  -1  -1 -19 6996.16 786.429  10
  -1   1 -18 9665.72 936.294   7
   1   1 -18 8186.45 719.659  10
  -1   1 -18 8641.64 708.322  10
  -1  -1 -18 7359.72 771.402  10
   1  -1 -18 8846.38 875.451  10
   1   1 -18 9379.55 985.060   7
   1   1 -17 657.264 253.593  10
   1  -1 -17 864.305 356.197  10
  -1   1 -17 212.710 288.859   7
   1   1 -17 254.712 269.873   7
  -1  -1 -17 178.919 228.193  10
  -1  -1 -17 193.278 169.855   1
  -1   1 -17 193.799 174.810  10
   1  -1 -16 4489.48 608.051  10
   1   1 -16 5546.22 724.943   7
  -1   1 -16 5748.48 686.504   7
   1   1 -16 5136.48 538.398  10
   1  -1 -16 4427.47 351.887   1
  -1  -1 -16 4728.93 426.146   1
  -1   1 -16 4907.18 497.428  10
  -1  -1 -16 5132.23 623.954  10
   1   1 -15 5234.96 660.900   7
  -1   1 -15 5029.44 473.846  10
   1  -1 -15 4278.74 328.338   1
  -1   1 -15 4586.40 571.900   7
   1   1 -15 4439.10 487.944  10
   1  -1 -15 4783.55 605.224  10
  -1  -1 -15 4884.50 589.665  10
  -1  -1 -15 4610.68 405.687   1
  -1   1 -14 1616.26 395.124   7
  -1   1 -14 1882.14 310.399  10
  -1  -1 -14 1638.96 343.577  10
  -1  -1 -14 1108.05 104.838   2
  -1  -1 -14 1256.06 111.896   2
   1  -1 -14 1517.82 196.050   1
   1  -1 -14 1407.48 334.426  10
   1   1 -14 1279.35 258.388  10
   1   1 -14 1194.62 358.014   7
  -1  -1 -14 1350.82 227.864   1
  -1  -1 -13 3960.87 488.597  10
  -1  -1 -13 3033.47 196.773   2
  -1   1 -13 3700.42 485.298   7
   1  -1 -13 3908.92 275.418   1
   1  -1 -13 3917.67 488.626  10
  -1  -1 -13 3512.92 216.265   2
   1   1 -13 3693.20 583.205   7
  -1  -1 -13 3717.14 330.828   1
   1   1 -13 3144.96 371.718  10
  -1   1 -13 3617.69 378.880  10
  -1   1 -12 1900.44 355.509   7
  -1  -1 -12 2346.38 245.988   1
   1   1 -12 2562.97 324.098  10
  -1   1 -12 2295.61 274.649  10
   1   1 -12 1923.59 380.598   7
   1  -1 -12 2469.20 203.207   1
   1  -1 -12 2837.26 424.252  10
  -1  -1 -12 2325.70 352.117  10
  -1   1 -11 4409.79 503.770   7
  -1  -1 -11 4362.52 482.614  10
   1   1 -11 4814.25 596.342   7
  -1  -1 -11 4584.76 332.519   1
   1  -1 -11 3910.23 242.621   1
   1   1 -11 4897.15 422.463  10
  -1   1 -11 4110.21 348.442  10
   1   1 -11 4731.77 345.193   5
   1   1 -10 1004.19 192.683  10
  -1  -1 -10 1003.92 154.235   1
  -1   1 -10 1292.22 296.474   7
  -1   1 -10 757.041 145.943   5
  -1   1 -10 1087.92 183.662  10
   1  -1 -10 985.544 106.153   1
   1   1 -10 1228.85 302.800   7
   1   1 -10 1002.17 159.785   5
  -1   1  -9 10378.5 721.010   7
   1   1  -9 11395.1 474.914   5
  -1  -1  -9 11706.3 502.741   1
   1   1  -9 10436.0 746.302   7
   1  -1  -9 9894.53 335.028   2
  -1   1  -9 10883.0 511.865  10
   1  -1  -9 10089.7 336.529   1
   1   1  -9 10898.1 580.253  10
  -1   1  -9 11355.7 524.184   5
  -1   1  -8 5326.13 496.149   7
   1   1  -8 5465.58 383.455  10
   1  -1  -8 5306.10 254.330   2
  -1   1  -8 5163.32 331.030   5
   1   1  -8 5092.28 526.039   7
  -1   1  -8 4881.91 310.398  10
   1   1  -8 6192.36 411.786   9
  -1  -1  -8 5107.12 313.951   1
   1   1  -8 5470.97 288.656   5
  -1   1  -7 8865.49 654.523   7
   1  -1  -7 9446.70 378.901   2
  -1   1  -7 9440.97 397.384  10
   1   1  -7 9954.98 489.785  10
  -1   1  -7 10481.1 447.625   5
  -1  -1  -7 9406.10 419.850   1
   1   1  -7 9646.31 359.343   5
   1   1  -7 9435.84 687.973   7
  -1  -1  -6 2067.82 180.729   1
   1   1  -6 2482.73 236.893   4
  -1   1  -6 1969.13 150.094  10
  -1   1  -6 1948.54 186.584   5
   1   1  -6 2048.98 130.610   5
   1   1  -6 2319.96 221.565  10
   1   1  -6 2735.39 371.169   7
   1  -1  -6 2380.14 186.063   2
  -1   1  -6 1711.95 283.831   7
  -1  -1  -5 32629.3 912.945   1
   1   1  -5 35187.8 998.057   4
   1  -1  -5 33090.6 914.368   2
  -1   1  -5 34689.6 1114.02   2
  -1   1  -5 31075.1 896.135   5
  -1   1  -5 28325.3 1151.87   7
   1   1  -5 33226.4 949.928  10
  -1   1  -5 32856.8 916.514   6
  -1   1  -5 30995.6 758.703  10
   1   1  -5 33157.9 1231.95   7
  -1   1  -5 35949.8 1143.94   4
  -1   1  -5 36164.6 1104.75   9
   1  -1  -4 158972. 3295.22  11
   1  -1  -4 154766. 3298.12   2
  -1   1  -4 166470. 3503.11   9
   1   1  -4 163141. 3359.98   4
  -1  -1  -4 153189. 3313.51   1
   1   1  -4 154813. 3305.67  10
  -1   1  -4 148158. 3587.90   7
  -1   1  -4 154603. 3565.06   8
   1   1  -4 161555. 3698.36   7
  -1  -1  -4 168271. 3515.22  11
  -1   1  -4 157233. 3290.03   6
   1   1  -3 13127.1 634.193   8
   1  -1  -3 12162.7 504.179   2
   1  -1  -3 12466.6 461.824  11
  -1   1  -3 12590.5 595.196   8
  -1   1  -3 11593.2 587.383   7
  -1   1  -3 13038.5 581.182   9
  -1  -1  -3 13900.8 602.445  11
  -1  -1  -3 12730.2 549.135   1
   1   1  -3 12395.8 644.508   7
  -1   1  -2 7874.42 429.769   9
   1  -1  -2 7030.18 378.460   2
   1  -1  -2 7253.25 337.307  11
  -1   1  -2 7648.86 434.998   8
  -1   1  -2 6483.85 412.282   7
   1   1  -2 7238.36 439.223   8
  -1  -1  -2 7418.11 407.226   1
  -1  -1  -2 7725.63 431.153  11
   1   1  -2 7069.62 441.328   7
  -1   1  -1 33098.7 1006.41   9
   1  -1  -1 31388.3 968.080   2
  -1  -1  -1 32566.1 902.698   5
   1   1  -1 30990.6 781.404   5
   1   1  -1 32044.4 1003.27   7
  -1   1  -1 32458.6 740.535  10
  -1   1  -1 35105.8 1022.52   8
   1  -1  -1 31662.2 861.445  10
  -1  -1  -1 35511.9 1083.65  11
   1   1  -1 36542.9 1035.47   8
  -1  -1  -1 31727.0 978.115   1
  -1  -1   0 46980.6 1348.76  11
   1   1   0 46848.2 1213.54   8
   1   1   0 40776.8 1032.87   5
  -1   1   0 41536.5 1190.11   9
  -1  -1   0 42760.2 1231.14   2
  -1   1   0 43501.6 1002.33  10
  -1  -1   0 42338.2 1042.52   5
  -1  -1   0 42332.2 1194.41   1
   1  -1   0 41885.4 992.118  10
   1  -1   0 40518.9 1183.40   2
  -1   1   0 42868.1 1111.70   5
  -1   1   1 36806.5 1022.87   9
  -1   1   1 34267.9 912.944  11
  -1   1   1 35312.1 995.612   5
   1   1   1 36694.2 1012.83   8
  -1  -1   1 35138.9 1059.89   2
  -1  -1   1 33294.6 817.617   5
   1  -1   1 34609.1 1048.92   2
  -1   1   1 34560.3 904.060  10
   1  -1   1 33311.9 767.216  10
   1   1   1 33248.7 926.429   5
  -1   1   2 7979.85 404.371   2
  -1   1   2 8324.27 388.919  10
   1   1   2 7982.88 403.091   5
  -1  -1   2 7876.77 439.732   2
  -1   1   2 7603.13 324.885  11
   1  -1   2 7370.15 430.574   2
  -1   1   2 7820.80 423.310   5
  -1   1   2 7254.27 388.677   9
   1   1   2 8021.33 419.130   1
   1  -1   3 14969.6 653.205   4
  -1  -1   3 16864.3 561.236  10
  -1   1   3 16015.2 662.087   5
  -1   1   3 15530.8 575.631   9
  -1   1   3 15637.7 612.799  10
   1  -1   3 14178.7 637.376   2
  -1  -1   3 14381.3 642.479   2
  -1   1   3 16068.7 557.082   3
  -1   1   3 16109.5 589.004   2
   1   1   3 15261.8 552.943   1
   1   1   3 14889.7 619.659   5
  -1   1   4 158021. 3537.99   5
  -1  -1   4 164212. 3287.17  10
  -1  -1   4 157572. 3487.66   2
  -1   1   4 161419. 3263.99   3
   1  -1   4 154055. 3512.14   4
  -1   1   4 166478. 3486.72  10
   1   1   4 151975. 3486.54   5
   1  -1   4 148939. 3486.37   2
   1   1   4 159120. 3269.62   1
  -1   1   4 158458. 3324.53   2
  -1   1   4 158653. 3299.60   9
  -1  -1   5 29102.5 1013.34   2
   1   1   5 30537.9 1063.09   5
   1   1   5 31130.7 851.845   1
  -1   1   5 30996.2 862.240   9
  -1   1   5 30492.3 809.932   3
  -1   1   5 31153.8 1085.93   5
   1  -1   5 30347.1 1056.59   4
   1  -1   5 29839.4 1034.44   9
  -1   1   5 32244.3 882.677   2
   1  -1   5 29283.6 1032.71   2
  -1  -1   5 33559.3 911.932  10
  -1  -1   6 1277.12 198.616   2
  -1   1   6 1166.99 199.196   5
   1  -1   6 1493.28 265.768   8
  -1   1   6 1838.03 157.986   9
   1   1   6 1517.40 155.981   1
  -1   1   6 1652.58 128.257   3
  -1  -1   6 1296.18 169.652   4
   1  -1   6 1183.77 196.039   4
   1  -1   6 1508.96 238.387   9
  -1   1   6 1574.44 159.399   2
  -1  -1   6 1593.69 174.084  10
   1  -1   6 1454.65 210.543   2
  -1  -1   6 1229.30 105.846   5
   1   1   6 1537.64 231.097   5
   1  -1   7 9282.31 534.379   9
  -1   1   7 9387.85 365.006   9
  -1   1   7 8967.88 583.102   5
   1   1   7 9760.86 429.737   1
  -1   1   7 8603.72 305.609   3
   1  -1   7 9224.59 534.139   2
  -1  -1   7 9703.00 527.464   2
   1  -1   7 9139.02 505.774   6
   1  -1   7 9822.30 579.784   4
  -1  -1   7 9443.59 355.059   5
  -1  -1   7 10671.6 493.068  10
  -1  -1   7 9795.10 488.599   4
   1  -1   7 10248.2 407.573  10
   1   1   7 9504.66 595.366   5
   1  -1   7 9265.41 663.249   8
  -1  -1   8 5551.67 367.261  10
   1  -1   8 5201.46 450.241   4
  -1   1   8 5128.54 454.382   5
  -1  -1   8 5021.60 278.188   5
   1  -1   8 5499.67 318.134  10
   1  -1   8 4778.15 384.615   9
  -1  -1   8 5063.78 377.648   2
   1  -1   8 5128.66 529.681   8
   1  -1   8 5466.87 419.119   2
   1   1   8 5159.61 465.895   5
   1  -1   8 5018.01 386.927   6
  -1  -1   8 5030.85 359.707   4
   1  -1   9 9119.62 562.080   6
   1   1   9 10601.0 694.463   5
  -1   1   9 9938.62 660.667   5
   1  -1   9 11148.4 506.684  10
  -1  -1   9 10142.6 449.633   5
  -1  -1   9 10129.8 551.320   4
   1  -1   9 9962.28 582.623   2
  -1  -1   9 10818.6 565.710   2
   1  -1   9 10218.7 641.774   4
   1  -1   9 9310.75 556.683   9
   1  -1  10 333.429 124.174   2
   1  -1  10 898.188 256.224   4
  -1   1  10 779.250 244.034   5
   1   1  10 636.610 219.006   5
  -1  -1  10 475.618 121.895   5
   1  -1  10 351.313 117.129   6
  -1  -1  10 531.673 144.150   2
  -1  -1  10 624.028 168.802   4
   1  -1  11 4103.34 375.344   2
   1  -1  11 3839.16 409.895   6
   1   1  11 4433.33 473.868   5
  -1  -1  11 4569.82 340.946   5
   1  -1  11 4025.30 440.019   4
  -1   1  11 4251.45 469.969   5
  -1  -1  11 4147.84 356.047   2
  -1  -1  11 4840.60 407.138   4
   1  -1  11 4031.74 376.423   5
   1  -1  12 1556.30 347.388   8
  -1  -1  12 2021.22 261.900   5
   1  -1  12 1905.98 322.098   4
  -1  -1  12 1544.51 224.078   2
  -1   1  12 2209.40 357.225   5
   1  -1  12 1546.23 287.566   6
  -1  -1  12 1788.51 272.027   4
   1   1  12 1901.80 358.986   5
   1  -1  12 1964.67 282.065   2
  -1  -1  12 1795.20 403.722   8
   1  -1  12 1482.96 240.420   5
   1  -1  13 3918.96 477.881   4
   1  -1  13 3590.37 396.350   5
  -1  -1  13 3694.81 388.898   4
   1  -1  13 3282.60 420.784   6
  -1  -1  13 3769.38 337.303   2
   1  -1  13 3854.20 375.406   2
  -1  -1  13 4751.04 618.979   8
   1  -1  13 3209.38 518.438   8
  -1  -1  13 4087.75 380.938   5
   1   1  13 3672.82 482.157   5
  -1   1  13 3637.15 464.049   5
  -1  -1  14 1447.93 271.391   4
  -1  -1  14 1475.29 409.519   8
   1   1  14 1117.35 312.114   5
  -1  -1  14 1249.85 202.477   2
   1  -1  14 1306.13 309.415   6
   1  -1  14 1860.67 338.608   4
  -1  -1  14 1367.37 257.776   5
   1  -1  14 1615.87 253.610   2
   1  -1  14 1483.33 445.061   8
   1  -1  14 929.051 246.770   5
  -1   1  14 1559.05 351.759   5
   1  -1  15 4569.18 421.546   2
   1  -1  15 5543.36 717.799   8
  -1  -1  15 4200.09 375.117   2
   1  -1  15 4316.01 498.395   5
   1  -1  15 3883.93 510.872   6
  -1   1  15 3947.06 520.991   5
  -1  -1  15 5749.81 706.487   8
  -1  -1  15 4249.63 446.114   4
   1  -1  15 4097.47 511.956   4
   1   1  15 4136.62 562.376   5
  -1  -1  15 4014.88 438.201   5
   1  -1  16 3968.37 505.613   5
   1  -1  16 3734.31 505.499   4
  -1  -1  16 4653.01 663.305   8
   1  -1  16 3740.08 513.390   6
   1   1  16 3417.61 534.023   5
   1  -1  16 4439.76 660.650   8
  -1  -1  16 4306.09 475.280   5
  -1  -1  16 3544.12 434.271   4
  -1  -1  16 3253.50 318.254   2
  -1   1  16 3429.16 535.139   5
   1   1  17 86.6091 251.374   5
  -1  -1  17 93.6545 177.444   4
   1  -1  17-181.677 270.392   5
   1  -1  17 355.787 347.543   8
  -1   1  17 32.0558 222.936   5
  -1  -1  17-72.9032 213.969   5
  -1  -1  17 233.859 337.750   8
   1  -1  17 92.8342 201.498   6
   1  -1  17-10.7991 185.270   4
   1  -1  18 9846.54 908.562   6
   1  -1  18 8950.27 819.470   5
  -1  -1  18 9337.24 763.263   5
   1  -1  18 7972.58 920.292   8
  -1  -1  18 9652.61 736.229   4
  -1  -1  18 8089.29 920.207   8
  -1   1  18 9289.83 856.589   5
   1   1  18 9054.03 862.242   5
   1  -1  18 8922.64 801.504   4
  -1  -1  19 6463.83 861.503   8
   1  -1  19 5211.92 781.819   8
   1  -1  19 5430.75 639.434   4
  -1  -1  19 7243.90 658.320   4
  -1  -1  19 7044.55 675.324   5
   1   1  19 6609.86 781.812   5
  -1   1  19 6617.94 758.731   5
   1  -1  19 6607.40 726.170   5
   1  -1  20 2207.40 435.442   4
   1  -1  20 1578.64 416.116   5
   1  -1  20 1674.46 527.883   8
   1   1  20 2189.80 570.672   5
  -1  -1  20 1392.25 336.081   4
  -1  -1  20 965.516 455.707   8
  -1   1  20 1223.83 423.260   5
   1  -1  21 2179.13 572.465   8
  -1   1  21 3906.88 647.434   5
   1   1  21 3919.19 648.323   5
  -1  -1  21 3109.15 684.732   8
   1  -1  21 4276.56 617.978   4
  -1   1  22 5081.00 736.600   5
   1   1  22 5763.89 849.081   5
  -1  -1  22 3592.23 691.518   8
   1  -1  22 2622.32 656.636   8
   1  -1  22 4188.02 624.704   4
   1   1  23 1648.38 474.327   5
   1  -1  23 1289.47 542.595   8
  -1   1  23 885.101 407.325   5
  -1  -1  23 879.738 471.189   8
   1  -1  24 2592.64 713.276   8
  -1  -1  24 3561.36 732.355   8
  -1   1  24 4525.11 733.785   5
   1   1  24 3873.08 705.775   5
   1   1  25 1848.21 538.223   5
  -1  -1  25 3474.38 775.952   8
  -1   1  25 3554.19 693.136   5
  -1  -1  26 1361.80 635.909   8
   1  -1  26 1500.59 657.050   8
   1   1  26-195.903 439.946   5
  -1   1  26 1568.44 586.967   5
  -1   1  27 433.716 409.509   5
   1   1  27 1840.51 629.163   5
   1   1  27 1235.60 547.418   8
   1   2 -25 7511.55 1126.06   7
   1  -2 -25 8717.95 1136.62  10
  -1  -2 -25 8185.09 1050.45  10
  -1   2 -25 7475.79 1096.90   7
  -1  -2 -24 2280.67 649.915  10
   1  -2 -24 2855.95 675.393  10
   1   2 -24 2839.05 704.898   7
  -1   2 -24 1912.58 635.074   7
  -1   2 -23 6459.62 974.280   7
   1  -2 -23 4635.02 807.083  10
  -1  -2 -23 4118.91 741.045  10
   1   2 -23 3629.32 775.999   7
   1   2 -22 1985.50 568.418   7
   1  -2 -22 1682.34 496.587  10
  -1  -2 -22 2058.02 526.994  10
  -1   2 -22 1966.44 560.975   7
   1  -2 -21 5897.89 830.527  10
  -1  -2 -21 4934.78 739.519  10
   1   2 -21 5717.17 868.464   7
  -1   2 -21 4802.43 810.702   7
   1  -2 -20 3635.88 627.905  10
  -1  -2 -20 3174.60 601.362  10
   1   2 -20 3078.63 645.327   7
  -1   2 -20 3357.54 632.383   7
  -1  -2 -19 4414.48 677.803  10
   1  -2 -19 3206.67 602.734  10
   1   2 -19 5211.75 798.222   7
  -1   2 -19 4264.93 711.007   7
  -1   2 -18 6603.98 852.598   7
  -1  -2 -18 6365.40 775.069  10
   1  -2 -18 6026.90 767.783  10
   1   2 -18 6797.58 880.003   7
  -1  -2 -17 13592.4 1119.08  10
   1   2 -17 13830.1 1210.47   7
  -1   2 -17 12447.9 1134.64   7
   1   2 -17 14297.1 895.862  10
   1  -2 -17 13132.4 1113.48  10
  -1   2 -16-14.0046 260.201   7
   1   2 -16-344.537 318.688   7
  -1  -2 -16 429.882 290.090  10
   1   2 -16 548.195 227.444  10
   1  -2 -16-28.2410 256.089  10
  -1   2 -15 17045.9 797.074  10
  -1   2 -15 13681.5 1123.83   7
   1   2 -15 15439.8 1214.16   7
  -1  -2 -15 16210.5 1137.96  10
   1   2 -15 16551.0 909.760  10
   1  -2 -15 14710.7 1091.05  10
  -1  -2 -14 7011.43 476.799   1
  -1   2 -14 6247.68 438.150  10
  -1   2 -14 4903.18 650.032   7
  -1  -2 -14 5267.11 628.181  10
   1   2 -14 5878.82 513.235  10
   1   2 -14 5602.31 720.799   7
  -1  -2 -14 6473.37 424.920   2
   1  -2 -14 5534.35 648.435  10
  -1  -2 -13 6562.70 446.135   2
   1  -2 -13 5737.88 631.449  10
  -1   2 -13 5501.94 681.310   7
   1   2 -13 5604.03 479.981  10
   1   2 -13 5510.89 696.367   7
  -1  -2 -13 5913.61 647.233  10
  -1   2 -13 6285.24 419.991  10
   1  -2 -13 6083.79 376.688   2
  -1  -2 -13 5674.31 457.033   1
  -1  -2 -12 12715.4 914.839  10
  -1   2 -12 14876.4 632.476  10
   1  -2 -12 14271.2 973.068  10
  -1   2 -12 14117.8 576.673   5
  -1  -2 -12 14654.3 713.479   2
   1   2 -12 14003.9 1062.68   7
   1   2 -12 13751.1 738.360  10
  -1  -2 -12 15214.2 762.261   1
  -1   2 -12 13267.0 1062.64   7
   1  -2 -12 14640.4 651.154   2
   1   2 -11 19066.9 1221.70   7
  -1   2 -11 18267.7 1192.66   7
  -1  -2 -11 20406.0 913.744   1
  -1  -2 -11 19753.7 1110.83  10
   1   2 -11 18475.6 840.473  10
   1  -2 -11 19893.4 1130.85  10
  -1   2 -11 18977.1 686.529  10
  -1  -2 -11 19511.7 862.408   2
  -1   2 -11 18465.5 661.644   5
   1  -2 -11 21113.6 824.179   2
   1  -2 -10 4612.32 523.412  10
   1  -2 -10 4709.90 379.940   2
  -1  -2 -10 4874.76 403.135   1
  -1   2 -10 4378.09 596.442   7
  -1   2 -10 4125.20 266.592   5
   1   2 -10 5191.23 628.897   7
  -1  -2 -10 4993.56 526.898  10
  -1  -2 -10 4952.49 417.785   2
  -1   2 -10 3994.97 258.137  10
   1  -2  -9 38232.9 1194.72   2
   1   2  -9 38061.1 1677.44   7
   1  -2  -9 35326.6 1447.40  10
  -1  -2  -9 37225.0 1177.58   1
  -1  -2  -9 36136.1 1240.77   2
  -1   2  -9 34375.7 1609.58   7
  -1   2  -9 33166.3 886.144   5
  -1  -2  -8 53816.1 1345.94   1
   1  -2  -8 52879.9 1402.45   2
  -1   2  -8 50945.3 1868.22   7
  -1  -2  -8 56045.3 1508.44   2
  -1   2  -8 47130.4 1010.03   5
   1   2  -8 54000.1 1956.05   7
   1  -2  -7 25228.2 901.108   2
  -1  -2  -7 23579.8 936.693   2
  -1   2  -7 23336.5 1213.19   7
  -1  -2  -7 24326.4 812.885   1
   1   2  -7 25078.4 1266.99   7
  -1   2  -7 22742.6 612.606   5
  -1   2  -7 21171.4 608.985   6
   1   2  -6 5048.90 575.594   7
  -1  -2  -6 5291.49 389.003   1
  -1  -2  -6 4680.98 426.079   2
   1  -2  -6 5107.16 422.330   2
  -1   2  -6 4964.94 556.223   7
  -1   2  -5 27053.0 816.023   5
  -1  -2  -5 28273.2 1142.49   2
   1   2  -5 29688.0 1351.95   7
  -1  -2  -5 27988.8 1004.58   1
  -1   2  -5 27743.5 1278.20   7
   1  -2  -5 28489.3 1097.76   2
   1  -2  -4 25147.5 998.330  10
   1  -2  -4 26764.1 1051.04   2
  -1  -2  -4 26971.3 1099.37   2
   1   2  -4 22161.7 592.357   5
  -1   2  -4 26266.6 791.000   5
  -1   2  -4 25904.6 1189.85   7
   1   2  -4 26528.7 1210.77   7
  -1   2  -3 38711.9 1096.25   5
   1   2  -3 37906.8 946.624   5
  -1  -2  -3 37941.9 1382.80   2
   1   2  -3 39757.1 1500.07   7
   1  -2  -3 38334.4 1244.70  10
  -1   2  -3 37868.9 1457.93   7
   1  -2  -3 37715.2 1353.73   2
   1  -2  -3 37723.1 1333.84  11
  -1   2  -2 3820.75 301.904   5
   1  -2  -2 3155.09 367.198   2
   1   2  -2 3324.02 235.338   5
   1  -2  -2 3007.48 281.359  10
  -1  -2  -2 3473.59 390.876   2
   1   2  -2 3379.81 425.161  11
   1   2  -2 2688.38 367.407   7
  -1   2  -2 3482.38 399.861   7
  -1  -2  -1 19176.8 946.834   2
   1   2  -1 19135.0 936.081   7
  -1   2  -1 19616.0 756.842   5
   1  -2  -1 17841.8 883.967   2
   1   2  -1 19297.5 684.757   5
   1  -2  -1 19359.3 728.158  10
   1   2  -1 20157.0 1032.92  11
  -1   2   0 5872.61 409.453   5
  -1   2   0 5630.03 469.673  11
  -1  -2   0 6099.66 389.757   5
   1   2   0 5322.48 355.273   5
   1  -2   0 5987.94 509.259   2
   1  -2   0 5235.04 325.591  10
   1   2   0 6028.93 557.633  11
  -1  -2   0 5181.94 486.524   2
  -1  -2   1 19532.9 702.965   5
   1   2   1 18825.6 956.307  11
   1  -2   1 18737.8 921.388   2
   1  -2   1 17837.0 604.415  10
  -1  -2   1 18275.1 939.489   2
   1   2   1 17722.2 738.476   5
  -1   2   1 18638.9 844.754  11
  -1   2   1 18776.4 798.626   5
  -1   2   2 3745.75 359.981   5
  -1  -2   2 4302.12 437.924   2
   1   2   2 4033.40 348.704   5
  -1   2   2 3797.92 352.807  11
   1  -2   2 3835.91 425.926   2
  -1  -2   2 3533.99 250.656   5
   1  -2   2 3401.88 204.482  10
   1   2   2 3936.40 417.053  11
   1   2   3 30866.5 1103.87   5
   1   2   3 34087.5 1170.47   1
  -1  -2   3 31995.3 1287.57   2
   1   2   3 32070.7 1225.78  11
  -1   2   3 31446.3 1156.29   5
   1  -2   3 23848.3 667.427  10
  -1  -2   3 31514.3 806.764   5
  -1   2   3 30928.8 1066.92  11
   1  -2   3 31950.6 1259.74   2
  -1  -2   4 31437.4 980.744  10
   1   2   4 31095.3 1168.10   5
  -1   2   4 31900.7 972.871   1
   1   2   4 33793.4 1155.26   1
  -1   2   4 28571.7 1037.19  11
   1   2   4 30780.1 1211.31  11
  -1   2   4 29583.2 1178.90   5
   1  -2   4 30348.5 1280.74   2
  -1  -2   4 29891.4 1276.78   2
   1  -2   5 29814.5 1298.06   2
  -1   2   5 34298.2 1301.28   5
   1   2   5 32775.4 1094.18   1
  -1  -2   5 33382.5 992.042  10
   1   2   5 32574.4 1258.09   5
  -1   2   5 33519.3 974.370   1
  -1  -2   5 32584.4 1339.90   2
   1   2   5 30713.5 1228.54  11
  -1  -2   6 5633.99 539.335   2
  -1   2   6 5410.36 288.959   1
  -1   2   6 5886.02 523.821   5
   1  -2   6 5439.72 522.731   2
   1   2   6 5841.35 370.899   1
   1   2   6 6295.50 528.392   5
  -1  -2   6 6148.62 344.701  10
  -1  -2   7 32510.4 1334.09   2
  -1   2   7 30123.8 1270.58   5
   1   2   7 31109.9 941.413   1
  -1   2   7 31716.0 1007.13   3
   1   2   7 29738.0 1286.75   5
  -1   2   7 25349.9 675.577   1
  -1  -2   7 30210.6 905.593  10
   1  -2   7 27372.3 1244.76   2
  -1  -2   8 45649.7 1624.49   2
  -1  -2   8 50499.5 1226.60  10
  -1   2   8 50049.5 1251.06   3
  -1   2   8 47496.0 1663.10   5
   1   2   8 46307.9 1167.66   1
   1   2   8 47447.5 1675.17   5
   1  -2   8 43320.3 1611.30   2
  -1   2   9 30244.5 811.338   3
   1  -2   9 32666.8 1336.97   4
   1  -2   9 31508.9 1473.32   8
  -1  -2   9 31689.7 885.001  10
   1   2   9 30857.3 814.866   1
   1   2   9 32882.0 1333.20   5
  -1   2   9 31564.5 1312.03   5
  -1  -2   9 30581.8 1254.25   2
   1  -2   9 31146.2 1284.91   2
   1  -2  10 4595.11 602.976   8
   1  -2  10 5960.72 584.901   4
   1  -2  10 5433.69 540.097   2
  -1   2  10 5001.55 291.430   3
  -1  -2  10 4936.21 527.708   2
  -1  -2  10 4480.25 602.896   8
   1   2  10 5580.56 334.098   1
  -1   2  10 5066.72 575.855   5
   1   2  10 5430.31 559.294   5
  -1   2  11 17715.7 1078.70   5
   1  -2  11 17422.5 1221.22   8
  -1   2  11 16284.2 525.810   3
   1  -2  11 20213.8 1091.02   4
  -1   2  11 17572.3 717.026   9
   1  -2  11 16096.8 977.066   2
  -1  -2  11 15715.9 940.339   2
   1   2  11 17959.7 1061.57   5
  -1  -2  11 18805.9 1261.28   8
   1  -2  12 15167.3 1179.40   8
  -1  -2  12 12261.9 821.866   2
  -1   2  12 14029.7 963.325   5
   1   2  12 13350.6 947.064   5
   1  -2  12 13809.4 896.025   2
  -1  -2  12 14597.5 1152.92   8
   1  -2  12 12972.0 897.660   4
  -1  -2  13 2326.47 367.040   2
   1  -2  13 2833.36 421.463   2
   1   2  13 3680.73 525.315   5
  -1  -2  13 3500.23 603.799   8
   1  -2  13 2588.42 422.930   4
   1  -2  13 3230.08 606.382   8
  -1   2  13 3278.31 513.641   5
   1  -2  14 3967.78 700.654   8
  -1  -2  14 4485.03 514.738   2
   1   2  14 4262.07 588.992   5
   1  -2  14 4925.21 551.298   2
  -1  -2  14 5171.84 739.489   8
   1  -2  14 4999.13 598.217   4
  -1   2  14 5014.78 645.759   5
  -1  -2  15 16295.7 1289.32   8
   1  -2  15 16048.5 1084.55   4
  -1   2  15 19066.0 1230.72   5
   1  -2  15 17539.1 1416.47   8
  -1  -2  15 16735.7 1002.31   2
   1   2  15 18101.6 1211.08   5
   1  -2  15 14783.9 977.498   2
  -1  -2  15 16015.5 963.694   4
  -1  -2  16 119.036 177.418   2
   1  -2  16-314.613 340.458   8
  -1   2  16-195.235 241.772   5
   1   2  16 607.123 338.868   5
   1  -2  16 241.066 182.133   4
   1  -2  16 175.693 179.668   2
  -1  -2  16 520.821 396.811   8
  -1  -2  16 589.081 240.310   4
  -1  -2  17 14752.0 961.365   4
  -1   2  17 14580.7 1155.12   5
   1  -2  17 14216.5 953.792   2
   1  -2  17 15209.2 1068.03   4
   1   2  17 15134.6 1181.82   5
  -1  -2  17 13636.0 916.691   2
  -1  -2  17 14190.6 1268.50   8
   1  -2  17 13102.9 1317.19   8
  -1  -2  18 7817.87 704.023   4
   1  -2  18 7237.21 771.521   4
   1  -2  18 7210.33 669.777   2
  -1  -2  18 6497.58 900.203   8
   1  -2  18 7223.94 1003.28   8
   1   2  18 7546.38 866.895   5
  -1   2  18 7160.63 847.048   5
   1  -2  19 4286.09 781.265   8
  -1  -2  19 3019.78 669.628   8
   1   2  19 3107.96 592.277   5
  -1   2  19 4552.32 706.225   5
   1  -2  19 3250.21 552.676   4
  -1   2  20 3150.15 554.081   5
  -1  -2  20 3376.35 712.504   8
   1   2  20 3040.10 633.406   5
   1  -2  20 3296.77 562.037   4
   1  -2  20 3748.20 825.309   8
   1  -2  21 3654.64 576.477   4
   1   2  21 4638.91 746.692   5
   1  -2  21 5509.86 946.373   8
  -1   2  21 5586.31 799.051   5
  -1  -2  21 4914.22 837.821   8
  -1   2  22 1902.67 607.959   5
   1  -2  22 2549.57 727.975   8
  -1  -2  22 2340.29 615.801   8
   1   2  22 2784.08 639.862   5
  -1   2  23 3356.02 677.276   5
   1  -2  23 4022.36 867.150   8
   1   2  23 4388.19 814.486   5
  -1  -2  23 3626.14 789.809   8
   1  -2  24 2835.54 682.845   8
  -1   2  24 2471.05 626.276   5
  -1  -2  24 3899.33 864.829   8
   1   2  24 1914.20 647.284   5
  -1   2  25 9494.98 1158.45   5
   1  -2  25 9611.63 1309.88   8
   1   2  25 8067.19 1099.83   5
  -1  -2  25 10395.6 1300.10   8
  -1   3 -23 4469.83 937.660   7
   1   3 -23 4231.51 887.916   7
  -1  -3 -22 11378.1 1201.58  10
   1   3 -22 10435.7 1273.69   7
   1  -3 -22 9782.48 1144.17  10
  -1   3 -22 10257.0 1245.86   7
   1   3 -21 9506.50 1168.91   7
  -1  -3 -21 9027.96 1039.73  10
  -1   3 -21 9027.21 1135.72   7
   1  -3 -21 11668.4 1244.72  10
  -1  -3 -20 1450.37 460.223  10
   1   3 -20 1518.40 581.121   7
  -1   3 -20 1276.50 499.507   7
   1  -3 -20 893.752 393.828  10
  -1  -3 -19 11449.8 1157.71  10
  -1   3 -19 10410.6 1160.79   7
   1   3 -19 12560.7 1301.22   7
   1  -3 -19 11078.2 1138.84  10
  -1   3 -18 1396.47 524.693   7
   1   3 -18 407.789 341.857   7
  -1  -3 -18 1682.40 456.124  10
   1  -3 -18 1998.68 569.889  10
  -1   3 -17 10836.7 1125.09   7
   1   3 -17 9229.77 1063.15   7
  -1  -3 -17 10120.2 1025.94  10
   1  -3 -17 10229.3 1026.72  10
   1  -3 -16 3919.28 635.167  10
   1   3 -16 4127.97 718.779   7
  -1  -3 -16 4028.32 657.915  10
  -1   3 -16 3702.17 657.822   7
   1   3 -15 13603.5 1230.27   7
  -1   3 -15 13880.2 1235.44   7
   1  -3 -15 13523.4 1124.38  10
  -1  -3 -15 12352.1 1106.33  10
  -1  -3 -14 3220.70 568.833  10
  -1   3 -14 2897.03 652.476   7
   1   3 -14 2277.35 562.926   7
   1  -3 -14 2564.49 514.398  10
  -1   3 -13 10869.5 1100.13   7
   1   3 -13 10106.1 1042.18   7
  -1  -3 -13 9167.59 891.128  10
  -1  -3 -13 11676.6 784.900   2
   1  -3 -13 11681.6 738.354   2
   1  -3 -13 9361.29 883.972  10
   1  -3 -12 3194.81 522.257  10
  -1  -3 -12 3447.29 537.279  10
   1  -3 -12 4447.79 478.805   2
  -1  -3 -12 4427.63 500.171   2
   1   3 -12 4942.65 729.997   7
  -1   3 -12 3714.21 642.041   7
  -1   3 -11 22846.0 1530.41   7
   1  -3 -11 25854.7 1198.93   2
  -1  -3 -11 25207.1 1237.66   2
  -1  -3 -11 23811.2 1371.12  10
   1  -3 -11 24963.1 1384.84  10
   1   3 -11 23354.6 1529.69   7
  -1  -3 -10 15292.7 1041.90  10
  -1   3 -10 13856.7 1178.76   7
   1   3 -10 15861.4 1256.24   7
   1  -3 -10 16311.2 943.772   2
   1  -3 -10 15513.3 1054.67  10
  -1  -3 -10 15405.6 954.013   2
  -1   3  -9 32974.8 1751.77   7
   1   3  -9 32112.7 1772.16   7
   1  -3  -9 33371.9 1511.41  10
   1  -3  -9 35377.6 1420.89   2
  -1  -3  -9 35611.9 1468.79   2
  -1  -3  -9 32465.8 1489.35  10
  -1   3  -8 11079.0 431.291   5
   1  -3  -8 12085.9 873.559  10
   1  -3  -8 13609.8 869.254   2
   1   3  -8 11869.7 1031.93   7
  -1  -3  -8 13472.3 900.787   2
  -1  -3  -8 13428.1 917.182  10
  -1   3  -8 12288.2 1062.00   7
  -1   3  -7 19555.3 1298.75   7
   1  -3  -7 20078.0 1089.40   2
  -1  -3  -7 18344.1 1059.27  10
  -1   3  -7 19281.7 652.580   5
   1   3  -7 18243.2 1268.98   7
   1  -3  -7 18641.8 1052.06  10
  -1  -3  -7 20016.3 1117.45   2
   1  -3  -6 6292.08 580.068  10
  -1   3  -6 7609.90 403.636   5
  -1  -3  -6 7686.84 690.508   2
  -1   3  -6 7036.27 748.876   7
   1  -3  -6 8114.55 687.565   2
   1   3  -6 7518.21 800.464   7
  -1  -3  -6 7366.02 632.294  10
  -1  -3  -5 27888.3 1356.70   2
   1  -3  -5 28206.2 1322.92   2
   1   3  -5 28159.3 1489.68   7
   1   3  -5 24000.7 705.093   5
  -1   3  -5 28687.1 1500.92   7
  -1   3  -5 29015.6 915.172   5
  -1  -3  -5 26846.5 1235.53  10
  -1  -3  -4 13882.7 926.003   2
  -1   3  -4 14762.2 635.981   5
  -1   3  -4 14891.8 1030.62   7
   1   3  -4 13424.1 1008.68  11
   1   3  -4 14078.9 523.536   5
   1   3  -4 12450.4 980.094   7
   1  -3  -4 13866.3 916.979   2
   1   3  -3 17230.9 1159.86  11
  -1   3  -3 17863.5 776.668   5
   1   3  -3 18395.7 1163.58   7
   1  -3  -3 17236.8 1033.79   2
   1   3  -3 18442.2 700.827   5
  -1  -3  -3 17956.3 1086.39   2
  -1   3  -3 16651.9 1112.44   7
  -1   3  -2 13376.4 952.135  11
  -1   3  -2 13193.3 963.818   7
   1   3  -2 14717.5 1005.94   7
  -1  -3  -2 13962.7 975.175   2
   1  -3  -2 13776.1 927.526   2
  -1   3  -2 15045.1 730.813   5
   1   3  -2 15275.8 671.839   5
   1   3  -2 14754.1 1055.27  11
  -1  -3  -1 34824.7 1587.43   2
  -1   3  -1 34262.0 1555.12  11
   1   3  -1 33993.0 1573.19   7
   1   3  -1 36465.3 1679.70  11
   1  -3  -1 36509.4 1235.07  10
   1  -3  -1 35203.8 1578.81   2
  -1   3  -1 34594.8 1251.51   5
   1   3  -1 34776.8 1181.36   5
  -1  -3   0 5343.89 611.514   2
   1   3   0 5105.10 430.942   5
  -1   3   0 5859.32 585.626  11
   1  -3   0 6048.36 418.491  10
   1   3   0 5311.76 615.357  11
  -1   3   0 4688.68 431.233   5
   1  -3   0 4127.73 549.061   2
   1   3   1 39264.5 1377.14   5
  -1   3   1 39014.5 1425.64   5
   1  -3   1 38359.3 1180.30  10
  -1  -3   1 40209.9 1737.82   2
  -1   3   1 39115.1 1585.44  11
   1  -3   1 39184.8 1691.84   2
   1   3   1 38508.5 1705.28  11
  -1   3   2 13755.3 807.408   5
   1   3   2 14127.7 799.128   5
   1  -3   2 13072.8 960.678   2
   1   3   2 15577.5 1015.03  11
  -1   3   2 14140.2 876.237  11
   1  -3   2 14070.1 583.226  10
  -1  -3   2 16138.6 1041.22   2
   1   3   3 17267.8 923.999   5
   1  -3   3 16382.4 592.715  10
   1  -3   3 17372.0 1116.29   2
  -1   3   3 17539.0 948.897  11
  -1  -3   3 17209.6 1110.91   8
   1   3   3 18662.1 1085.73  11
  -1  -3   3 19600.5 1162.79   2
  -1   3   3 17692.9 941.837   5
   1  -3   4 11355.9 419.002  10
  -1   3   4 14586.0 887.992   5
  -1  -3   4 13263.3 973.222   8
   1   3   4 13337.6 834.242   5
   1   3   4 14206.2 931.794  11
   1  -3   4 14778.5 1019.35   2
  -1  -3   4 14652.5 1017.20   2
  -1   3   4 14355.1 832.926  11
  -1  -3   5 27521.6 982.862  10
  -1   3   5 27958.4 1314.85   5
   1   3   5 26638.8 1313.98  11
  -1   3   5 27292.3 1182.06  11
  -1  -3   5 25962.3 1458.72   8
  -1  -3   5 27914.9 1470.10   2
   1   3   5 27917.1 1273.93   5
   1  -3   5 26642.2 1435.92   8
   1  -3   5 28253.3 1466.52   2
  -1  -3   6 7547.09 742.238   2
  -1   3   6 7821.92 531.956   1
   1   3   6 7524.03 669.289  11
   1  -3   6 7767.04 766.834   2
  -1  -3   6 8132.26 458.150  10
   1   3   6 6577.86 614.719   5
   1  -3   6 7507.70 760.531   8
  -1  -3   6 7477.70 788.635   8
  -1   3   6 8184.33 689.080   5
  -1  -3   7 17645.3 1161.68   2
  -1  -3   7 18018.0 1235.54   8
   1  -3   7 17318.3 1193.35   8
  -1   3   7 19672.3 1115.68   5
   1  -3   7 17051.7 1145.22   2
   1   3   7 17442.1 1069.38   5
  -1   3   7 18492.3 769.150   1
   1  -3   8 14271.2 1039.07   2
  -1  -3   8 13357.2 1006.85   2
   1   3   8 15142.4 989.524   5
  -1   3   8 13584.9 968.776   5
   1  -3   8 12623.0 1034.68   8
  -1  -3   8 12755.6 1079.08   8
   1  -3   9 30518.9 1598.21   2
  -1  -3   9 30293.7 1736.77   8
   1  -3   9 29408.6 1661.99   8
  -1   3   9 32087.8 1539.59   5
  -1  -3   9 29187.2 1551.76   2
   1   3   9 31269.8 1515.08   5
   1  -3  10 13370.4 1101.37   8
   1   3  10 13080.6 1001.00   5
  -1  -3  10 11513.4 950.933   2
  -1   3  10 14168.5 1012.64   5
   1  -3  10 12999.4 1017.97   2
  -1  -3  10 12679.1 1153.04   8
  -1   3  11 25828.3 1450.58   5
   1  -3  11 24917.9 1589.05   8
  -1  -3  11 25010.5 1676.70   8
   1   3  11 26393.4 1474.79   5
   1  -3  11 23317.1 1410.55   2
  -1  -3  11 23609.0 1402.29   2
   1  -3  12 1968.04 521.976   8
  -1   3  12 2712.34 511.509   5
   1   3  12 1933.19 452.572   5
  -1  -3  12 1853.92 385.551   2
   1  -3  12 1892.77 435.322   2
  -1  -3  12 1105.46 425.478   8
   1   3  13 10578.7 950.029   5
  -1  -3  13 10033.0 1120.40   8
  -1  -3  13 9330.34 878.760   2
   1  -3  13 9601.29 898.236   2
   1  -3  13 10061.9 1088.02   8
  -1   3  13 10112.1 957.542   5
   1   3  14 2096.89 473.895   5
   1  -3  14 2942.79 532.485   2
  -1   3  14 2413.51 533.908   5
   1  -3  14 2687.61 626.108   8
  -1  -3  14 3191.63 653.361   8
  -1  -3  14 2028.26 440.001   2
  -1  -3  15 11909.2 1005.87   2
  -1   3  15 14269.9 1166.07   5
  -1  -3  15 12546.2 1266.98   8
   1   3  15 12321.7 1069.09   5
   1  -3  15 11554.3 1014.58   2
   1  -3  15 11840.6 1263.31   8
  -1  -3  16 3799.61 794.181   8
  -1  -3  16 3366.17 561.853   2
   1  -3  16 2897.66 545.542   2
  -1   3  16 4546.18 720.873   5
   1  -3  16 3487.88 772.206   8
   1   3  16 3509.41 613.268   5
  -1   3  17 9426.38 1011.82   5
   1  -3  17 8246.88 1129.25   8
   1  -3  17 9881.53 960.224   2
  -1  -3  17 10435.0 1189.31   8
   1   3  17 11406.9 1084.07   5
  -1  -3  17 8817.23 883.726   2
  -1   3  18 3035.51 650.491   5
   1   3  18 2050.04 576.715   5
   1  -3  18 2698.55 739.351   8
  -1  -3  18 2520.27 520.392   2
   1  -3  18 2056.60 494.625   2
  -1  -3  18 2340.02 631.578   8
  -1  -3  19 11816.6 1315.51   8
   1   3  19 11189.2 1193.44   5
  -1   3  19 11965.9 1174.84   5
   1  -3  19 9029.16 1224.09   8
   1  -3  20 2607.95 777.685   8
   1   3  20 3675.53 772.560   5
  -1   3  20 2909.22 617.276   5
  -1  -3  20 3454.61 820.969   8
  -1  -3  21 8324.39 1235.54   8
   1  -3  21 11171.4 1428.87   8
   1   3  21 11598.7 1257.97   5
  -1   3  21 11025.5 1193.79   5
   1   3  22 9070.68 1128.62   5
   1  -3  22 8625.05 1274.59   8
  -1   3  22 8129.10 1066.10   5
  -1  -3  22 7673.44 1194.13   8
   1  -3  23 5051.00 1029.97   8
  -1   4 -20 1177.19 560.515   7
  -1  -4 -19 11378.2 1226.64  10
   1   4 -19 8738.47 1161.62   7
   1  -4 -19 11364.2 1236.63  10
  -1   4 -19 9589.48 1185.49   7
  -1   4 -18 7794.58 1065.87   7
  -1  -4 -18 6168.38 887.129  10
   1   4 -18 7747.02 1056.74   7
   1  -4 -18 8302.19 1029.97  10
   1  -4 -17 4204.95 729.325  10
  -1  -4 -17 4338.29 747.360  10
  -1   4 -17 5340.40 905.070   7
   1   4 -17 5278.82 901.658   7
   1  -4 -16 370.873 337.569  10
  -1  -4 -16 33.1657 279.400  10
   1   4 -16-742.733 348.980   7
  -1   4 -16-7.25992 422.334   7
  -1   4 -15 18390.7 1579.37   7
   1  -4 -15 19974.3 1476.07  10
   1   4 -15 19830.6 1632.18   7
  -1  -4 -15 18250.1 1423.67  10
   1  -4 -14 7208.54 863.316  10
  -1  -4 -14 6892.73 882.024  10
  -1   4 -14 7101.32 1012.14   7
   1   4 -14 6901.90 981.289   7
  -1  -4 -13 25848.2 1645.07  10
   1   4 -13 28011.3 1899.31   7
  -1   4 -13 25075.7 1866.49   7
   1  -4 -13 25967.8 1622.86  10
   1   4 -12 2022.50 575.841   7
  -1   4 -12 2720.16 662.957   7
  -1  -4 -12 1937.49 484.214  10
  -1  -4 -12 2965.49 516.370   2
   1  -4 -12 2827.37 558.574  10
  -1  -4 -11 13762.0 1114.86  10
   1  -4 -11 12813.5 1001.88   2
   1  -4 -11 14288.0 1132.32  10
   1   4 -11 12224.8 1253.20   7
  -1  -4 -11 14258.0 1092.70   2
  -1   4 -11 14930.0 1381.98   7
  -1  -4 -10 8808.59 865.408   2
  -1   4 -10 7038.35 950.970   7
   1  -4 -10 7623.56 806.405  10
   1   4 -10 6880.67 972.920   7
   1  -4 -10 9140.07 837.313   2
  -1  -4 -10 7050.58 796.596  10
   1  -4  -9 9795.54 894.987   2
   1   4  -9 9088.63 1069.68   7
   1  -4  -9 10372.8 910.614  10
  -1  -4  -9 11137.7 970.074   2
  -1   4  -9 11528.1 1176.22   7
  -1  -4  -9 9763.24 909.925  10
   1   4  -8 3012.32 618.144   7
   1  -4  -8 4621.65 613.369  10
  -1  -4  -8 3895.20 553.168  10
  -1  -4  -8 5609.23 702.235   2
   1  -4  -8 5132.26 644.649   2
  -1   4  -8 3018.35 623.006   7
   1   4  -8 4227.79 712.066  11
  -1  -4  -7 19014.6 1297.09   2
  -1  -4  -7 20687.2 1248.78  10
   1  -4  -7 18901.2 1164.27  10
   1   4  -7 18551.7 1453.64  11
  -1   4  -7 18916.8 1463.82   7
   1   4  -7 19499.4 1482.76   7
   1  -4  -7 18668.1 1254.16   2
  -1  -4  -6 16526.7 1196.11   2
   1  -4  -6 15178.0 1123.81   2
  -1   4  -6 15313.1 1241.48  11
   1   4  -6 16945.6 1342.33   7
  -1   4  -6 15829.4 1316.93   7
   1  -4  -6 16274.7 1053.75  10
   1   4  -6 15262.4 1298.93  11
  -1  -4  -6 16202.1 1095.20  10
   1   4  -5 40888.7 2136.10  11
   1  -4  -5 43975.8 1746.33  10
  -1   4  -5 40039.1 2099.13   7
  -1  -4  -5 44033.7 1813.74  10
   1   4  -5 40222.1 2101.98   7
   1  -4  -5 44118.1 2018.31   2
  -1  -4  -5 43327.9 2047.47   2
  -1   4  -5 37044.3 1988.36  11
   1  -4  -4 4256.28 620.481   2
  -1  -4  -4 5708.88 595.435  10
   1   4  -4 5258.46 741.860  11
  -1   4  -4 5464.12 757.748   7
  -1   4  -4 5306.86 736.650  11
  -1   4  -4 5425.05 438.112   5
  -1  -4  -4 6011.20 768.683   2
   1   4  -4 5256.10 721.244   7
   1  -4  -4 5749.98 578.172  10
  -1   4  -3 17483.3 863.261   5
   1   4  -3 17861.4 822.874   5
  -1  -4  -3 18785.2 1319.62   2
  -1  -4  -3 17750.6 1031.40  10
   1  -4  -3 18348.2 1013.84  10
   1   4  -3 16329.6 1278.76  11
  -1   4  -3 16647.3 1267.22   7
   1   4  -3 17072.0 1309.66   7
  -1   4  -3 18707.1 1309.83  11
   1  -4  -3 17226.1 1244.23   2
   1  -4  -2 6370.69 768.990   2
   1   4  -2 6094.75 749.433   7
  -1   4  -2 5415.28 724.657   7
  -1   4  -2 6972.70 559.826   5
   1   4  -2 6346.94 779.635  11
  -1  -4  -2 7201.62 618.606  10
  -1  -4  -2 6112.05 770.287   2
  -1   4  -2 6850.35 774.268  11
   1   4  -2 7221.49 536.036   5
   1  -4  -2 7293.19 590.505  10
   1   4  -1 22510.2 1457.96  11
  -1   4  -1 21685.9 1364.75  11
  -1   4  -1 21939.7 1061.90   5
  -1  -4  -1 23691.5 1139.85  10
  -1   4  -1 23230.6 1473.67   7
   1  -4  -1 19616.2 1361.87   2
   1   4  -1 22238.2 1458.64   7
   1   4  -1 23165.1 1041.16   5
  -1  -4  -1 20497.1 1399.63   2
  -1   4   0 4025.92 467.440   5
  -1  -4   0 3608.71 595.142   2
   1  -4   0 4428.74 652.116   2
  -1  -4   0 1277.18 273.476  10
   1   4   0 4397.67 637.947  11
  -1   4   0 3795.77 554.617  11
   1   4   0 4349.51 663.598   7
   1   4   0 3880.38 424.960   5
   1   4   1 22187.2 1412.19   7
   1   4   1 24312.8 1502.06  11
  -1   4   1 23970.1 1180.95   5
   1   4   1 24755.4 1167.57   5
  -1  -4   1 22816.7 1516.67   2
  -1   4   1 19938.6 1268.84  11
   1  -4   1 23446.5 1479.49   2
   1  -4   2 6140.37 802.440   2
   1   4   2 5499.90 556.666   5
   1   4   2 5491.26 719.454  11
  -1  -4   2 5589.24 724.225   2
  -1   4   2 5551.13 644.599  11
  -1   4   2 5505.64 567.830   5
   1   4   3 18050.6 1060.51   5
  -1   4   3 17340.2 1062.70   5
  -1   4   3 18309.3 1138.72  11
  -1  -4   3 18601.1 1332.87   2
   1  -4   3 17460.8 1290.39   2
   1   4   3 17850.1 1231.06  11
   1   4   4 8156.08 796.144  11
   1   4   4 7171.11 675.716   5
   1  -4   4 7566.49 873.230   2
  -1   4   4 7613.43 715.272  11
  -1  -4   4 7235.62 860.631   2
  -1   4   4 6872.87 682.380   5
   1   4   5 39622.2 1732.87   5
   1  -4   5 41115.7 2072.92   2
  -1  -4   5 37830.1 2009.11   2
   1   4   5 38476.6 1825.69  11
  -1   4   5 38780.1 1671.68  11
  -1   4   5 38127.9 1728.59   5
  -1  -4   6 15441.0 1230.96   2
   1   4   6 14637.0 1053.92   5
   1   4   6 14396.5 1064.31  11
  -1   4   6 15310.3 1078.96   5
  -1   4   6 14516.4 968.116  11
   1  -4   6 16188.1 1268.52   2
  -1   4   7 17835.6 1208.59   5
  -1  -4   7 15458.5 1280.21   2
   1  -4   7 17928.0 1346.53   2
   1   4   7 16482.9 1144.14   5
  -1  -4   7 17809.6 1393.11   8
  -1   4   8 3735.04 556.839   5
  -1  -4   8 3079.30 598.080   2
  -1  -4   8 2978.41 630.535   8
   1  -4   8 3008.63 629.197   8
   1   4   8 3523.84 558.123   5
   1  -4   8 2823.58 582.735   2
   1  -4   9 11137.5 1100.45   2
   1  -4   9 10355.6 1108.80   8
   1   4   9 11007.2 948.151   5
  -1   4   9 10285.7 973.507   5
  -1  -4   9 11348.7 1175.33   8
  -1  -4   9 11059.1 1063.08   2
  -1   4  10 7166.05 841.915   5
   1  -4  10 5874.27 866.479   8
  -1  -4  10 7144.65 887.700   2
  -1  -4  10 5932.00 886.160   8
   1  -4  10 6752.02 867.125   2
   1   4  10 5972.31 734.307   5
   1  -4  11 13377.5 1209.90   2
  -1  -4  11 13242.1 1327.05   8
  -1  -4  11 13371.5 1198.42   2
  -1   4  11 14452.3 1181.59   5
   1   4  11 13835.4 1135.27   5
   1  -4  11 13799.3 1293.85   8
   1  -4  12 1673.26 538.191   2
  -1  -4  12 2158.51 575.073   2
  -1  -4  12 2309.96 707.381   8
   1   4  12 1679.89 487.738   5
   1  -4  12 1315.67 464.227   8
  -1   4  12 1721.94 491.280   5
  -1  -4  13 24243.8 1877.40   8
  -1   4  13 25776.9 1670.49   5
   1  -4  13 21894.1 1775.47   8
  -1  -4  13 24074.5 1653.55   2
   1  -4  13 21683.6 1591.58   2
   1   4  13 25487.6 1614.70   5
   1  -4  14 5604.35 926.399   8
  -1  -4  14 5286.81 917.398   8
   1   4  14 5314.21 775.119   5
   1  -4  14 5078.73 821.369   2
  -1  -4  14 5463.23 796.566   2
  -1   4  14 6211.83 845.204   5
  -1   4  15 18645.5 1465.40   5
  -1  -4  15 17884.3 1651.08   8
   1   4  15 17707.4 1415.02   5
   1  -4  15 17872.0 1446.70   2
   1  -4  15 18319.4 1684.79   8
  -1  -4  15 15803.9 1379.12   2
   1   4  16 170.987 349.657   5
  -1  -4  16 660.551 434.280   8
   1  -4  16 390.758 463.368   8
  -1   4  16 337.752 332.045   5
   1  -4  16 149.271 284.996   2
  -1  -4  16 151.548 290.303   2
   1   4  17 5188.38 803.666   5
  -1  -4  17 5869.74 1038.27   8
  -1  -4  17 3817.09 723.063   2
   1  -4  17 4168.91 765.019   2
   1  -4  17 4848.76 980.847   8
  -1   4  17 5407.44 865.540   5
  -1  -4  18 7310.90 1146.04   8
   1   4  18 8736.44 1083.25   5
   1  -4  18 7239.53 923.182   2
  -1  -4  18 6659.25 905.146   2
   1  -4  18 6360.78 1225.60   8
  -1   4  18 8979.87 1115.62   5
   1   4  19 9438.78 1143.57   5
   1  -4  19 11088.1 1458.94   8
  -1   4  19 8320.41 1105.93   5
  -1  -4  19 8888.15 1277.85   8
   1  -4  20 752.329 546.091   8
   1  -5 -16 3041.58 699.882  10
  -1  -5 -15 8951.41 1108.30  10
   1  -5 -15 9988.43 1129.93  10
  -1   5 -14 1544.60 657.891   7
   1  -5 -14 1498.53 479.195  10
   1   5 -14 3037.61 819.102   7
  -1  -5 -14 1729.38 530.936  10
  -1  -5 -13 8307.69 1001.02  10
   1  -5 -13 9367.83 1060.69  10
   1   5 -13 10779.2 1371.42  11
  -1   5 -13 7635.67 1151.23   7
   1   5 -13 8466.00 1189.73   7
  -1  -5 -12 3522.22 611.686  10
   1   5 -12 4374.58 881.680  11
   1   5 -12 4404.76 898.556   7
  -1   5 -12 3513.19 896.896   7
   1  -5 -12 3716.77 659.301  10
  -1   5 -11 11959.4 1390.59  11
   1   5 -11 12756.0 1439.27   7
  -1   5 -11 9579.11 1255.39   7
   1  -5 -11 12494.0 1167.05  10
   1   5 -11 14100.1 1509.55  11
  -1  -5 -11 13787.6 1241.95  10
  -1  -5 -10 3068.39 593.021  10
   1   5 -10 3076.56 735.082   7
   1  -5 -10 2492.48 540.441  10
   1   5 -10 2835.93 727.803  11
  -1  -5 -10 2515.35 559.393   2
  -1   5 -10 3482.31 853.180   7
   1  -5 -10 3724.90 672.489   2
  -1   5 -10 2814.47 669.251  11
   1  -5  -9 17589.0 1307.80  10
  -1   5  -9 16431.5 1559.17   7
   1   5  -9 15111.7 1512.73  11
  -1  -5  -9 17162.8 1399.93   2
  -1   5  -9 17444.3 1582.10  11
   1  -5  -9 18308.8 1424.02   2
  -1  -5  -9 15722.8 1270.98  10
   1   5  -9 17251.9 1619.90   7
   1  -5  -8 7814.73 831.304  10
  -1   5  -8 7061.26 999.206  11
  -1  -5  -8 7200.16 911.635   2
  -1  -5  -8 8369.58 893.801  10
   1  -5  -8 8075.95 964.194   2
   1   5  -8 8372.71 1117.55   7
  -1   5  -8 6404.86 1000.73   7
   1   5  -8 7669.48 1073.40  11
   1  -5  -7 10020.2 919.328  10
  -1   5  -7 8664.65 1128.93   7
  -1  -5  -7 9121.22 1020.89   2
  -1   5  -7 9431.32 1099.94  11
   1   5  -7 9849.10 1199.39   7
   1   5  -7 10780.6 1214.05  11
  -1  -5  -7 10189.8 955.168  10
   1  -5  -7 10877.8 1110.61   2
   1  -5  -6 4543.47 781.634   2
   1   5  -6 3894.38 744.019  11
  -1  -5  -6 4349.72 636.516  10
  -1   5  -6 3768.39 741.380  11
  -1   5  -6 5425.99 893.302   7
   1   5  -6 4570.76 833.568   7
  -1  -5  -6 4260.12 781.311   2
   1  -5  -6 3963.81 579.458  10
   1   5  -5 8584.53 1108.19   7
   1  -5  -5 8233.18 1002.19   2
  -1  -5  -5 9570.81 902.563  10
   1   5  -5 8028.83 1048.61  11
  -1   5  -5 8842.47 1119.61   7
  -1  -5  -5 9791.38 1072.04   2
  -1   5  -5 9327.31 1048.51  11
   1   5  -4 1276.84 483.394  11
   1  -5  -4 813.257 384.681   2
  -1  -5  -4 1273.34 456.480   2
  -1   5  -4 1352.54 481.162   7
  -1   5  -4 645.318 390.421  11
   1   5  -4 1372.77 551.465   7
  -1   5  -3 24401.5 1659.10  11
   1   5  -3 21426.6 1665.72   7
  -1   5  -3 20230.6 1602.75   7
  -1  -5  -3 22197.7 1658.73   2
   1   5  -3 19629.8 1569.35  11
   1  -5  -3 22510.5 1649.45   2
  -1   5  -2 6463.62 837.537  11
  -1  -5  -2 6903.36 941.601   2
   1  -5  -2 5772.70 871.778   2
  -1   5  -2 6462.99 852.783   7
   1   5  -2 7779.29 948.995  11
   1   5  -2 6415.68 892.688   7
   1   5  -1 14440.9 1297.93  11
  -1   5  -1 14979.2 1332.00   7
  -1  -5  -1 17255.5 1446.03   2
   1  -5  -1 16384.3 1420.61   2
  -1   5  -1 14798.5 1282.15  11
   1   5  -1 13823.9 1270.41   7
  -1   5   0 4605.09 769.312   7
   1   5   0 5111.32 809.076   7
   1   5   0 3739.63 674.071  11
   1  -5   0 4648.33 812.891   2
  -1   5   0 5414.65 753.215  11
  -1  -5   0 4289.28 749.328   2
   1   5   1 14289.6 1288.46  11
   1   5   1 16156.7 1381.14   7
   1  -5   1 15131.3 1368.41   2
  -1  -5   1 15409.6 1399.51   2
  -1   5   1 15451.5 1231.87  11
  -1   5   1 15677.0 1336.33   7
   1  -5   2 6025.84 883.117   2
  -1   5   2 5768.57 813.611   7
  -1   5   2 7590.78 758.281   5
  -1  -5   2 5879.21 877.804   2
   1   5   2 6300.78 850.385   7
   1   5   2 5884.35 816.805  11
  -1   5   2 6614.05 801.340  11
   1  -5   3 20256.8 1612.96   2
  -1   5   3 22447.2 1325.46   5
   1   5   3 19358.3 1498.66   7
   1   5   3 22010.1 1517.57  11
  -1   5   3 18452.6 1302.77  11
  -1  -5   3 21931.7 1692.89   2
   1   5   3 22789.6 1310.88   5
   1   5   4 355.341 377.966  11
  -1   5   4 668.013 319.984   5
  -1  -5   4 233.826 353.926   2
   1   5   4 504.254 309.914   5
   1  -5   4 513.912 359.284   2
  -1   5   4 621.592 329.460  11
   1   5   5 8828.71 856.798   5
   1  -5   5 6875.21 968.292   2
  -1   5   5 9162.47 883.348   5
  -1  -5   5 8742.89 1090.82   2
   1   5   5 9817.63 1020.26  11
   1   5   6 4940.11 693.967   5
   1  -5   6 4790.64 830.643   2
   1   5   6 4754.59 723.431  11
  -1  -5   6 3277.65 692.319   2
  -1   5   6 4340.14 662.603   5
  -1   5   7 11339.5 1035.12   5
  -1  -5   7 9569.78 1137.43   2
   1  -5   7 10462.9 1187.67   2
   1   5   7 10316.7 978.988   5
   1  -5   8 8379.25 1079.60   2
  -1  -5   8 7609.94 1030.54   2
   1   5   8 6933.37 815.857   5
  -1   5   8 8020.06 920.814   5
   1  -5   9 15527.9 1462.45   2
  -1  -5   9 15817.0 1473.96   2
  -1   5   9 16023.7 1292.59   5
   1   5   9 14744.9 1225.92   5
   1  -5  10 2682.68 683.701   2
  -1  -5  10 2503.16 688.378   2
  -1   5  10 1921.51 503.506   5
   1   5  10 1321.22 452.825   5
  -1  -5  11 12354.0 1356.29   2
   1  -5  11 14346.4 1433.65   2
   1   5  11 14558.1 1288.15   5
  -1   5  11 12704.1 1216.74   5
  -1   5  12 3113.06 661.748   5
  -1  -5  12 2912.50 815.249   8
   1  -5  12 3587.01 727.506   2
   1   5  12 2236.23 561.039   5
  -1  -5  12 2975.37 714.909   2
  -1  -5  13 6937.45 1027.52   2
   1   5  13 8696.75 1037.19   5
   1  -5  13 6671.62 1002.23   2
  -1   5  13 10333.8 1131.98   5
  -1  -5  13 8971.31 1312.22   8
   1  -5  14 2086.23 654.166   2
   1   5  14 2442.91 601.426   5
  -1  -5  14 2637.08 741.555   8
  -1  -5  14 2976.40 716.019   2
  -1   5  14 2158.97 611.910   5
   1  -5  14 2027.62 690.489   8
   1  -5  15 8136.24 1128.17   2
   1   5  15 10394.0 1165.91   5
  -1  -5  15 6543.83 1025.95   2
  -1   5  15 7736.17 1016.75   5
   1  -5  16 3427.35 782.382   2
  -1  -5  16 2597.56 689.683   2
  -1  -5  17 9133.09 1168.84   2
  -1   6 -10-355.203 496.802  11
  -1   6  -9 2884.81 747.959  11
   1   6  -8 3107.99 729.897  11
   1  -6  -8 3644.91 777.143   2
  -1  -6  -8 3149.03 736.043   2
  -1  -6  -7 5854.42 951.130   2
   1   6  -7 7229.17 1122.11  11
   1  -6  -7 7545.11 1057.84   2
   1   6  -6 2453.03 709.179  11
  -1  -6  -6 1658.54 617.690   2
   1  -6  -6 1936.74 636.329   2
  -1  -6  -5 6535.99 1003.76   2
   1  -6  -5 6888.88 1038.19   2
   1   6  -5 6567.23 1039.65  11
   1  -6  -4 2788.25 718.267   2
  -1  -6  -4 1943.18 611.662   2
   1   6  -4 798.570 418.265  11
   1  -6  -3 8020.88 1116.00   2
  -1  -6  -3 11155.1 1301.38   2
   1   6  -3 9913.60 1205.30  11
  -1  -6  -2 1221.68 512.476   2
   1  -6  -2 1865.82 652.945   2
   1   6  -2 801.003 461.901  11
   1   6  -1 9132.00 1149.14  11
   1  -6  -1 9725.60 1263.67   2
  -1  -6  -1 9029.99 1220.16   2
   1  -6   0 4910.66 867.492   2
   1   6   0 4860.76 890.367   7
  -1  -6   0 4236.36 863.655   2
   1   6   0 3152.59 720.325  11
   1   6   1 8129.72 1116.21   7
   1  -6   1 8980.59 1190.71   2
   1   6   1 7118.61 1009.82  11
  -1  -6   1 10297.2 1265.24   2
   1   6   2 1013.62 503.746   7
   2   0 -28 3556.10 759.539  10
   2   0 -27 16221.6 1454.92  10
  -2   0 -26 8368.49 967.768  10
   2   0 -26 7722.06 1000.27  10
   2   0 -25 10880.0 1101.11  10
  -2   0 -25 11260.0 1085.52  10
   2   0 -24 6190.66 819.632  10
  -2   0 -24 7953.02 923.646  10
   2   0 -23 27322.3 1704.90  10
  -2   0 -23 28858.0 1693.99  10
  -2   0 -22 35493.4 1858.93  10
   2   0 -22 37528.0 1983.75  10
  -2   0 -21 21286.1 1377.75  10
   2   0 -21 22003.8 1455.17  10
  -2   0 -21 24177.7 1359.48   1
   2   0 -20 16648.2 1228.96  10
   2   0 -20 18005.0 1361.58   7
  -2   0 -20 16182.9 1155.93  10
  -2   0 -20 18421.4 1136.51   1
  -2   0 -19 26532.5 1362.11   1
   2   0 -19 22686.8 1524.27   7
  -2   0 -19 25257.1 1406.41  10
  -2   0 -19 23037.4 1396.09   7
   2   0 -19 23467.7 1430.71  10
   2   0 -18 9229.91 857.825  10
  -2   0 -18 9427.50 786.410   1
  -2   0 -18 9461.95 874.238   7
   2   0 -18 9264.32 937.963   7
  -2   0 -18 9039.68 805.667  10
  -2   0 -17 56366.2 2135.20  10
  -2   0 -17 56586.4 2224.08   7
   2   0 -17 58640.1 2255.61  10
   2   0 -17 57373.8 2426.73   7
  -2   0 -17 61366.8 2120.31   1
   2   0 -16 20396.9 1203.69  10
  -2   0 -16 20406.5 1094.06   1
  -2   0 -16 19845.8 1130.02  10
   2   0 -16 18201.7 1255.03   7
  -2   0 -16 19850.4 1167.91   7
  -2   0 -15 50366.3 1914.09   7
   2   0 -15 52022.1 1965.78  10
  -2   0 -15 50604.6 1428.59   2
  -2   0 -15 48057.1 1376.11   3
  -2   0 -15 46948.9 1820.79  10
  -2   0 -15 50463.1 1807.04   1
   2   0 -15 48768.3 2075.71   7
  -2   0 -14 35609.4 1140.79   2
   2   0 -14 37200.0 1695.51   7
  -2   0 -14 39379.2 1575.44   7
  -2   0 -14 35196.5 1095.37   3
  -2   0 -14 34942.1 1469.87  10
   2   0 -14 36275.2 1554.35  10
  -2   0 -13 102795. 2847.21  10
   2   0 -13 100948. 3093.99   7
  -2   0 -13 97042.6 2344.47   3
  -2   0 -13 100382. 2877.91   7
  -2   0 -13 104453. 2443.00   2
   2   0 -13 101234. 2922.86  10
  -2   0 -12 14199.0 803.260  10
  -2   0 -12 14293.9 629.200   2
   2   0 -12 14287.8 941.522   7
  -2   0 -12 12828.4 570.821   3
  -2   0 -12 13439.6 816.173   7
   2   0 -12 13301.2 835.763  10
  -2   0 -11 61864.3 1905.16  10
  -2   0 -11 62274.6 1649.01   2
  -2   0 -11 62038.9 1586.45   3
  -2   0 -11 61556.4 1932.91   7
   2   0 -11 62300.6 2135.51   7
   2   0 -11 61975.8 1987.67  10
   2   0 -10 107816. 2926.39   7
   2   0 -10 104545. 2730.94  10
  -2   0 -10 103772. 2640.44   7
   2   0 -10 94722.4 2022.28   9
  -2   0 -10 102868. 2313.57   3
  -2   0 -10 104401. 2640.56  10
  -2   0 -10 109255. 2410.71   2
   2   0  -9 40556.3 1255.25   1
   2   0  -9 39110.3 1398.41  10
   2   0  -9 41612.0 1525.83   7
  -2   0  -9 41104.2 1181.10   2
  -2   0  -9 39625.6 1118.64   3
  -2   0  -9 41113.4 1339.81   7
  -2   0  -9 39500.9 1327.64  10
   2   0  -8 68196.1 1955.57  10
  -2   0  -8 69570.5 1742.21   2
  -2   0  -8 70271.9 1679.84   3
  -2   0  -8 67227.4 1850.16   7
   2   0  -8 71411.2 2075.17   7
   2   0  -8 70387.9 1808.10   1
  -2   0  -8 69201.5 1879.57  10
  -2   0  -7 175271. 3691.81   2
  -2   0  -7 172385. 3609.75   3
  -2   0  -7 170675. 3755.20   7
   2   0  -7 175540. 3736.92   1
  -2   0  -7 173648. 3832.70   1
   2   0  -7 167240. 3979.00   7
  -2   0  -7 173402. 3812.58  10
   2   0  -7 179729. 3818.85   5
  -2   0  -6 115655. 2486.80   3
   2   0  -6 119758. 2646.66   5
   2   0  -6 115878. 2818.58   7
   2   0  -6 113465. 2577.25   1
  -2   0  -6 112197. 2657.46   1
  -2   0  -6 112392. 2559.42   7
  -2   0  -6 113926. 2563.54   2
   2   0  -5 92611.7 2306.04   7
  -2   0  -5 95139.1 2089.25   3
  -2   0  -5 94515.9 2231.06   1
   2   0  -5 95603.0 2192.08   1
  -2   0  -5 89757.9 2087.35   7
   2   0  -5 100387. 2220.91   5
  -2   0  -4 97859.6 2120.66   7
   2   0  -4 100524. 2290.08   1
   2   0  -4 102638. 2358.27   7
  -2   0  -4 104933. 2201.75   3
  -2   0  -4 99609.4 2298.08   1
  -2   0  -3 328345. 6435.62   7
   2   0  -3 342457. 6722.25   1
  -2   0  -3 339390. 6675.58   1
   2   0  -3 335070. 6680.28   7
   2   0  -2 132088. 2773.32   7
  -2   0  -2 133346. 2802.95   1
   2   0  -1 142340. 2862.86   4
  -2   0  -1 153163. 2964.31  11
   2   0  -1 142954. 2901.16   7
  -2   0  -1 144126. 3004.15   1
  -2   0   0 12047.4 447.162   1
   2   0   0 12302.7 463.257   3
  -2   0   0 13140.4 428.952  11
  -2   0   1 122969. 2501.32  11
   2   0   1 115889. 2528.19   3
  -2   0   1 122887. 2578.24  10
   2   0   1 119108. 2699.93   6
  -2   0   1 118713. 2513.20   1
   2   0   2 140507. 3187.76   6
  -2   0   2 143527. 3032.64   1
  -2   0   2 152140. 3058.80  10
   2   0   2 141542. 2982.76   3
   2   0   3 315000. 6624.20   6
  -2   0   3 351666. 6521.26  10
   2   0   3 315616. 6377.77   3
  -2   0   3 326704. 6471.77   1
   2   0   3 347109. 6294.78   7
   2   0   4 92845.6 2116.23   3
   2   0   4 102132. 2108.33   7
   2   0   4 96505.7 2390.48   6
  -2   0   4 93572.9 2170.32   1
  -2   0   4 94281.4 2186.88   5
  -2   0   4 104129. 2285.79  10
   2   0   4 95342.0 2311.70   5
  -2   0   5 94914.5 2212.56  10
  -2   0   5 89812.8 2112.05   5
   2   0   5 85654.6 2230.32   5
   2   0   5 87376.1 2017.38   3
   2   0   5 93123.4 2075.23   7
   2   0   6 113477. 2837.97   5
   2   0   6 119313. 2598.62   3
  -2   0   6 119920. 2720.24   5
   2   0   6 122097. 2701.13   7
  -2   0   7 175477. 3865.21   5
   2   0   7 173721. 4004.07   5
   2   0   7 182402. 3891.36   7
  -2   0   8 72928.0 1911.48   5
  -2   0   8 70992.9 1546.44   2
   2   0   8 68825.4 1999.72   5
  -2   0   9 44455.6 1037.52   2
  -2   0   9 47937.9 1441.61   5
   2   0   9 45207.4 1527.49   5
  -2   0  10 84262.6 1783.31   2
  -2   0  10 89741.8 2317.73   5
  -2   0  11 56209.3 1727.60   5
   2   0  11 55530.1 1857.57   5
   2   0  12 7939.71 642.435   5
  -2   0  12 7083.47 549.895   5
   2   0  13 90303.7 2217.13   9
   2   0  13 91776.4 2717.82   5
  -2   0  13 88876.9 2533.90   5
  -2   0  14 34463.8 1395.34   5
   2   0  14 33847.4 1499.19   5
   2   0  14 33063.1 1080.83   9
   2   0  15 48836.9 1410.45   9
  -2   0  15 52109.0 1838.88   5
   2   0  15 50960.9 1971.00   5
   2   0  16 22057.1 1260.49   5
  -2   0  16 20480.4 1126.74   5
   2   0  16 21727.7 808.549   9
   2   0  17 55023.1 2276.07   8
  -2   0  17 54192.6 2025.68   5
   2   0  17 57431.5 2221.12   5
  -2   0  18 10982.1 860.752   5
   2   0  18 10914.4 1002.70   8
   2   0  18 10427.5 918.962   5
   2   0  19 27515.7 1572.22   5
   2   0  19 26304.8 1599.57   8
  -2   0  19 25700.0 1380.54   5
   2   0  20 17969.8 1368.19   8
   2   0  20 18631.8 1332.59   5
  -2   0  20 19539.2 1214.47   5
   2   0  21 13393.5 1164.90   5
   2   0  21 14889.1 1270.37   8
  -2   0  21 15280.2 1310.00   8
  -2   0  21 14288.2 1076.67   5
  -2   0  22 29826.5 1907.84   8
   2   0  22 31479.4 1880.88   5
   2   0  22 35638.5 2056.04   8
  -2   0  22 30117.7 1664.49   5
   2   0  23 28703.3 1890.89   8
  -2   0  23 27979.7 1886.01   8
  -2   0  23 27211.4 1618.94   5
   2   0  23 28040.6 1798.66   5
   2   0  24 5302.87 840.426   5
  -2   0  24 5248.31 835.162   8
   2   0  24 6701.19 968.736   8
   2   0  25 13091.5 1379.62   8
   2   0  25 14577.8 1251.02   4
  -2   0  25 13406.2 1385.12   8
   2   0  26 10483.3 1275.79   8
  -2   0  26 8863.47 1180.81   8
   2   0  27 16947.9 1613.23   8
  -2   1 -27 11717.5 1285.11   7
  -2  -1 -27 10887.8 1219.61  10
  -2  -1 -26 6607.62 948.003  10
   2  -1 -26 7285.44 1029.42  10
   2   1 -26 5036.95 961.126   7
  -2   1 -26 4459.13 799.225   7
   2  -1 -25 5368.20 862.270  10
  -2  -1 -25 5682.68 888.811  10
  -2   1 -25 3844.38 728.653   7
   2   1 -25 6345.78 1000.50   7
   2  -1 -24 15491.0 1381.21  10
  -2  -1 -24 14776.9 1310.52  10
   2   1 -24 15800.6 1219.68  10
  -2   1 -24 15081.4 1349.24   7
   2   1 -24 14867.9 1484.06   7
  -2  -1 -23 20314.9 1499.51  10
   2   1 -23 19927.8 1366.61  10
   2   1 -23 24472.0 1850.07   7
  -2   1 -23 21485.9 1572.14   7
   2  -1 -23 20499.1 1575.35  10
   2  -1 -22 15852.0 1344.34  10
   2   1 -22 17087.1 1492.85   7
  -2  -1 -22 12888.6 1151.70  10
   2   1 -22 14565.5 1128.01  10
  -2   1 -22 16755.5 1349.64   7
  -2   1 -21 21813.3 1257.35  10
  -2  -1 -21 19216.2 1399.71  10
   2   1 -21 23545.8 1410.00  10
   2   1 -21 23452.1 1730.93   7
   2  -1 -21 21983.7 1547.29  10
  -2   1 -21 23007.5 1546.94   7
   2  -1 -20 11355.1 1065.21  10
   2   1 -20 12786.7 1213.17   7
  -2   1 -20 11532.8 868.086  10
  -2  -1 -20 11190.5 1017.08  10
  -2   1 -20 10765.5 1034.59   7
   2   1 -20 11110.0 934.113  10
   2  -1 -19 36323.2 1924.28  10
   2   1 -19 37705.0 2093.93   7
  -2   1 -19 37468.2 1935.98   7
   2   1 -19 36568.1 1715.17  10
  -2   1 -19 37248.4 1606.50  10
  -2  -1 -19 36986.9 1871.40  10
  -2   1 -18 28713.8 1622.37   7
  -2   1 -18 27269.2 1304.77  10
   2   1 -18 26627.6 1399.71  10
   2  -1 -18 27297.9 1598.82  10
   2   1 -18 31402.1 1856.92   7
  -2  -1 -18 28830.4 1234.21   1
  -2  -1 -18 26304.0 1519.09  10
   2   1 -17 37977.3 2011.15   7
  -2   1 -17 35862.1 1769.52   7
  -2   1 -17 35516.4 1467.94  10
   2  -1 -17 35175.8 1787.88  10
  -2  -1 -17 37418.5 1402.05   1
  -2  -1 -17 34898.7 1724.50  10
   2   1 -17 33351.0 1559.62  10
   2   1 -16 13474.9 1114.99   7
  -2   1 -16 10106.9 872.729   7
  -2  -1 -16 12205.3 718.320   1
   2  -1 -16 11255.6 936.570  10
   2   1 -16 11221.5 833.752  10
  -2   1 -16 10566.3 724.752  10
  -2  -1 -16 10613.8 888.983  10
  -2  -1 -15 36233.6 1299.65   1
  -2   1 -15 32871.8 1323.77  10
  -2  -1 -15 32755.1 1570.06  10
   2  -1 -15 33343.4 1628.06  10
   2  -1 -15 34659.8 1044.37   1
   2   1 -15 32425.7 1442.38  10
  -2   1 -15 32746.8 1573.08   7
   2   1 -15 37199.9 1831.92   7
  -2   1 -14 18039.8 1093.81   7
   2  -1 -14 16247.1 652.751   1
  -2  -1 -14 16686.3 644.490   2
   2   1 -14 18195.5 1209.69   7
  -2   1 -14 17460.8 872.743  10
  -2  -1 -14 19145.0 873.891   1
  -2  -1 -14 19106.8 1103.71  10
   2   1 -14 18493.5 1002.88  10
   2  -1 -14 17413.9 1108.76  10
   2  -1 -13 78856.4 2568.22  10
  -2   1 -13 75822.5 2123.76  10
   2  -1 -13 72408.4 1806.50   1
  -2  -1 -13 75882.7 2474.29  10
  -2  -1 -13 79764.6 2117.15   1
   2   1 -13 84095.9 2780.60   7
  -2   1 -13 75676.5 2471.93   7
   2   1 -13 77770.6 2330.76  10
  -2   1 -12 30326.8 1106.32  10
   2  -1 -12 28271.3 865.775   1
   2   1 -12 31671.4 1275.70  10
  -2  -1 -12 31568.2 1116.07   1
  -2   1 -12 32534.2 1399.90   7
  -2  -1 -12 32298.3 1388.24  10
   2   1 -12 33929.0 1598.93   7
   2  -1 -12 31928.1 1422.70  10
   2   1 -11 64685.4 2245.26   7
  -2  -1 -11 59005.2 2001.68  10
  -2  -1 -11 61959.8 1708.80   1
   2   1 -11 60420.7 1871.03  10
  -2   1 -11 62641.2 2039.20   7
   2   1 -11 64926.5 1632.70   5
  -2   1 -11 59181.7 1665.06  10
   2  -1 -11 55523.7 1400.97   1
  -2   1 -10 56256.4 1545.36  10
  -2   1 -10 57910.2 1896.40   7
   2   1 -10 60624.7 1777.89  10
   2  -1 -10 56628.2 1303.09   3
   2   1 -10 63237.1 2132.86   7
  -2  -1 -10 59042.4 1612.57   1
   2   1 -10 62598.1 1523.70   5
  -2  -1 -10 62106.6 1943.27  10
  -2  -1  -9 88709.9 2162.75   1
  -2   1  -9 82157.6 2445.79   7
   2   1  -9 89372.9 2650.58   7
  -2   1  -9 86550.7 2060.04  10
   2   1  -9 88364.5 2315.84  10
   2  -1  -9 84420.6 1884.77   3
  -2   1  -8 64212.2 1996.96   7
  -2   1  -8 66856.5 1755.50   5
   2   1  -8 67782.1 2147.15   7
  -2   1  -8 64026.1 1586.13  10
   2   1  -8 68316.1 1861.81  10
   2  -1  -8 63934.5 1515.31   3
  -2  -1  -8 65074.5 1712.66   1
   2   1  -7 88070.4 2214.55  10
   2  -1  -7 84293.9 1925.70   2
  -2   1  -7 87131.7 2424.87   7
   2   1  -7 90879.0 2551.82   7
  -2   1  -7 86491.5 1926.34  10
   2  -1  -7 84563.3 1936.41   3
  -2   1  -7 88248.7 2143.98   5
  -2  -1  -7 87530.6 2101.87   1
   2  -1  -6 88493.7 2039.75   3
  -2   1  -6 88155.3 2468.40   7
  -2   1  -6 92768.4 2248.30   6
  -2   1  -6 88803.4 1935.43  10
   2   1  -6 93038.7 2264.77  10
   2   1  -6 95854.7 2565.70   7
  -2   1  -6 89892.8 2204.94   5
   2   1  -6 96045.0 2076.34   4
  -2  -1  -6 90678.8 2154.80   1
   2  -1  -6 89339.4 2052.41   2
   2  -1  -6 89986.6 2040.01   9
  -2  -1  -5 88329.3 2050.72   1
   2  -1  -5 84141.0 1954.24   9
   2   1  -5 89029.9 1922.93   4
  -2   1  -5 79415.5 2220.59   7
   2  -1  -5 84234.3 1973.19   2
   2   1  -5 85479.6 2343.40   7
  -2   1  -5 81388.8 1759.31  10
   2  -1  -5 83791.3 1941.16   3
  -2   1  -5 82102.3 2204.91   8
  -2   1  -5 87339.2 2119.89   6
   2   1  -5 83588.5 2089.23  10
  -2   1  -4 100406. 2460.67   8
   2  -1  -4 101186. 2275.89   3
   2  -1  -4 98602.0 2280.01   9
   2   1  -4 103864. 2615.70   7
  -2  -1  -4 99604.0 2344.19   1
  -2   1  -4 95417.2 2450.02   7
   2  -1  -4 99774.7 2305.37   2
  -2   1  -4 106437. 2477.19   6
   2  -1  -3 186222. 3940.97   3
   2  -1  -3 181869. 3699.25  11
   2  -1  -3 187638. 3957.75   9
   2  -1  -3 187678. 3987.02   2
  -2   1  -3 184734. 4053.23   7
  -2  -1  -3 190547. 4046.42   1
  -2   1  -3 196900. 4075.97   8
   2   1  -3 191553. 4223.39   7
   2   1  -3 204263. 4228.33   8
   2   1  -2 41084.8 1282.67   7
  -2   1  -2 40491.9 929.769  10
   2  -1  -2 41053.2 1185.55   9
   2   1  -2 44671.9 1290.75   8
  -2  -1  -2 40748.7 1287.49   1
  -2  -1  -2 45584.1 1342.31  11
   2  -1  -2 42817.4 1164.55  10
  -2   1  -2 42000.3 1208.20   8
   2  -1  -2 39834.4 960.286  11
   2   1  -2 41222.1 1103.01   6
   2  -1  -2 41688.7 1212.08   2
   2   1  -1 136398. 3126.31   7
  -2   1  -1 142091. 3103.60   8
  -2   1  -1 139420. 2848.41  10
  -2  -1  -1 135925. 3277.57   1
   2  -1  -1 133624. 3132.30   2
  -2  -1  -1 155026. 3324.07  11
  -2  -1  -1 149476. 3073.59   5
   2   1  -1 135673. 3054.58   6
   2  -1  -1 143497. 2996.47  10
   2   1  -1 147625. 3146.26   8
  -2  -1   0 26425.5 1019.21   1
  -2  -1   0 26453.8 873.272   8
   2   1   0 28710.5 882.994   8
   2   1   0 25373.5 858.202   7
   2  -1   0 26643.8 944.157   2
  -2   1   0 28766.7 770.824  10
  -2  -1   0 29396.0 1067.51  11
   2   1   0 27363.3 836.995   5
  -2  -1   0 28154.8 830.768   5
   2  -1   0 26633.5 759.476  10
  -2  -1   1 131520. 2736.14   5
  -2   1   1 122970. 2611.21  11
   2   1   1 138701. 2847.65   8
  -2  -1   1 128446. 3062.33   1
  -2   1   1 136706. 2781.99  10
  -2   1   1 123805. 2893.21   5
  -2  -1   1 138610. 2941.15   7
   2  -1   1 128253. 2639.88  10
   2  -1   1 127832. 2983.56   2
   2   1   1 130723. 2854.10   5
  -2   1   2 35984.7 1077.17   2
   2  -1   2 35136.7 1143.63   2
  -2  -1   2 34846.4 1185.74   1
  -2   1   2 35605.0 1108.74   5
  -2   1   2 31983.2 777.775  11
  -2   1   2 36830.3 1061.41   3
  -2  -1   2 36083.6 907.750   5
   2  -1   2 33221.5 1034.50   8
   2   1   2 37986.3 1110.18   1
  -2   1   2 37802.0 1040.56  10
   2   1   2 36285.6 1083.44   5
   2  -1   2 35526.1 1148.14   4
  -2   1   3 223486. 4504.70   3
   2  -1   3 214220. 4693.36   4
   2   1   3 224557. 4547.22   1
  -2   1   3 220683. 4532.08   2
   2  -1   3 210382. 4565.11   8
  -2   1   3 212850. 4254.52   1
   2  -1   3 206081. 4674.38   2
   2   1   3 213970. 4623.01   5
  -2   1   3 226712. 4568.39  10
  -2   1   3 218662. 4662.51   5
  -2  -1   3 235221. 4617.33  10
   2   1   4 124529. 2633.10   1
  -2   1   4 106514. 2274.80   1
   2  -1   4 117161. 2724.94   7
   2  -1   4 114061. 2806.09   4
  -2   1   4 121299. 2589.97   2
   2   1   4 114029. 2744.07   5
  -2  -1   4 121844. 2461.29   6
  -2  -1   4 124795. 2662.95  10
  -2   1   4 118515. 2798.11   5
   2  -1   4 113321. 2774.03   2
  -2   1   4 117069. 2536.22   3
   2  -1   4 110827. 2691.69   8
  -2  -1   5 78953.7 1859.01  10
   2  -1   5 68913.0 1937.83   8
  -2   1   5 74550.3 2031.03   5
   2  -1   5 65698.2 1948.75   9
   2  -1   5 69111.0 1960.42   2
   2  -1   5 72284.7 2044.25   4
  -2  -1   5 73134.1 1555.62   5
  -2   1   5 73226.7 1747.12   2
  -2   1   5 74335.7 1714.53   3
   2   1   5 78715.6 1824.01   1
   2   1   5 72912.6 2001.56   5
   2  -1   5 73762.7 1986.28   7
  -2  -1   5 74621.9 1956.05   2
  -2  -1   6 100347. 2314.42  10
  -2   1   6 94542.0 2099.86   3
  -2   1   6 94983.8 2502.69   5
  -2  -1   6 97832.4 2005.86   5
   2  -1   6 92588.7 2430.32   2
   2  -1   6 87457.1 2439.34   8
  -2   1   6 93785.8 2125.66   2
   2  -1   6 95780.3 2508.67   4
   2   1   6 98128.0 2248.98   1
  -2  -1   6 96704.1 2389.71   2
   2  -1   6 92080.9 2413.36   9
   2   1   6 94116.4 2489.58   5
   2  -1   7 70202.8 1943.30   9
  -2   1   7 71246.3 1621.45   2
  -2   1   7 69990.5 2052.60   5
  -2  -1   7 72324.4 1903.51   2
   2  -1   7 67061.2 2020.70   4
  -2  -1   7 68864.8 1557.35   5
   2  -1   7 69074.8 1952.82   2
   2  -1   7 62086.3 1997.58   8
   2   1   7 73958.8 1802.02   1
  -2   1   7 69663.0 1600.63   3
   2   1   7 69555.6 2023.58   5
  -2   1   8 51937.1 1249.24   2
   2  -1   8 48858.9 1772.55   8
  -2  -1   8 53134.1 1379.42   4
  -2  -1   8 52352.4 1282.92   5
  -2   1   8 53257.6 1732.88   5
   2   1   8 54796.9 1743.82   5
   2   1   8 55850.2 1496.95   1
  -2  -1   8 51421.8 1529.44   2
   2  -1   8 52746.8 1725.93   4
   2  -1   8 54439.4 1721.93   6
   2   1   8 52405.0 1240.79   3
   2  -1   8 50408.2 1613.21   2
   2  -1   8 51729.4 1611.55   9
  -2  -1   9 92265.9 2306.17   2
   2  -1   9 88651.3 2376.25   9
  -2  -1   9 92421.4 2139.90   4
   2  -1   9 94399.9 2567.83   4
   2   1   9 89140.0 1903.75   3
   2  -1   9 87582.3 2512.55   6
   2  -1   9 88244.0 2386.29   2
  -2   1   9 83967.0 1884.79   2
  -2   1   9 91427.9 2546.55   5
   2   1   9 95158.0 2584.72   5
  -2  -1   9 90627.3 2050.20   5
   2   1  10 58477.7 1954.64   5
   2  -1  10 59548.9 1931.83   4
  -2   1  10 57165.6 1899.60   5
   2  -1  10 55988.8 1730.97   9
   2   1  10 56240.8 1274.16   3
  -2  -1  10 57735.0 1495.69   5
  -2  -1  10 55782.6 1637.95   2
   2  -1  10 58615.6 1780.73   2
  -2  -1  10 56990.2 1546.63   4
   2  -1  10 53946.7 1857.82   6
  -2  -1  11 59135.0 1583.23   5
  -2  -1  11 60255.6 1635.92   4
   2  -1  11 56851.4 1797.82   2
  -2  -1  11 58079.1 1685.52   2
   2  -1  11 59373.8 1994.30   4
  -2   1  11 58653.6 1988.92   5
   2  -1  11 55795.5 1943.77   6
   2   1  11 58472.6 2009.77   5
   2  -1  11 58402.0 1796.95   9
  -2  -1  12 31451.1 973.753   5
   2  -1  12 30998.6 1148.76   2
  -2  -1  12 30690.2 1011.49   2
  -2  -1  12 31655.6 998.276   4
   2   1  12 32557.7 1366.46   5
   2  -1  12 30396.7 1111.79   9
  -2   1  12 31326.0 1304.80   5
   2  -1  12 27824.3 1240.22   6
   2  -1  12 31244.6 1304.71   4
  -2  -1  13 80744.8 2142.06   2
  -2  -1  13 80521.8 2767.01   8
   2  -1  13 81686.3 2925.56   8
  -2  -1  13 83707.2 2165.51   5
   2  -1  13 83522.5 2338.87   2
   2   1  13 82806.3 2632.61   5
   2  -1  13 80391.3 2571.31   4
  -2   1  13 79366.5 2557.82   5
  -2  -1  13 83369.3 2192.56   4
   2  -1  13 77692.0 2268.61   9
   2  -1  13 76305.1 2528.97   6
  -2  -1  14 12638.1 694.706   4
   2  -1  14 12019.9 724.243   9
  -2  -1  14 12247.3 682.020   5
  -2  -1  14 11902.5 970.562   8
  -2   1  14 13403.7 915.184   5
   2   1  14 13268.0 963.396   5
   2  -1  14 13447.5 1084.46   8
  -2  -1  14 12158.3 642.620   2
   2  -1  14 12464.5 890.628   4
   2  -1  14 11572.3 876.878   6
   2   1  15 28141.3 1504.89   5
  -2  -1  15 30392.8 1169.00   4
  -2  -1  15 29991.8 1184.93   5
   2  -1  15 27086.3 1385.43   4
   2  -1  15 28862.6 1690.50   8
  -2  -1  15 29328.0 1608.60   8
   2  -1  15 25756.2 1429.25   6
  -2  -1  15 28487.2 1056.30   2
  -2   1  15 27601.5 1412.54   5
  -2  -1  16 12542.7 1065.64   8
  -2   1  16 10950.6 890.495   5
   2   1  16 12834.6 1036.11   5
   2  -1  16 9994.90 915.767   6
   2  -1  16 11720.2 1087.10   8
  -2  -1  16 12396.5 728.223   4
  -2  -1  16 11801.3 619.346   2
  -2  -1  16 12276.8 760.727   5
   2  -1  16 11276.1 893.748   4
  -2  -1  17 28468.1 1206.11   4
   2  -1  17 27251.5 1589.11   6
  -2  -1  17 28788.0 1274.38   5
  -2   1  17 31247.7 1570.72   5
   2  -1  17 29041.8 1789.07   8
   2  -1  17 27935.1 1474.34   4
   2   1  17 28582.2 1572.10   5
  -2  -1  17 26247.0 1650.25   8
  -2  -1  18 26596.4 1698.56   8
   2  -1  18 29047.7 1700.00   6
  -2   1  18 29549.3 1587.32   5
   2  -1  18 28578.0 1538.63   4
   2  -1  18 31868.0 1898.67   8
   2   1  18 31685.3 1696.03   5
  -2  -1  18 31302.0 1394.86   5
  -2  -1  18 29625.3 1270.14   4
   2   1  19 40807.2 2004.40   5
  -2  -1  19 36308.3 2059.57   8
   2  -1  19 38913.8 2175.62   8
  -2   1  19 38389.2 1872.25   5
   2  -1  19 36306.5 1794.92   4
   2  -1  19 37343.9 1998.52   6
   2   1  20 10931.1 1064.78   5
   2  -1  20 10585.8 949.786   4
  -2   1  20 10515.0 976.210   5
  -2  -1  20 10422.4 1139.04   8
   2  -1  20 9119.25 1065.39   8
   2  -1  21 20588.0 1373.66   4
   2  -1  21 21098.6 1658.40   8
  -2  -1  21 21422.0 1640.95   8
  -2   1  21 18823.5 1352.25   5
   2   1  21 19465.8 1465.30   5
  -2  -1  22 12809.8 1327.11   8
   2  -1  22 13072.9 1109.03   4
   2  -1  22 11756.8 1275.93   8
  -2   1  22 12618.1 1112.68   5
   2   1  22 12063.5 1205.05   5
   2  -1  23 22726.6 1495.49   4
  -2   1  23 21941.9 1530.39   5
  -2  -1  23 20442.3 1678.22   8
   2  -1  23 20558.9 1723.16   8
   2   1  23 19959.2 1550.50   5
  -2   1  24 12746.1 1211.38   5
   2  -1  24 14321.6 1206.33   4
   2  -1  24 14479.9 1456.18   8
  -2  -1  24 14223.2 1476.83   8
   2   1  24 13653.4 1316.04   5
  -2   1  25 3258.53 700.033   5
   2  -1  25 3436.41 801.014   8
   2   1  25 4656.77 826.374   5
  -2  -1  25 3387.15 761.539   8
   2   1  26 2852.23 709.522   5
   2   1  26 4180.20 777.378   8
  -2   1  26 4527.70 819.147   5
   2  -1  26 2161.28 713.160   8
   2   1  27 9715.45 1221.13   5
   2   1  27 11365.2 1303.87   8
   2  -1  27 7169.08 1095.16   8
  -2   2 -26 2332.88 667.495   7
  -2   2 -25 8832.88 1137.33   7
  -2  -2 -25 10301.3 1173.22  10
   2   2 -24 6125.13 1038.46   7
  -2   2 -24 7277.19 1025.15   7
   2  -2 -24 7296.62 1028.73  10
  -2  -2 -24 5995.19 908.498  10
  -2   2 -23 14477.3 1369.00   7
   2   2 -23 14284.0 1494.67   7
   2  -2 -23 12886.6 1306.75  10
  -2  -2 -23 13182.6 1277.37  10
  -2   2 -22 9683.80 1123.96   7
  -2  -2 -22 10280.4 1089.08  10
   2   2 -22 10800.2 1252.46   7
   2  -2 -22 8631.45 1079.56  10
   2   2 -21 20340.4 1654.39   7
  -2   2 -21 18354.3 1522.72   7
  -2  -2 -21 17475.1 1400.51  10
   2  -2 -21 15369.0 1372.21  10
   2   2 -20 12776.0 1283.41   7
  -2  -2 -20 10378.9 1057.01  10
  -2   2 -20 9282.10 1039.82   7
   2  -2 -20 11122.7 1110.99  10
   2  -2 -19 10493.8 1057.98  10
   2   2 -19 8475.45 1019.67   7
  -2  -2 -19 8798.13 934.808  10
  -2   2 -19 8627.00 950.048   7
  -2   2 -18 9048.36 984.220   7
   2   2 -18 9145.21 787.237  10
   2  -2 -18 10322.8 1010.91  10
   2   2 -18 10012.9 1042.92   7
  -2  -2 -18 9151.98 929.398  10
  -2   2 -17 35355.6 1880.13   7
   2   2 -17 33015.1 1941.95   7
   2   2 -17 37808.4 1620.75  10
   2  -2 -17 36082.5 1887.23  10
  -2  -2 -17 34227.6 1802.12  10
   2  -2 -16 15847.6 1187.75  10
   2   2 -16 18069.2 1050.97  10
  -2  -2 -16 17161.3 1190.18  10
  -2   2 -16 15603.6 1197.61   7
   2   2 -16 16762.5 1292.13   7
   2   2 -15 12765.6 1082.70   7
  -2   2 -15 11471.6 1000.24   7
   2  -2 -15 14268.1 1092.87  10
   2   2 -15 13046.4 849.294  10
  -2  -2 -15 12484.1 993.144  10
  -2  -2 -14 5374.44 635.343  10
  -2  -2 -14 6331.48 471.167   2
  -2  -2 -14 5641.68 465.887   1
  -2   2 -14 5922.32 732.630   7
   2   2 -14 4456.93 677.921   7
  -2   2 -14 6071.19 408.124  10
   2  -2 -14 5656.71 684.673  10
   2   2 -14 4984.77 527.467  10
  -2   2 -13 54659.6 1469.67  10
  -2  -2 -13 53748.2 1699.86   1
  -2   2 -13 51480.1 2185.88   7
   2  -2 -13 52048.0 2113.55  10
  -2  -2 -13 57843.3 1739.33   2
   2  -2 -13 53612.5 1419.35   2
   2   2 -13 54033.7 2251.20   7
   2   2 -13 52370.0 1832.47  10
  -2  -2 -13 51508.8 2088.73  10
  -2  -2 -12 16234.7 1062.95  10
   2   2 -12 16402.2 1147.79   7
   2  -2 -12 18290.5 733.169   2
  -2   2 -12 16905.2 630.753  10
  -2   2 -12 16536.5 1155.35   7
   2  -2 -12 18127.2 1117.62  10
  -2  -2 -12 19348.1 901.076   2
  -2  -2 -12 16947.4 850.895   1
   2   2 -12 16758.1 894.214  10
  -2  -2 -11 35122.3 1556.30  10
  -2   2 -11 33618.9 939.045  10
   2   2 -11 35891.3 1716.48   7
   2  -2 -11 36668.2 1191.05   2
   2   2 -11 36561.3 1359.22  10
   2  -2 -11 35492.1 1581.16  10
  -2  -2 -11 36780.5 1341.09   1
  -2   2 -11 32943.5 1647.78   7
  -2  -2 -11 39225.3 1387.75   2
  -2   2 -10 27186.6 914.346   5
   2   2 -10 27945.5 1464.18   7
  -2  -2 -10 29712.9 1185.00   1
   2  -2 -10 30413.9 1057.21   2
  -2   2 -10 28480.9 1459.94   7
  -2  -2 -10 28056.4 1316.23  10
  -2  -2 -10 29821.8 1165.78   2
  -2   2 -10 22266.2 647.180  10
   2  -2 -10 27901.0 1336.60  10
   2  -2  -9 15714.5 723.873   2
  -2  -2  -9 17037.6 837.860   1
   2  -2  -9 14730.7 882.975  10
  -2  -2  -9 14266.5 774.366   2
  -2   2  -9 14101.5 982.126   7
  -2   2  -9 14289.0 597.352   5
   2   2  -9 16511.5 1075.52   7
   2  -2  -8 63348.7 1544.68   2
  -2  -2  -8 61010.1 1674.93   1
  -2   2  -8 58124.5 1975.34   7
   2   2  -8 59063.4 1999.29   7
  -2   2  -8 55918.4 1322.93   6
  -2  -2  -8 60489.8 1659.86   2
  -2   2  -8 58874.7 1312.91   5
  -2  -2  -7 132916. 2314.52   2
  -2   2  -7 123624. 1857.33   6
  -2  -2  -7 138886. 2456.59   1
   2   2  -7 134797. 2875.66   7
   2  -2  -7 135079. 2136.80   2
  -2   2  -7 128080. 2712.11   7
  -2  -2  -6 8451.37 609.152   2
   2   2  -6 8670.40 744.635   7
  -2  -2  -6 8593.36 623.259   1
  -2   2  -6 8229.71 694.420   7
   2  -2  -6 7682.75 551.671   2
   2  -2  -6 8461.92 508.786  11
  -2  -2  -5 26189.2 1144.66   2
  -2  -2  -5 25754.7 1127.50   1
  -2   2  -5 24226.4 1191.64   7
   2   2  -5 28133.1 1320.05   7
   2  -2  -5 26620.7 1085.27   2
   2  -2  -5 25201.9 959.818  11
   2  -2  -4 49962.5 1551.71  10
   2  -2  -4 49596.2 1633.95   2
  -2   2  -4 48864.9 1752.56   7
  -2  -2  -4 53148.5 1701.78   1
   2   2  -4 51576.5 1843.89   7
   2   2  -4 48449.2 1269.11   6
  -2  -2  -4 49546.8 1701.27   2
   2  -2  -4 50261.5 1512.45  11
  -2  -2  -3 99254.5 2746.69   2
   2  -2  -3 99622.7 2485.18  10
   2  -2  -3 102472. 2675.21   2
   2   2  -3 102310. 2817.10   7
  -2  -2  -3 97598.1 2671.46   1
   2   2  -3 99056.1 2161.69   5
  -2   2  -3 97240.2 2741.31   7
  -2   2  -3 98665.9 2390.54   5
  -2  -2  -2 24926.7 1067.45   1
   2  -2  -2 23320.1 878.135  10
   2   2  -2 22255.9 1070.49   7
  -2  -2  -2 23166.4 1071.08   2
  -2   2  -2 23219.7 883.505   5
   2  -2  -2 23115.7 1041.61   2
   2   2  -2 23314.0 754.749   5
   2   2  -1 41361.3 1168.04   5
  -2  -2  -1 40963.5 1504.76   2
   2  -2  -1 39888.8 1189.15  10
   2   2  -1 39665.2 1456.94   7
   2  -2  -1 38797.8 1447.22   2
  -2   2  -1 40568.4 1292.57   5
   2   2   0 25726.3 1080.52   7
  -2   2   0 23671.0 977.685  11
   2  -2   0 24808.7 810.357  10
  -2  -2   0 25742.8 887.924   5
   2   2   0 23635.0 869.232   5
  -2   2   0 26084.7 828.299  10
  -2  -2   0 25247.4 1147.54   2
   2  -2   0 24224.8 1089.59   2
  -2   2   0 24682.5 971.984   5
   2   2   1 45497.5 1363.26   5
  -2  -2   1 45609.0 1258.20   5
   2  -2   1 45719.8 1618.67   2
  -2  -2   1 46933.1 1686.68   2
  -2  -2   1 43318.7 1565.94   8
   2  -2   1 45309.2 1170.39  10
  -2   2   1 43132.5 1371.38  11
  -2   2   1 49613.9 1332.74  10
  -2   2   1 46415.2 1483.02   5
   2  -2   2 26165.2 1161.03   2
   2  -2   2 24904.1 700.116  10
  -2   2   2 25124.3 908.982  11
  -2  -2   2 26317.9 1172.37   2
  -2  -2   2 26039.6 797.710   5
   2   2   2 27086.7 996.863   5
  -2   2   2 26445.6 1069.97   5
   2   2   2 25110.5 1175.28  11
   2   2   3 93019.5 2408.35   5
  -2  -2   3 95770.0 2669.66   2
  -2  -2   3 91300.7 2006.64   5
   2  -2   3 90386.0 2625.85   2
   2   2   3 93823.0 2638.89  11
  -2   2   3 88034.6 2189.79  11
  -2   2   3 97216.2 2540.31   5
  -2  -2   4 52275.7 1786.23   2
  -2   2   4 47846.9 1320.83  11
  -2   2   4 53208.9 1692.81   5
   2   2   4 50937.5 1603.35   5
   2  -2   4 49995.3 1742.67   2
   2   2   4 50399.9 1709.68  11
  -2  -2   4 55867.0 1519.23  10
   2   2   5 32639.4 1256.83   5
   2  -2   5 31186.3 1352.71   2
  -2   2   5 32120.9 1314.16   5
  -2  -2   5 31145.5 1355.64   2
   2   2   5 32801.0 1328.31  11
  -2  -2   5 34471.1 1137.94  10
   2   2   6 8035.83 612.440   5
  -2  -2   6 8729.03 678.311   2
  -2   2   6 9625.68 694.884   5
  -2   2   6 7685.63 332.668   1
   2  -2   6 8825.29 671.775   2
  -2  -2   6 9520.89 521.863  10
  -2   2   7 129356. 3398.79   5
   2  -2   7 120824. 3352.05   2
   2   2   7 124185. 3283.68   5
  -2  -2   7 126834. 3351.82   2
   2  -2   8 60478.2 1821.35   4
   2   2   8 58430.6 1711.73   5
   2  -2   8 56326.9 1727.85   2
  -2  -2   8 58896.2 1742.70   2
  -2   2   8 58896.2 1244.75   3
  -2   2   8 57429.1 1750.88   5
  -2  -2   9 16951.1 941.061   2
  -2   2   9 15220.7 616.606   3
  -2   2   9 14419.1 924.286   5
   2  -2   9 14479.6 927.315   4
   2   2   9 14628.5 934.920   5
   2  -2   9 14024.8 960.784   8
   2  -2   9 14145.2 898.440   2
  -2  -2  10 25494.0 1220.51   2
   2  -2  10 26163.0 1313.16   4
  -2  -2  10 24812.1 1437.45   8
   2  -2  10 23475.7 1222.83   2
  -2   2  10 24086.9 807.900   3
   2  -2  10 24728.2 1378.94   8
   2   2  10 27327.5 1306.43   5
  -2   2  10 25683.7 1306.02   5
  -2  -2  11 37154.2 1796.22   8
   2  -2  11 34985.0 1563.91   4
   2  -2  11 33551.9 1492.65   2
   2   2  11 33065.6 1544.11   5
  -2   2  11 35801.6 1604.55   5
   2  -2  11 31030.0 1613.44   8
  -2  -2  11 35208.4 1468.69   2
  -2   2  11 32061.7 937.904   3
  -2  -2  12 16975.9 1212.40   8
  -2   2  12 13650.1 985.636   5
   2  -2  12 15195.4 1023.43   4
   2  -2  12 14568.0 954.685   2
   2   2  12 13923.5 471.023   3
  -2  -2  12 15232.9 930.081   2
   2   2  12 16169.0 1052.46   5
   2  -2  12 14163.9 1091.88   8
   2  -2  13 44924.2 1824.05   2
   2  -2  13 45448.8 2147.42   8
  -2  -2  13 48576.8 2193.50   8
  -2   2  13 45382.3 1956.43   5
   2   2  13 49383.2 2010.28   5
   2  -2  13 47509.2 1942.68   4
  -2  -2  13 45117.2 1756.25   2
  -2   2  14 7192.86 770.642   5
  -2  -2  14 7625.71 876.203   8
   2   2  14 6915.38 749.174   5
   2  -2  14 6412.93 662.588   2
   2  -2  14 6923.06 705.353   4
   2  -2  14 7286.91 857.475   8
  -2  -2  14 6542.46 608.169   2
  -2  -2  15 15301.0 950.105   2
   2  -2  15 13436.8 949.893   2
   2  -2  15 14403.3 1039.26   4
   2   2  15 14429.7 1119.01   5
  -2  -2  15 13587.2 1223.70   8
   2  -2  15 15411.3 1312.58   8
  -2   2  15 14759.4 1094.28   5
  -2  -2  16 14810.1 953.693   2
   2  -2  16 16704.6 1052.86   2
   2   2  16 13720.6 1134.28   5
   2  -2  16 15312.2 1375.34   8
  -2   2  16 15309.0 1153.12   5
  -2  -2  16 16554.7 1330.67   8
   2  -2  16 14594.4 1076.68   4
  -2  -2  17 34579.0 1993.98   8
  -2   2  17 34173.0 1825.44   5
   2  -2  17 34353.3 2163.03   8
  -2  -2  17 33289.7 1484.24   2
   2  -2  17 33308.7 1710.57   4
   2   2  17 35329.0 1871.78   5
   2  -2  17 34242.8 1591.06   2
   2   2  18 11582.0 1083.82   5
   2  -2  18 9135.60 801.017   2
   2  -2  18 8906.38 1141.84   8
   2  -2  18 9410.18 907.478   4
  -2  -2  18 9889.96 1083.54   8
  -2   2  18 8784.63 938.668   5
  -2  -2  19 8610.17 1043.13   8
  -2   2  19 10206.4 1031.40   5
   2  -2  19 9893.59 1222.92   8
   2   2  19 9776.46 1039.67   5
   2  -2  19 8975.25 890.129   4
   2  -2  20 10500.0 985.110   4
  -2   2  20 11566.8 1118.47   5
  -2  -2  20 10591.2 1193.28   8
   2   2  20 13230.9 1226.41   5
   2  -2  20 12036.5 1395.45   8
   2  -2  21 16419.4 1642.19   8
   2   2  21 16590.2 1443.17   5
  -2  -2  21 17838.4 1555.61   8
  -2   2  21 19551.3 1475.21   5
   2  -2  21 14537.2 1185.43   4
   2   2  22 9232.50 1074.60   5
   2  -2  22 8959.23 1249.56   8
   2  -2  22 7828.68 893.690   4
  -2  -2  22 7999.26 1069.76   8
  -2   2  22 8719.15 989.719   5
   2   2  23 13468.7 1332.58   5
  -2   2  23 10938.4 1150.38   5
   2  -2  23 10642.5 1389.38   8
  -2  -2  23 11716.8 1383.71   8
  -2  -2  24 5757.82 1015.57   8
   2   2  24 6252.17 970.008   5
  -2   2  24 5155.76 850.676   5
   2  -2  24 5258.66 1015.62   8
   2   2  25 8880.39 1164.16   5
  -2   2  25 10733.1 1219.77   5
   2  -2  25 10122.1 1378.44   8
  -2   3 -23 9241.23 1200.19   7
  -2   3 -22 1892.31 575.970   7
  -2  -3 -22 2490.86 634.897  10
   2   3 -22 822.110 490.351   7
   2   3 -21 4677.03 860.287   7
   2  -3 -21 2892.76 649.925  10
  -2   3 -21 3474.92 712.560   7
  -2  -3 -21 4074.87 723.615  10
  -2   3 -20 4471.48 800.072   7
  -2  -3 -20 5221.93 820.518  10
   2  -3 -20 5029.65 812.508  10
   2   3 -20 5681.36 934.580   7
   2   3 -19 12878.0 1325.96   7
  -2  -3 -19 13960.7 1248.04  10
  -2   3 -19 12208.3 1254.86   7
   2  -3 -19 14447.5 1292.30  10
  -2  -3 -18 3953.27 655.041  10
  -2   3 -18 4008.08 735.636   7
   2   3 -18 3117.30 660.758   7
   2  -3 -18 4060.03 702.444  10
   2   3 -17 12242.5 1185.30   7
   2  -3 -17 10457.1 1054.47  10
  -2   3 -17 8591.71 1006.56   7
  -2  -3 -17 12036.3 1120.67  10
  -2   3 -16 4982.37 772.174   7
   2  -3 -16 5879.49 767.474  10
   2   3 -16 5045.10 772.895   7
  -2  -3 -16 4965.44 698.935  10
  -2  -3 -15 13340.0 1101.94  10
  -2   3 -15 12720.7 1180.29   7
   2   3 -15 13311.0 1207.62   7
   2  -3 -15 14162.9 1151.51  10
   2  -3 -14 10221.7 955.535  10
   2   3 -14 10651.7 1083.04   7
  -2  -3 -14 9068.65 889.589  10
  -2   3 -14 11052.8 1082.20   7
  -2  -3 -13 6035.28 721.439  10
   2   3 -13 6180.96 841.116   7
  -2   3 -13 6616.10 855.862   7
   2  -3 -13 6162.38 737.711  10
  -2  -3 -13 6539.35 632.594   2
  -2  -3 -12 25217.9 1442.37  10
   2  -3 -12 23807.0 1414.63  10
   2  -3 -12 26734.8 1213.67   2
  -2   3 -12 22973.3 1581.82   7
   2   3 -12 23937.0 1575.77   7
  -2  -3 -12 27312.1 1309.03   2
   2  -3 -11 29542.8 1552.97  10
   2  -3 -11 35060.9 1437.49   2
  -2   3 -11 28762.1 1746.07   7
   2   3 -11 31585.9 1798.02   7
  -2  -3 -11 33030.6 1647.52  10
  -2  -3 -11 34737.9 1531.13   2
  -2  -3 -10 36.5117 167.451   2
  -2  -3 -10 119.739 231.972  10
   2  -3 -10 528.194 288.552  10
   2   3 -10 396.072 332.446   7
  -2   3 -10-51.4051 346.480   7
   2  -3 -10 367.871 179.738   2
  -2   3 -10 101.891 89.3528   5
  -2   3  -9 63821.6 2638.60   7
   2  -3  -9 65590.9 2338.76  10
   2   3  -9 72338.2 2784.17   7
  -2  -3  -9 65783.2 2388.54  10
  -2   3  -9 64184.6 1697.39   5
  -2  -3  -9 70494.4 2372.02   2
   2  -3  -9 73167.3 2291.34   2
   2  -3  -8 26570.6 1347.10  10
   2   3  -8 26660.1 1604.73   7
  -2  -3  -8 28423.4 1396.60   2
  -2   3  -8 27204.0 1586.29   7
  -2   3  -8 27811.9 943.242   5
   2  -3  -8 28849.9 1339.63   2
  -2  -3  -8 28398.4 1404.67  10
  -2   3  -7 13263.9 619.302   5
   2   3  -7 12997.9 1061.91   7
  -2  -3  -7 13467.6 921.740  10
  -2   3  -7 12608.2 1041.61   7
   2  -3  -7 13417.2 888.585   2
   2  -3  -7 13399.6 880.562  10
  -2  -3  -7 14293.6 959.467   2
   2  -3  -6 17307.8 1026.34   2
  -2  -3  -6 18123.4 1100.43   2
  -2   3  -6 17209.1 1179.05   7
   2   3  -6 17466.4 1195.22   7
   2   3  -6 15207.9 554.012   6
  -2  -3  -6 16786.2 1012.52  10
   2  -3  -6 17678.4 971.318  10
  -2   3  -6 16473.6 726.269   5
  -2  -3  -5 25665.1 1243.48  10
   2   3  -5 27051.7 1522.00  11
  -2   3  -5 25413.1 1411.54   7
   2   3  -5 25835.1 1440.67   7
   2  -3  -5 25179.9 1261.25   2
  -2   3  -5 25995.8 959.518   5
  -2  -3  -5 27199.9 1366.86   2
  -2  -3  -4 13390.4 841.475  10
   2   3  -4 12281.1 999.994  11
   2   3  -4 11460.2 908.705   7
  -2   3  -4 11684.7 938.919   7
  -2   3  -4 13676.5 697.811   5
   2   3  -4 12395.9 517.997   5
  -2  -3  -4 13311.2 952.392   2
   2  -3  -4 12482.0 875.937   2
   2  -3  -3 11650.0 857.825   2
  -2   3  -3 12436.3 937.289   7
   2   3  -3 11118.9 894.550   7
   2   3  -3 11611.0 978.417  11
  -2  -3  -3 12745.2 936.704   2
   2   3  -3 12167.5 559.569   5
  -2   3  -3 11990.3 675.772   5
  -2  -3  -2 9254.12 790.991   2
   2   3  -2 8530.55 815.624  11
   2  -3  -2 8041.44 735.034   2
   2   3  -2 8112.10 483.597   5
  -2   3  -2 7621.21 679.714  11
   2   3  -2 8371.06 755.245   7
  -2   3  -2 7892.17 733.481   7
  -2   3  -2 8022.44 566.369   5
   2  -3  -1 38465.7 1682.53   2
   2   3  -1 38112.0 1690.12   7
   2   3  -1 39414.4 1287.90   5
   2  -3  -1 39476.9 1297.87  10
  -2   3  -1 36164.7 1573.13  11
   2   3  -1 39810.0 1831.08  11
  -2  -3  -1 41743.1 1787.23   2
  -2   3  -1 38185.0 1404.56   5
  -2  -3   0 20269.3 1188.52   2
   2  -3   0 19650.5 1155.97   2
  -2   3   0 18913.3 1046.46  11
  -2   3   0 19408.2 960.296   5
   2  -3   0 20637.9 827.016  10
   2   3   0 20233.0 1159.59   7
   2   3   0 20999.5 1274.97  11
   2   3   0 20394.4 902.268   5
   2   3   1 33555.5 1638.67  11
   2  -3   1 33787.1 1055.99  10
   2  -3   1 33196.3 1564.28   2
  -2   3   1 31437.2 1344.40  11
  -2   3   1 32882.9 1333.45   5
   2   3   1 33065.4 1245.07   5
  -2  -3   1 32894.4 1577.33   2
   2  -3   2 7119.18 712.805   2
  -2   3   2 7458.94 588.324  11
   2  -3   2 7727.01 401.145  10
  -2   3   2 8670.40 649.800   5
   2   3   2 7616.52 577.787   5
   2   3   2 8131.45 763.833  11
  -2  -3   2 7545.20 738.511   2
  -2   3   3 13220.2 749.526  11
   2  -3   3 11712.9 450.209  10
   2   3   3 13296.9 960.105  11
   2  -3   3 13902.2 992.117   2
   2   3   3 12103.9 767.846   5
  -2  -3   3 12295.8 587.319   5
  -2   3   3 13361.9 845.134   5
  -2  -3   3 12071.7 949.844   8
  -2  -3   3 12721.7 966.271   2
  -2   3   4 10551.6 775.539   5
   2  -3   4 11681.6 927.387   2
  -2   3   4 11315.0 679.648  11
   2   3   4 11458.9 867.917  11
  -2  -3   4 10452.5 882.985   8
  -2  -3   4 10483.2 486.418   5
   2   3   4 11330.3 754.162   5
  -2  -3   4 11526.3 915.172   2
   2  -3   5 27223.1 1444.43   2
  -2   3   5 28009.7 1328.06   5
  -2   3   5 25555.9 1085.03  11
  -2  -3   5 27805.0 1475.39   2
   2   3   5 28166.1 1300.00   5
   2   3   5 27005.6 1378.37  11
  -2  -3   5 25575.0 1457.77   8
   2  -3   6 17130.6 1137.04   2
   2  -3   6 17494.0 1151.80   8
  -2   3   6 16546.8 738.542   1
  -2  -3   6 16517.3 1128.57   2
  -2  -3   6 16790.3 1173.02   8
   2   3   6 18440.1 1097.61  11
  -2   3   6 16306.9 1033.12   5
   2   3   6 15752.8 988.641   5
  -2  -3   7 16738.0 1212.98   8
  -2   3   7 15193.2 666.494   1
   2  -3   7 14200.1 1069.58   8
  -2  -3   7 14905.9 1080.43   2
   2   3   7 15181.2 998.622   5
  -2   3   7 15719.1 1015.29   5
   2  -3   7 15680.8 1096.13   2
   2   3   8 29104.5 1442.26   5
  -2  -3   8 29294.7 1701.20   8
  -2  -3   8 30110.3 1551.91   2
  -2   3   8 30944.4 1497.26   5
   2  -3   8 28186.3 1577.30   8
   2  -3   8 29188.6 1547.56   2
  -2   3   9 66857.9 2435.72   5
  -2  -3   9 66100.5 2750.66   8
   2   3   9 69229.5 2403.48   5
   2  -3   9 63934.6 2487.15   2
   2  -3   9 61408.9 2509.30   8
  -2  -3   9 63295.7 2444.84   2
  -2   3  10 95.5584 212.619   5
  -2  -3  10-331.987 374.661   8
   2  -3  10 598.621 335.125   8
   2   3  10 46.6377 229.914   5
  -2  -3  10 232.331 215.588   2
   2  -3  10-168.546 215.798   2
  -2  -3  11 19186.7 1277.89   2
  -2  -3  11 20194.3 1456.05   8
   2   3  11 23332.4 1342.43   5
   2  -3  11 20024.6 1396.58   8
   2  -3  11 19816.3 1305.96   2
  -2   3  11 22231.9 1360.85   5
   2  -3  12 19162.4 1296.72   2
  -2  -3  12 19181.2 1488.39   8
   2   3  12 19386.5 1300.27   5
  -2   3  12 19731.1 1297.22   5
   2  -3  12 18572.3 1373.21   8
  -2  -3  12 18973.3 1252.54   2
   2   3  13 10516.8 971.729   5
  -2  -3  13 10570.8 1104.83   8
  -2  -3  13 9192.86 869.907   2
   2  -3  13 9172.33 985.355   8
   2  -3  13 10036.3 941.989   2
  -2   3  13 11209.3 996.414   5
   2  -3  14 10639.0 1108.44   8
   2  -3  14 9918.85 954.806   2
  -2   3  14 11528.5 1026.38   5
  -2  -3  14 10524.1 944.838   2
   2   3  14 10906.0 1007.88   5
  -2  -3  14 13071.7 1246.39   8
  -2   3  15 13912.2 1173.26   5
  -2  -3  15 13862.5 1298.96   8
   2   3  15 12547.5 1122.25   5
  -2  -3  15 11926.7 1010.51   2
   2  -3  15 11427.6 1188.18   8
   2  -3  15 10585.2 977.980   2
   2   3  16 5994.94 839.408   5
   2  -3  16 5615.95 862.692   8
  -2  -3  16 5363.70 881.874   8
  -2  -3  16 5730.21 721.405   2
   2  -3  16 5146.04 716.060   2
  -2   3  16 4125.78 701.373   5
   2  -3  17 9151.75 1134.48   8
  -2  -3  17 11524.5 1021.52   2
   2  -3  17 10263.3 987.493   2
  -2  -3  17 12399.3 1277.65   8
   2   3  17 12000.6 1200.67   5
  -2   3  17 13581.9 1213.19   5
   2  -3  18 2308.43 492.294   2
   2   3  18 4782.03 781.356   5
   2  -3  18 3982.82 834.577   8
  -2   3  18 3692.52 722.020   5
  -2  -3  18 3048.55 724.750   8
  -2  -3  18 3347.64 559.105   2
  -2   3  19 14693.1 1308.65   5
   2  -3  19 12577.7 1077.42   2
   2   3  19 12773.1 1280.34   5
  -2  -3  19 13078.2 1334.53   8
   2  -3  19 11691.7 1416.58   8
  -2   3  20 4783.05 767.896   5
   2   3  20 5453.32 879.279   5
  -2  -3  20 5365.62 929.546   8
   2  -3  20 5490.71 1037.65   8
  -2   3  21 3047.71 693.556   5
   2   3  21 2740.11 724.433   5
  -2  -3  21 3403.46 759.205   8
   2  -3  21 1900.58 656.084   8
   2   3  22 2462.23 666.837   5
  -2  -3  22 1809.59 636.083   8
   2  -3  22 1473.24 677.525   8
  -2   3  22 2803.83 652.300   5
   2  -3  23 8244.21 1340.72   8
  -2   4 -20 263.192 376.902   7
   2  -4 -19 3204.65 656.068  10
  -2  -4 -19 1762.50 479.026  10
  -2   4 -19 2802.47 723.713   7
   2   4 -19 2340.08 651.953   7
   2  -4 -18 6228.48 909.403  10
  -2   4 -18 4547.11 859.954   7
  -2  -4 -18 5082.64 846.729  10
   2   4 -18 5593.05 939.873   7
   2  -4 -17 5053.63 806.453  10
  -2  -4 -17 4955.39 788.107  10
  -2   4 -17 4492.17 889.703   7
   2   4 -17 5625.07 903.031   7
  -2  -4 -16 401.687 293.784  10
  -2   4 -16 571.763 426.911   7
   2  -4 -16 836.193 441.559  10
   2   4 -16 1173.08 443.013   7
  -2  -4 -15 254.472 334.180  10
   2   4 -15 970.715 506.998   7
   2  -4 -15 801.801 402.359  10
  -2   4 -15 174.213 339.962   7
  -2   4 -14 3224.58 708.839   7
  -2  -4 -14 2593.07 564.483  10
   2   4 -14 2705.92 666.969   7
   2  -4 -14 2654.29 560.512  10
  -2  -4 -13 5850.85 787.799  10
  -2   4 -13 6444.58 978.026   7
   2   4 -13 6982.05 964.992   7
   2  -4 -13 6695.50 821.811  10
   2  -4 -12 5042.24 726.174  10
  -2   4 -12 4837.95 829.383   7
   2   4 -12 5192.51 832.835   7
  -2  -4 -12 5438.99 689.154   2
  -2  -4 -12 4288.32 642.101  10
  -2  -4 -11 8159.01 847.808   2
   2   4 -11 7696.94 1029.33   7
   2  -4 -11 8955.41 825.105   2
  -2   4 -11 6558.45 924.144   7
  -2  -4 -11 7109.24 850.679  10
   2  -4 -11 8132.08 846.927  10
  -2   4 -10 291.288 348.609   7
   2  -4 -10 743.782 313.721  10
   2   4 -10 1224.78 500.242   7
  -2  -4 -10 994.839 317.029   2
   2  -4 -10 1134.50 317.200   2
  -2  -4 -10 787.675 334.664  10
  -2  -4  -9 3616.70 601.376   2
   2   4  -9 3951.72 727.796  11
   2  -4  -9 4899.67 633.169   2
  -2   4  -9 3982.04 730.404   7
  -2  -4  -9 3974.46 603.412  10
   2   4  -9 4096.64 758.235   7
   2  -4  -9 3669.31 545.991  10
   2  -4  -8 5943.09 672.153  10
  -2  -4  -8 5004.22 686.132   2
  -2  -4  -8 5738.57 689.628  10
   2  -4  -8 4217.63 567.174   2
   2   4  -8 5649.66 795.776   7
  -2   4  -8 6383.13 902.375   7
   2   4  -8 4057.75 772.180  11
   2  -4  -7 21123.7 1334.24   2
  -2  -4  -7 22279.7 1428.44   2
   2   4  -7 21461.8 1543.95   7
  -2  -4  -7 19547.8 1265.72  10
   2  -4  -7 21308.6 1241.14  10
   2   4  -7 19741.8 1535.43  11
  -2   4  -7 20622.8 1518.76   7
   2  -4  -6 6564.29 647.137  10
  -2  -4  -6 7628.10 837.134   2
  -2   4  -6 5249.46 776.847   7
   2   4  -6 5366.56 769.070  11
  -2  -4  -6 5787.20 657.796  10
   2  -4  -6 6205.85 735.306   2
   2   4  -6 5062.07 776.442   7
  -2  -4  -5 4344.75 645.627   2
  -2   4  -5 3988.58 658.415   7
   2   4  -5 3996.55 679.769  11
   2  -4  -5 4299.46 618.290   2
   2   4  -5 3975.48 679.418   7
   2  -4  -5 4392.73 531.817  10
  -2  -4  -5 4277.34 572.088  10
  -2   4  -5 4153.93 650.119  11
   2   4  -4 674.701 314.678   7
   2   4  -4 762.802 390.555  11
   2  -4  -4 1066.51 293.128  10
  -2  -4  -4 1700.14 437.940   2
   2  -4  -4 758.653 310.130   2
  -2   4  -4 1371.71 404.216   7
  -2   4  -4 1368.06 247.438   5
  -2   4  -4 1378.45 430.991  11
  -2  -4  -4 1304.28 305.297  10
   2  -4  -3 7332.48 610.722  10
  -2  -4  -3 5881.73 625.699  10
   2  -4  -3 5521.03 722.842   2
  -2  -4  -3 6146.04 780.239   2
  -2   4  -3 5808.66 513.376   5
  -2   4  -3 5400.02 768.873   7
   2   4  -3 5783.35 790.542  11
   2   4  -3 5115.49 711.194   7
  -2   4  -3 7350.00 813.695  11
  -2   4  -2 6132.31 771.565   7
  -2  -4  -2 7321.88 851.416   2
  -2   4  -2 6619.61 762.925  11
   2   4  -2 6229.19 749.482   7
   2   4  -2 7891.69 549.655   5
  -2   4  -2 7147.31 591.421   5
   2   4  -2 6814.40 873.768  11
  -2  -4  -2 6882.51 642.674  10
   2  -4  -2 7742.91 834.230   2
   2   4  -1 6965.86 550.652   5
   2  -4  -1 5871.76 729.423   2
  -2   4  -1 4416.18 492.838   5
  -2   4  -1 4895.37 684.551   7
  -2   4  -1 5213.97 665.039  11
   2   4  -1 5405.13 749.837  11
   2   4  -1 6173.71 773.884   7
  -2  -4  -1 3743.01 661.564   2
  -2  -4  -1 5679.66 575.732  10
  -2   4   0 6269.50 594.398   5
   2   4   0 5747.07 733.603   7
   2  -4   0 5718.64 747.269   2
   2   4   0 6456.34 566.751   5
  -2  -4   0 5184.11 731.713   2
   2   4   0 5612.24 749.712  11
  -2  -4   0 7235.48 616.669  10
  -2   4   0 6134.97 675.944  11
  -2  -4   1 7585.11 629.372  10
   2   4   1 7450.28 857.180  11
  -2  -4   1 7620.72 884.402   2
   2   4   1 6158.21 738.921   7
   2  -4   1 7322.03 846.463   2
  -2   4   1 7471.87 684.444   5
   2   4   1 6910.15 617.880   5
  -2   4   1 6033.66 655.273  11
   2  -4   2 7147.40 828.171   2
   2   4   2 6405.99 601.643   5
   2   4   2 6285.23 747.785   7
  -2  -4   2 6473.41 814.617   2
  -2   4   2 6565.80 669.547  11
  -2   4   2 6903.44 661.815   5
   2   4   2 6261.66 764.066  11
   2  -4   3 7387.37 861.826   2
  -2   4   3 6349.15 648.290   5
  -2  -4   3 6595.95 805.185   2
   2   4   3 5854.88 755.997  11
  -2   4   3 6155.97 612.257  11
   2   4   3 6769.47 646.934   5
   2   4   4 1721.47 438.824  11
   2  -4   4 1860.58 474.259   2
  -2   4   4 1452.47 303.457  11
  -2   4   4 2073.21 431.706   5
  -2  -4   4 2470.82 561.784   2
   2   4   4 2128.41 390.958   5
  -2   4   5 6689.28 610.932  11
   2  -4   5 5131.73 730.072   2
   2   4   5 5682.83 713.248  11
  -2   4   5 4645.14 623.678   5
  -2  -4   5 5263.18 739.874   2
   2   4   5 5006.22 584.828   5
   2  -4   6 4342.78 679.533   2
  -2  -4   6 4079.26 684.123   8
  -2   4   6 4553.34 643.281   5
  -2  -4   6 4466.60 711.885   2
   2   4   6 4136.89 606.245   5
   2   4   6 4630.19 635.730  11
  -2  -4   7 19949.4 1432.18   2
   2   4   7 20460.7 1331.34  11
  -2   4   7 18682.5 1239.02   5
   2  -4   7 20636.1 1463.17   2
   2   4   7 18332.4 1221.72   5
  -2  -4   7 18677.8 1462.93   8
   2   4   8 4748.54 663.428   5
  -2  -4   8 4744.89 748.035   2
  -2  -4   8 5180.21 779.937   8
   2  -4   8 5618.20 765.581   2
  -2   4   8 4932.24 706.023   5
   2  -4   9 2757.19 579.948   8
  -2  -4   9 2535.82 605.130   8
  -2  -4   9 1799.05 460.135   2
   2  -4   9 1530.60 449.407   2
   2   4   9 2853.53 518.252   5
  -2   4   9 2348.74 470.355   5
  -2  -4  10 916.407 416.711   8
  -2   4  10 631.389 322.204   5
   2  -4  10 555.729 380.817   8
  -2  -4  10 690.897 372.618   2
   2   4  10 1056.18 420.614   5
   2  -4  10 894.794 386.867   2
   2  -4  11 7444.51 941.326   2
   2  -4  11 6574.86 924.617   8
  -2  -4  11 7677.78 941.920   2
  -2  -4  11 8169.55 1055.25   8
  -2   4  11 8929.56 922.497   5
   2   4  11 6754.43 811.306   5
   2   4  12 5051.89 747.794   5
  -2   4  12 3850.37 659.460   5
  -2  -4  12 4598.44 851.510   8
   2  -4  12 5536.31 798.420   2
   2  -4  12 3465.49 709.968   8
  -2  -4  12 4427.28 729.188   2
  -2   4  13 6581.61 866.851   5
   2   4  13 4638.28 719.123   5
  -2  -4  13 5690.63 944.524   8
  -2  -4  13 4856.86 767.182   2
   2  -4  13 5061.75 795.791   2
   2  -4  13 4537.65 860.966   8
   2  -4  14 3617.33 794.141   8
  -2  -4  14 3703.78 828.751   8
   2   4  14 4021.92 732.324   5
   2  -4  14 3459.99 679.608   2
  -2  -4  14 2675.05 568.040   2
  -2   4  14 3776.41 685.401   5
   2  -4  15 255.192 397.508   2
  -2   4  15 1798.40 549.215   5
  -2  -4  15 1163.21 424.160   2
   2  -4  15 1024.04 519.820   8
  -2  -4  15 1186.97 504.255   8
   2   4  15 657.305 359.774   5
   2   4  16 676.340 432.808   5
  -2  -4  16 647.045 485.754   8
   2  -4  16 128.439 301.180   2
  -2  -4  16 752.527 417.782   2
   2  -4  16 751.431 508.407   8
  -2   4  16 117.021 348.140   5
  -2  -4  17 6284.25 1046.33   8
  -2  -4  17 4287.24 721.491   2
   2   4  17 5814.99 905.211   5
   2  -4  17 4542.59 767.328   2
  -2   4  17 5863.80 866.913   5
   2  -4  17 5107.08 955.963   8
   2   4  18 5321.99 919.919   5
  -2  -4  18 4821.28 1005.58   8
  -2  -4  18 4839.94 770.023   2
   2  -4  18 4304.31 772.155   2
  -2   4  18 5348.45 865.801   5
   2  -4  18 3530.62 872.244   8
   2  -4  19 2068.59 549.607   2
  -2  -4  19 2160.18 659.987   8
   2   4  19 3066.08 764.909   5
   2  -4  19 4483.44 996.099   8
  -2   4  19 3096.26 700.615   5
   2  -4  20 1559.91 679.017   8
   2  -5 -16-159.379 328.384  10
  -2  -5 -15 1494.49 585.096  10
   2  -5 -15 1194.20 478.460  10
  -2  -5 -14 1671.21 507.918  10
   2   5 -14 1645.92 670.476  11
  -2   5 -14 2696.19 780.718   7
   2   5 -14 2644.95 772.377   7
   2  -5 -14 1962.74 536.391  10
  -2   5 -13 2167.11 668.721   7
   2  -5 -13 1575.63 503.220  10
   2   5 -13 1771.28 628.809   7
  -2  -5 -13 985.385 406.363  10
   2  -5 -12 479.039 350.437  10
  -2  -5 -12 99.0291 309.084  10
   2   5 -12 1075.51 564.027  11
   2   5 -12 274.981 405.630   7
   2  -5 -11 118.999 283.280  10
  -2  -5 -11 180.984 383.641   2
  -2   5 -11 1260.58 611.738   7
   2   5 -11 807.238 457.743   7
  -2  -5 -11 1834.82 549.134  10
   2   5 -11 531.438 506.642  11
   2   5 -10 330.041 451.014   7
   2   5 -10 1673.66 629.627  11
  -2  -5 -10 396.531 290.596  10
  -2   5 -10 1351.56 467.704  11
  -2   5 -10 1378.36 559.957   7
   2  -5 -10 1382.40 395.900   2
   2  -5 -10 771.847 346.576  10
  -2  -5 -10 1177.14 444.343   2
   2  -5  -9 470.363 275.662  10
  -2  -5  -9-17.4819 303.002   2
  -2  -5  -9 124.212 305.351  10
   2  -5  -9 109.939 285.423   2
  -2   5  -9 707.015 486.903   7
   2   5  -9 178.566 397.920  11
   2   5  -9 1367.66 572.243   7
  -2   5  -9-372.888 342.962  11
  -2  -5  -8 427.084 310.877   2
  -2   5  -8-305.244 317.672  11
  -2   5  -8 578.085 510.850   7
   2  -5  -8 418.306 371.526   2
   2   5  -8 538.084 421.613  11
   2  -5  -8 409.599 260.530  10
   2   5  -8 467.627 451.472   7
  -2  -5  -8 431.925 265.738  10
  -2   5  -7 300.943 360.581   7
  -2  -5  -7 1668.96 411.071  10
   2  -5  -7 358.705 297.303   2
   2   5  -7 620.934 434.454   7
  -2  -5  -7 1013.87 426.531   2
   2   5  -7 1158.53 509.889  11
  -2   5  -7 806.692 426.668  11
  -2  -5  -6 2126.54 469.365  10
   2  -5  -6 1316.10 446.117   2
   2   5  -6 615.625 430.278   7
  -2   5  -6 1893.09 568.000  11
  -2   5  -6 612.929 435.878   7
  -2  -5  -6 789.019 438.605   2
   2   5  -6 1853.77 537.234  11
  -2  -5  -5 2811.86 643.661   2
  -2  -5  -5 3141.21 542.861  10
   2   5  -5 3490.54 744.428  11
   2  -5  -5 3033.07 626.827   2
   2   5  -5 4066.71 792.787   7
  -2   5  -5 1879.64 576.246   7
  -2   5  -5 3875.15 731.894  11
  -2  -5  -4 1085.85 455.771   2
   2   5  -4 543.764 436.174   7
   2   5  -4-143.390 423.796  11
   2  -5  -4 173.190 517.534   2
  -2   5  -4 162.066 309.995   7
  -2  -5  -4 87.6076 216.617  10
  -2   5  -4 224.210 331.801  11
  -2   5  -3 2265.91 593.822  11
  -2   5  -3 2627.40 643.707   7
  -2  -5  -3 3167.63 692.276   2
   2  -5  -3 3904.83 714.944   2
   2   5  -3 1472.81 490.157   7
   2   5  -3 3570.97 715.973  11
   2  -5  -2 4032.77 730.766   2
   2   5  -2 3425.88 683.473   7
  -2   5  -2 3276.36 665.981   7
  -2  -5  -2 4711.66 828.378   2
  -2   5  -2 4025.02 670.731  11
   2   5  -2 2277.20 597.469  11
  -2  -5  -1 817.014 477.992   2
  -2   5  -1-168.720 355.200  11
   2   5  -1 85.3391 299.650   7
   2  -5  -1 951.866 435.086   2
  -2   5  -1 511.868 400.585   7
   2   5  -1-303.832 441.511  11
   2   5   0-219.656 379.521   7
  -2   5   0 13.6586 270.870  11
  -2   5   0 544.906 454.505   7
  -2  -5   0 276.199 334.021   2
   2  -5   0-193.227 361.685   2
   2   5   0-553.072 484.985  11
   2  -5   1 318.995 363.504   2
  -2   5   1 857.572 462.135   7
   2   5   1 703.444 356.156   7
   2   5   1 370.225 402.338  11
  -2  -5   1 400.293 374.401   2
   2  -5   2 2956.31 700.047   2
  -2   5   2 4070.27 548.179   5
   2   5   2 3679.38 652.544   7
   2   5   2 3407.44 673.187  11
  -2  -5   2 3739.14 721.570   2
  -2  -5   3 3616.56 722.539   2
  -2   5   3 3688.74 565.333   5
   2   5   3 3415.83 649.819   7
   2   5   3 2564.87 567.208  11
   2  -5   3 3758.64 719.034   2
   2   5   4 567.255 347.763  11
   2   5   4 487.807 317.603   5
  -2   5   4 57.4164 248.120   5
   2  -5   4 850.625 466.024   2
  -2  -5   4 1415.95 562.926   2
   2   5   4 914.208 414.705   7
   2   5   5 3404.22 594.964   5
   2  -5   5 2383.49 578.419   2
  -2   5   5 2769.35 529.820   5
  -2  -5   5 3375.03 750.506   2
   2   5   5 2654.87 630.677  11
  -2   5   6 310.427 274.368   5
  -2  -5   6 471.139 387.472   2
   2   5   6 1536.66 445.892   5
   2  -5   6 28.8371 353.578   2
   2   5   6 994.731 429.909  11
  -2   5   7 902.774 346.892   5
   2   5   7 203.853 271.453   5
  -2  -5   7 1245.52 539.417   2
   2  -5   7 1143.64 510.561   2
  -2   5   8 804.498 356.106   5
   2  -5   8 1108.42 487.765   2
   2   5   8 547.597 354.964   5
  -2  -5   8 335.230 338.287   2
  -2   5   9 840.981 390.215   5
   2   5   9 409.970 342.502   5
   2  -5   9 141.657 325.557   2
  -2  -5   9 418.257 406.275   2
   2  -5  10 851.505 518.856   2
  -2  -5  10 650.207 473.520   2
   2   5  10 766.224 418.007   5
  -2   5  10 901.628 456.339   5
  -2  -5  11 19.8005 380.783   8
  -2   5  11 368.796 397.967   5
   2  -5  11 513.780 400.371   2
  -2  -5  11 284.412 352.480   2
   2   5  11 697.576 372.719   5
   2   5  12 689.735 407.972   5
  -2  -5  12 206.173 337.709   2
  -2  -5  12 399.400 401.117   8
   2  -5  12 615.325 455.151   2
  -2   5  12 347.770 344.633   5
  -2  -5  13 1260.09 559.905   2
  -2   5  13 967.933 489.578   5
   2  -5  13 649.986 430.089   2
   2   5  13 2111.40 561.534   5
  -2  -5  13 585.071 549.069   8
  -2   5  14 2649.62 648.314   5
   2  -5  14 1221.67 501.320   2
  -2  -5  14 2020.95 624.399   2
   2   5  15 1504.18 556.609   5
   2  -5  15 826.881 461.367   2
  -2  -5  15 431.306 330.143   2
  -2  -5  16-397.045 430.604   2
   2  -5  16-297.472 473.385   2
  -2  -6  -9-413.802 423.362   2
  -2  -6  -8-163.917 394.156   2
   2  -6  -8 357.110 363.550   2
   2   6  -7 545.585 514.081  11
  -2  -6  -7-183.480 525.571   2
   2  -6  -7-192.684 359.239   2
  -2  -6  -6 783.041 531.467   2
   2  -6  -6 465.863 426.767   2
   2   6  -6 302.855 476.495  11
  -2  -6  -5 128.618 441.308   2
   2  -6  -5-408.217 441.939   2
   2   6  -5 214.134 480.355  11
  -2  -6  -4-325.935 362.840   2
   2  -6  -4-297.586 445.820   2
   2   6  -4-724.855 473.828  11
  -2  -6  -3-23.8803 481.621   2
   2  -6  -3 605.482 507.696   2
   2   6  -3-712.221 545.776  11
  -2  -6  -2 571.690 445.644   2
   2  -6  -2 666.248 423.026   2
   2   6  -2 884.087 510.548  11
  -2  -6  -1-778.740 530.932   2
   2  -6  -1 759.714 508.724   2
   2   6  -1 678.695 526.358  11
   2   6   0-37.6284 503.507  11
   2  -6   0 61.9295 354.918   2
   2   6   0 972.261 421.437   7
   2   6   1 303.143 383.437   7
   2   6   1-84.3650 366.211  11
   2   6   2 557.623 421.188   7
   2   6   2-54.7728 357.590  11
   2   6   3 160.360 381.083  11
   2   6   4 205.080 372.141  11
   3   0 -27 327.223 394.427  10
   3   0 -26 158.274 304.074  10
   3   0 -25 297.804 335.394  10
  -3   0 -25-448.969 344.151  10
   3   0 -24 617.369 381.957  10
  -3   0 -24 380.134 321.055  10
   3   0 -23-178.929 281.057  10
  -3   0 -23 363.209 259.192  10
   3   0 -22 308.930 294.270  10
  -3   0 -22 146.510 234.263  10
  -3   0 -22 243.106 303.052   1
  -3   0 -21 29.6274 233.154   1
   3   0 -21-245.017 290.084  10
  -3   0 -21 17.1290 242.762  10
  -3   0 -20 114.055 211.480  10
  -3   0 -20 99.2404 266.212   1
   3   0 -20-184.459 300.247   7
   3   0 -20 65.5000 242.871  10
  -3   0 -19-119.322 258.751  10
   3   0 -19-119.285 264.578  10
   3   0 -19-151.892 306.142   7
  -3   0 -19 64.6989 234.370   1
   3   0 -18-43.1823 203.248  10
  -3   0 -18 450.153 243.142   1
   3   0 -18 36.9432 299.761   7
  -3   0 -18-534.045 315.452   7
  -3   0 -18 95.2600 233.452  10
  -3   0 -17 290.526 253.883  10
  -3   0 -17-83.3690 167.167   1
  -3   0 -17 376.302 276.954   7
   3   0 -17-269.504 247.894  10
   3   0 -17 40.4792 265.816   7
  -3   0 -16-274.978 231.393  10
  -3   0 -16-134.056 191.144   7
   3   0 -16-132.540 210.846  10
  -3   0 -16 70.7155 181.737   1
   3   0 -16-162.783 236.158   7
  -3   0 -15 22.6466 179.737  10
  -3   0 -15 58.5176 222.991   1
   3   0 -15-62.1345 185.234  10
   3   0 -15 52.3366 245.203   7
  -3   0 -15 185.085 213.207   7
  -3   0 -14-173.217 169.037   7
  -3   0 -14-96.4340 163.621  10
  -3   0 -14-106.570 207.984   1
   3   0 -14 71.7987 184.575  10
   3   0 -14 293.842 253.892   7
   3   0 -13 82.4116 194.460  10
   3   0 -13 216.332 233.477   7
  -3   0 -13-15.7417 134.817   7
  -3   0 -13 221.340 143.739   1
  -3   0 -13-58.5545 166.257  10
  -3   0 -12 255.563 179.926  10
   3   0 -12 167.529 177.946  10
   3   0 -12-76.1167 184.764   7
  -3   0 -12 75.8913 133.875   1
  -3   0 -12-245.442 185.865   7
  -3   0 -11-17.0113 89.9255   3
  -3   0 -11 90.7826 149.267   1
   3   0 -11 8.53413 138.372  10
  -3   0 -11-34.2462 121.288   7
   3   0 -11 0.61808 186.993   7
  -3   0 -11 76.1903 134.128  10
   3   0 -10-84.2160 141.503  10
  -3   0 -10 134.762 137.181   1
   3   0 -10-38.3782 193.105   7
  -3   0 -10-19.4779 89.3130   3
  -3   0 -10 7.73428 121.173   7
  -3   0 -10-2.79505 132.066  10
  -3   0  -9-33.1457 141.692   1
  -3   0  -9-71.9524 97.7613   7
  -3   0  -9-98.2207 82.3541   3
   3   0  -9-18.0529 135.914  10
  -3   0  -9-116.657 112.929  10
   3   0  -9 131.399 162.069   7
   3   0  -8 21.6935 90.1211   1
  -3   0  -8 46.2969 91.2056   7
  -3   0  -8 118.965 104.879   3
   3   0  -8 86.2041 156.228   7
  -3   0  -8 57.2312 141.034   1
   3   0  -7-22.8962 88.9107   1
  -3   0  -7 73.5344 93.5491   7
   3   0  -7 240.630 164.148   7
  -3   0  -7 30.3412 103.580   1
  -3   0  -7 171.283 95.9544   3
  -3   0  -6 115.397 79.1499   3
   3   0  -6-37.3968 107.162   1
  -3   0  -6 44.5585 95.3670   1
  -3   0  -6 60.7714 78.0533   7
  -3   0  -5-41.1541 79.9275   3
  -3   0  -5 79.6404 60.6571   7
   3   0  -5 252.817 113.066   1
  -3   0  -5 16.9595 108.458   1
   3   0  -5 62.1629 114.767   7
   3   0  -4 59.8161 96.6207   1
  -3   0  -4 1.73111 91.1554   3
  -3   0  -4 39.8763 43.4647   7
   3   0  -4 87.5631 98.1483   7
  -3   0  -4 177.266 122.212   1
   3   0  -3 71.0250 93.8792   7
   3   0  -3 75.5818 94.5640   1
  -3   0  -3 159.447 105.258   1
   3   0  -2 52.8053 45.1659   4
   3   0  -2-27.4741 66.4052   7
   3   0  -2-73.8909 71.9185  11
  -3   0  -2-112.159 94.4798   1
  -3   0  -1-0.21017 92.3876   1
   3   0  -1 63.6756 61.9518   4
   3   0  -1 126.498 98.6606   3
   3   0  -1 62.6427 66.2237   7
   3   0  -1 99.3392 60.8423  11
  -3   0  -1 166.669 80.2057  11
   3   0   0 176.581 104.882   3
   3   0   0 114.312 70.1338  11
  -3   0   0 120.358 85.3087   1
  -3   0   0 47.5661 68.3206  11
  -3   0   0 174.262 93.4113  10
  -3   0   0-4.53585 39.8412   7
  -3   0   1 254.096 89.6807  11
  -3   0   1 95.0902 57.2601   7
   3   0   1 139.420 91.1740   3
  -3   0   1 180.045 98.2794   1
  -3   0   1 87.2277 86.0944  10
  -3   0   2 31.1934 69.4048  10
  -3   0   2 113.198 74.8526   7
   3   0   2 20.9944 79.2139   3
  -3   0   2 3.26430 81.4666   1
  -3   0   3-32.4873 95.2680   1
  -3   0   3 27.8856 33.4170   4
  -3   0   3 17.9129 64.1918   7
   3   0   3 241.079 148.985   6
  -3   0   3 74.1013 97.6513  10
   3   0   3-96.9471 86.0375   3
   3   0   4-46.0695 81.8516   3
   3   0   4 90.8382 53.8817   8
  -3   0   4 34.3625 79.4867   7
   3   0   4-0.38878 54.1367   7
  -3   0   4-101.605 120.207   1
   3   0   4-60.1629 132.007   6
  -3   0   5 63.0060 104.900   5
  -3   0   5 169.888 113.565   1
   3   0   5 77.6883 74.7434   8
   3   0   5 20.5697 78.1518   3
   3   0   5-155.766 156.651   6
   3   0   5 186.220 88.3268   7
  -3   0   6 14.4298 110.015   5
   3   0   6 3.26185 77.3474   7
  -3   0   6 320.925 126.484   1
   3   0   6 78.4144 172.363   6
   3   0   6 12.2368 84.6746   3
   3   0   7 155.618 178.312   5
  -3   0   7 152.119 140.314   5
   3   0   7 44.3983 87.0940   7
   3   0   7 136.638 168.352   6
   3   0   7-12.0381 86.3483   3
  -3   0   8 128.360 140.262   5
   3   0   8 112.692 104.253   7
   3   0   8 89.7340 213.268   6
   3   0   8-313.410 217.942   5
   3   0   8-121.184 104.547   3
   3   0   9-37.1395 221.457   5
  -3   0   9-100.159 162.592   5
  -3   0  10-28.2797 151.221   5
   3   0  10 74.9841 223.727   5
  -3   0  11-197.843 174.179   5
  -3   0  11 100.041 50.4677   2
   3   0  11 7.30154 229.018   5
  -3   0  12 202.046 192.626   5
   3   0  12 70.7464 219.874   5
  -3   0  12-29.3045 42.2128   2
  -3   0  13 4.62201 165.078   5
   3   0  13-183.639 202.698   5
  -3   0  13 24.5954 25.9482   2
   3   0  14-12.4280 220.827   8
  -3   0  14 393.585 211.378   5
   3   0  14 214.972 210.238   5
  -3   0  15-1.12963 176.639   5
   3   0  15 174.488 244.853   8
   3   0  15-380.550 247.984   5
   3   0  16 325.495 256.288   8
  -3   0  16 161.037 204.703   5
   3   0  16 295.762 269.657   5
   3   0  16-64.3498 122.766   9
  -3   0  17 4.61956 191.429   5
   3   0  17 293.948 287.277   8
   3   0  17 126.315 124.635   9
   3   0  17-39.3986 240.554   5
  -3   0  18 391.719 314.911   5
   3   0  18 261.936 267.376   5
   3   0  18 352.897 339.362   8
   3   0  19 619.959 363.378   8
   3   0  19-307.557 323.959   5
  -3   0  19 144.161 232.908   5
  -3   0  20-53.2754 238.979   5
   3   0  20 259.124 349.471   8
   3   0  20 37.4708 353.959   5
  -3   0  21-68.9704 254.177   5
   3   0  21-417.381 332.172   5
   3   0  21-120.387 294.050   8
  -3   0  21 467.035 347.272   8
   3   0  21 401.276 381.209   6
   3   0  22 149.247 323.470   5
  -3   0  22-6.00017 240.270   5
  -3   0  22 281.972 432.372   8
   3   0  22 344.741 410.992   6
   3   0  22 274.389 359.381   8
   3   0  23-120.372 354.021   5
  -3   0  23 85.2090 318.917   8
   3   0  23-312.373 377.769   8
   3   0  23 234.832 316.879   6
   3   0  24-856.062 492.104   5
  -3   0  24-167.392 323.133   8
   3   0  24 146.283 362.925   8
   3   0  25 576.245 397.400   4
   3   0  25 364.519 353.612   8
  -3   0  25 287.094 421.322   8
   3   0  26 16.5282 335.782   4
   3   0  26 894.690 520.296   8
   3   0  27-859.496 478.164   8
  -3  -1 -27-1.43210 406.659  10
  -3  -1 -26 1427.81 568.380  10
  -3   1 -26 1739.26 505.927   7
   3  -1 -26 2281.08 675.242  10
  -3   1 -25 553.001 362.593   7
  -3  -1 -25 582.074 465.217  10
   3   1 -25 439.963 447.846   7
   3  -1 -25 719.054 464.513  10
  -3  -1 -24 1162.88 377.527  10
   3  -1 -24-56.7892 366.191  10
   3   1 -24 1234.59 420.710  10
   3   1 -24 1393.47 622.564   7
  -3   1 -24 953.130 483.217   7
  -3   1 -24 1272.79 383.511   1
  -3   1 -23 2825.43 618.126   7
  -3  -1 -23 1979.18 497.288  10
  -3   1 -23 1253.67 427.913   1
   3   1 -23 3098.80 697.872   7
   3   1 -23 1310.29 412.021  10
   3  -1 -23 3938.56 722.980  10
  -3   1 -22 2058.22 529.085   7
   3  -1 -22 3364.66 690.121  10
  -3   1 -22 2234.12 505.775   1
  -3  -1 -22 2813.80 541.515  10
   3   1 -22 2447.15 491.691  10
   3   1 -22 2863.79 628.773   7
   3  -1 -21 854.170 403.914  10
  -3  -1 -21 545.180 347.375  10
   3   1 -21 1880.55 581.161   7
  -3   1 -21 1535.66 446.962   7
   3   1 -21 982.731 348.681  10
  -3   1 -20 1326.53 298.146  10
  -3  -1 -20 1020.39 366.264  10
   3   1 -20 1671.45 549.062   7
  -3   1 -20 1155.64 402.892   7
   3  -1 -20 296.648 263.139  10
   3   1 -20 704.029 260.064  10
   3  -1 -19 1024.09 416.536  10
  -3  -1 -19 1397.36 317.415   1
  -3   1 -19 1599.39 340.430  10
   3   1 -19 810.688 296.567  10
  -3   1 -19 1012.25 373.780   7
   3   1 -19 1724.57 499.545   7
  -3  -1 -19 1347.27 406.544  10
  -3   1 -18 7333.29 640.901  10
  -3  -1 -18 6501.05 725.700  10
  -3  -1 -18 6754.29 596.485   1
   3   1 -18 6344.80 871.653   7
  -3   1 -18 5759.23 700.706   7
   3  -1 -18 6414.13 778.693  10
   3   1 -18 6007.40 669.207  10
  -3  -1 -17 157.608 165.254   1
   3  -1 -17 2.27245 236.052  10
  -3  -1 -17 57.7069 281.849  10
  -3   1 -17 447.132 259.590   7
   3   1 -17 604.373 433.535   7
   3   1 -17 304.754 202.986  10
  -3   1 -17 290.403 157.810  10
   3   1 -16 1326.81 340.372  10
  -3  -1 -16 1628.94 291.917   1
   3   1 -16 1394.89 427.977   7
  -3   1 -16 1080.21 260.159  10
   3  -1 -16 1261.48 390.974  10
  -3  -1 -16 951.651 322.613  10
  -3   1 -16 1352.68 369.036   7
  -3  -1 -15 1263.46 269.160   1
   3   1 -15 1077.91 295.290  10
  -3  -1 -15 907.543 289.531  10
   3  -1 -15 1693.10 395.297  10
  -3   1 -15 956.308 222.359  10
  -3   1 -15 1546.29 354.019   7
   3   1 -15 1186.51 405.131   7
   3   1 -14 13089.6 891.750  10
   3  -1 -14 13875.8 1007.49  10
  -3   1 -14 15119.8 795.442  10
  -3  -1 -14 13087.4 924.531  10
  -3   1 -14 13050.4 898.395   7
   3   1 -14 14105.8 1105.92   7
   3  -1 -14 14393.1 513.695   3
  -3  -1 -14 14255.0 795.929   1
   3   1 -13 2249.04 514.732   7
  -3   1 -13 3489.27 363.654  10
  -3   1 -13 3690.76 464.229   7
   3  -1 -13 3092.66 234.090   3
   3  -1 -13 2674.29 248.355   1
  -3  -1 -13 3514.36 387.411   1
  -3  -1 -13 3659.24 473.930  10
   3  -1 -13 3441.01 493.052  10
   3   1 -13 3672.52 457.638  10
   3  -1 -12 10580.8 796.411  10
  -3   1 -12 8691.00 557.558  10
   3  -1 -12 9151.36 462.603   1
   3  -1 -12 9653.35 442.954   3
  -3   1 -12 9807.57 722.592   7
   3   1 -12 9999.55 717.556  10
   3   1 -12 9904.54 878.064   7
  -3  -1 -12 9095.71 704.149  10
  -3  -1 -12 9686.74 614.599   1
   3   1 -11 711.550 226.937  10
  -3  -1 -11 697.926 190.292   1
  -3   1 -11 997.332 281.258   7
   3  -1 -11 680.642 113.576   1
   3   1 -11 984.563 317.648   7
   3  -1 -11 826.578 138.224   3
   3  -1 -11-43.7769 98.1276  10
  -3  -1 -11 718.717 215.271  10
  -3   1 -11 858.690 170.208  10
   3   1 -10 4187.99 441.729  10
   3   1 -10 4224.62 546.780   7
   3  -1 -10 4505.40 307.017   3
  -3   1 -10 3892.37 324.868  10
  -3   1 -10 3836.44 418.315   7
  -3  -1 -10 4713.92 404.203   1
   3  -1 -10 3857.08 220.641   1
  -3  -1 -10 4757.29 473.848  10
  -3   1  -9 6960.97 418.114  10
   3  -1  -9 7337.36 354.030   9
   3  -1  -9 6726.42 281.166   1
   3   1  -9 6643.01 539.777  10
  -3   1  -9 6640.43 543.777   7
   3   1  -9 6566.58 644.973   7
   3  -1  -9 7509.49 405.280   3
  -3  -1  -9 7492.31 501.306   1
   3  -1  -8 62.1322 39.3077   1
   3   1  -8 11.3390 108.934  10
  -3  -1  -8 156.496 107.921   1
  -3   1  -8 73.6878 147.089   7
   3   1  -8 468.577 259.461   7
   3  -1  -8 161.989 111.017   3
  -3   1  -8 130.561 87.5821  10
   3  -1  -8 313.081 114.764   9
   3  -1  -7 675.382 83.5677   1
   3  -1  -7 875.772 159.141   3
   3   1  -7 1009.77 212.992  10
   3   1  -7 1290.85 279.763   7
  -3   1  -7 1055.77 273.470   7
   3  -1  -7 1049.04 155.030   9
  -3  -1  -7 807.800 169.830   1
  -3   1  -6 41841.7 1431.92   7
  -3  -1  -6 42435.2 1300.67   1
   3   1  -6 40487.9 1016.92   4
   3   1  -6 42055.8 1509.17   7
   3  -1  -6 39189.6 963.812   1
   3  -1  -6 40108.0 1195.53   3
   3  -1  -6 43609.5 1207.78   9
   3   1  -6 42700.0 1398.84  10
  -3  -1  -5 1972.78 248.288   1
   3   1  -5 1560.37 139.895   4
  -3   1  -5 1585.35 222.669   7
   3   1  -5 1801.20 303.128   7
  -3   1  -5 1728.51 236.977   8
   3  -1  -5 1674.85 140.281   1
   3  -1  -5 1756.14 216.581   3
   3   1  -5 1798.64 277.590  10
  -3   1  -5 1200.75 224.561   6
  -3   1  -4 7737.82 479.460   7
  -3  -1  -4 8765.88 519.197   1
   3  -1  -4 8178.03 469.066   2
   3   1  -4 8205.11 572.372   7
  -3   1  -4 9160.92 576.171   6
  -3   1  -4 8470.41 492.609   8
   3  -1  -4 7644.95 451.941   3
   3  -1  -3 18080.9 758.098   2
   3  -1  -3 18956.4 775.358  10
   3   1  -3 19530.7 857.665   7
  -3   1  -3 18490.1 742.235   7
   3  -1  -3 18487.0 748.783   3
  -3   1  -3 20655.4 770.542   8
  -3  -1  -3 19497.1 822.403   1
  -3   1  -3 19220.2 615.766  10
  -3  -1  -2 22955.5 930.334   1
   3   1  -2 23945.2 925.194   7
   3   1  -2 24526.6 909.579   8
  -3   1  -2 23538.0 831.254   8
   3  -1  -2 22579.5 879.926   2
   3  -1  -2 25020.9 861.575  10
   3  -1  -2 22660.6 858.249   3
  -3   1  -2 22872.3 698.841  10
  -3   1  -1 17126.1 589.284  10
   3  -1  -1 16276.8 735.857   2
  -3  -1  -1 16572.9 822.701   1
   3   1  -1 18634.1 719.734   8
   3  -1  -1 16299.5 644.164  10
  -3   1  -1 17393.9 672.844   8
   3   1  -1 16461.7 706.905   7
   3  -1  -1 16085.3 709.521   3
   3   1  -1 17098.1 742.836   6
  -3  -1  -1 17380.8 715.032   5
  -3   1   0 4871.04 307.693  10
   3   1   0 4755.65 325.617   7
   3  -1   0 4441.61 373.188   3
  -3  -1   0 4644.87 419.023   1
   3   1   0 4200.75 384.194   6
  -3   1   0 4747.78 329.213   1
   3  -1   0 4975.61 396.929   2
  -3  -1   0 4680.26 320.746   8
   3  -1   0 5154.05 318.696  10
   3   1   0 5060.75 335.242   8
  -3  -1   0 5223.67 363.191   5
  -3  -1   1 18734.2 715.161   5
  -3   1   1 19326.2 692.312  10
   3  -1   1 17300.2 622.894  10
   3   1   1 17044.6 826.460   6
   3  -1   1 17315.0 784.497   2
  -3  -1   1 17667.3 714.281   8
   3  -1   1 16928.0 771.374   4
  -3  -1   1 17813.8 875.848   1
  -3  -1   1 19618.3 746.625   7
   3   1   1 17643.2 639.528   7
   3  -1   1 16866.2 759.457   3
  -3   1   1 17270.9 731.798   4
  -3   1   1 17247.3 658.951   1
   3   1   1 18712.1 652.854   8
  -3   1   2 26296.6 886.459  10
   3   1   2 24371.2 947.194   5
   3  -1   2 22341.5 939.083   2
  -3   1   2 26826.1 949.681   2
  -3  -1   2 27725.6 992.562   7
  -3  -1   2 23162.5 1042.35   1
  -3   1   2 23540.1 757.548   1
  -3   1   2 24789.0 892.121   3
   3  -1   2 24466.6 964.834   3
   3  -1   2 24559.6 984.138   4
  -3  -1   2 24631.3 941.462   8
  -3  -1   2 26865.2 948.601   6
   3   1   2 25332.9 790.112   8
   3  -1   3 18102.1 845.594   4
  -3   1   3 17924.7 594.854   1
  -3  -1   3 17623.0 831.502   8
   3  -1   3 18141.7 833.223   2
  -3  -1   3 20873.0 894.618   7
  -3  -1   3 18023.8 898.932   1
  -3   1   3 18833.7 727.898   3
  -3   1   3 19647.6 776.482   2
  -3  -1   3 20607.3 776.723   6
  -3   1   3 17898.5 809.709   5
   3  -1   3 18174.9 704.062   8
   3   1   3 19064.9 846.939   5
   3  -1   4 10829.6 639.889   2
   3  -1   4 10831.8 541.872   8
  -3   1   4 10851.4 408.531   1
   3  -1   4 10960.3 662.399   4
  -3   1   4 11120.7 524.314   3
  -3  -1   4 11026.1 683.627   1
  -3  -1   4 12319.5 560.308   6
  -3   1   4 12025.1 576.147   2
  -3  -1   4 10458.2 648.652   8
  -3   1   4 11123.1 629.247   5
   3   1   4 11321.9 654.128   5
  -3   1   5 1515.97 240.684   5
  -3  -1   5 1079.89 214.490   8
   3  -1   5 1874.93 305.687   4
   3  -1   5 1692.74 231.987   7
   3   1   5 1657.32 274.637   5
  -3   1   5 1525.81 203.975   2
   3  -1   5 1826.76 284.092   2
  -3   1   5 1421.03 184.656   3
   3  -1   5 1972.30 246.609   8
  -3   1   5 1340.06 124.365   1
  -3   1   6 36334.6 953.407   1
   3  -1   6 37235.3 1333.51   2
  -3   1   6 37597.5 1099.74   3
   3  -1   6 37063.0 1402.90   4
   3   1   6 37103.5 1373.61   5
  -3  -1   6 38612.6 1026.63   5
  -3   1   6 38516.8 1384.98   5
   3  -1   6 36504.5 1250.79   8
  -3   1   6 40114.0 1147.66   2
  -3   1   7 1084.12 162.307   2
  -3  -1   7 851.861 137.496   5
   3  -1   7 818.437 199.068   8
   3  -1   7 688.035 232.348   4
   3   1   7 867.504 254.683   5
  -3   1   7 751.418 218.043   5
   3   1   7 1060.69 155.961   3
   3  -1   7 749.879 206.567   2
  -3  -1   8 84.1494 84.9976   5
  -3  -1   8 330.649 167.924   2
   3  -1   8 276.521 157.037   8
  -3   1   8 377.822 101.805   2
  -3   1   8 373.593 176.557   5
   3  -1   8 496.009 179.246   9
   3   1   8 426.638 129.809   3
   3  -1   8 271.048 165.879   2
   3  -1   8 92.8615 189.029   4
   3   1   8 574.989 239.509   5
  -3  -1   9 6601.48 494.032   2
   3   1   9 7145.40 638.530   5
   3  -1   9 6881.60 603.509   4
   3   1   9 7285.88 376.351   3
   3  -1   9 7328.15 558.333   2
  -3  -1   9 6633.88 393.823   5
   3  -1   9 7231.25 635.095   6
  -3   1   9 7229.78 596.772   5
  -3   1   9 6754.82 343.172   2
   3  -1   9 7111.66 584.730   8
   3  -1   9 6130.77 517.353   9
   3  -1  10 4907.45 470.439   2
   3  -1  10 4687.72 447.757   9
   3  -1  10 4549.55 524.531   4
  -3  -1  10 5578.45 362.972   5
  -3   1  10 4980.60 507.154   5
   3   1  10 6011.45 569.355   5
   3   1  10 5512.26 319.735   3
   3  -1  10 4690.84 547.542   6
  -3   1  10 4432.48 255.457   2
  -3  -1  10 4351.90 391.128   2
  -3  -1  11 474.670 114.656   4
   3   1  11 746.373 289.060   5
  -3  -1  11 406.552 183.757   8
   3  -1  11 497.233 216.114   4
   3   1  11 696.858 119.570   3
  -3   1  11 785.466 250.128   5
  -3   1  11 600.029 79.9758   2
   3  -1  11 549.247 203.137   2
   3  -1  11 869.889 223.783   9
  -3  -1  11 419.845 153.419   2
   3  -1  11 791.765 278.979   6
  -3  -1  11 642.439 156.524   5
   3  -1  12 9265.66 649.103   9
   3   1  12 9388.96 765.538   5
   3  -1  12 9558.74 776.718   4
  -3  -1  12 10195.7 486.464   4
  -3   1  12 9258.29 739.743   5
   3   1  12 10858.4 431.961   3
  -3  -1  12 11283.6 897.354   8
   3  -1  12 9715.23 823.302   6
  -3  -1  12 9941.87 543.577   5
  -3  -1  12 9885.20 589.919   2
   3  -1  13 3466.21 543.219   6
  -3  -1  13 2870.05 312.354   5
  -3  -1  13 3249.94 288.198   4
  -3   1  13 2768.87 416.716   5
   3   1  13 3268.96 529.850   5
   3  -1  13 3123.30 464.265   4
  -3  -1  13 4036.56 569.304   8
   3  -1  13 3191.02 528.943   8
  -3  -1  13 3032.78 334.991   2
   3  -1  13 2481.67 371.055   9
   3  -1  14 13089.1 804.464   9
  -3   1  14 13319.9 934.901   5
   3  -1  14 13776.2 1139.77   8
  -3  -1  14 13176.1 643.164   4
  -3  -1  14 14177.2 744.935   5
   3  -1  14 14759.2 1054.03   6
   3   1  14 12907.3 978.688   5
  -3  -1  14 12920.8 690.257   2
  -3  -1  14 14030.4 1063.38   8
   3  -1  14 13806.4 983.071   4
   3  -1  15 583.132 224.989   6
  -3   1  15 1639.22 385.727   5
   3  -1  15 1165.08 276.478   9
  -3  -1  15 1359.46 392.260   8
   3  -1  15 1242.82 353.916   4
  -3  -1  15 902.339 185.335   2
  -3  -1  15 1409.28 231.577   4
  -3  -1  15 1072.64 237.377   5
   3  -1  15 1001.83 355.312   8
   3   1  15 1124.29 371.685   5
  -3  -1  16 108.514 170.122   5
   3  -1  16 630.256 374.461   8
   3  -1  16 174.234 201.912   4
  -3  -1  16 982.941 403.312   8
  -3  -1  16 738.831 180.220   4
  -3   1  16 300.055 222.795   5
   3  -1  16 618.094 338.308   6
   3  -1  16 701.837 225.994   9
   3   1  16 538.999 336.651   5
  -3  -1  16 921.331 195.278   2
   3  -1  17-105.150 321.597   8
   3  -1  17 27.0929 146.699   9
   3   1  17-10.4141 254.319   5
  -3  -1  17 226.844 173.570   5
   3  -1  17 764.333 366.269   4
  -3  -1  17 485.732 353.374   8
   3  -1  17 486.040 321.388   6
  -3   1  17 229.654 221.964   5
  -3   1  18 6276.51 735.631   5
   3  -1  18 6767.81 772.615   4
   3  -1  18 6545.46 915.408   8
  -3  -1  18 5549.12 775.403   8
   3   1  18 6594.42 792.846   5
  -3  -1  18 5300.08 538.736   5
   3  -1  18 6409.78 830.167   6
   3  -1  19 1452.97 445.817   4
   3  -1  19 673.069 440.919   8
  -3  -1  19 1672.81 508.864   8
   3   1  19 1049.42 384.325   5
  -3   1  19 445.721 297.926   5
   3  -1  19 2032.49 558.772   6
   3   1  20 1945.49 552.061   5
  -3   1  20 703.977 327.101   5
   3  -1  20 1570.11 517.513   8
  -3  -1  20 1840.31 530.331   8
   3  -1  20 1464.07 422.262   4
  -3  -1  21 744.787 448.816   8
   3  -1  21 649.366 482.842   8
   3  -1  21 993.794 374.414   4
   3   1  21 1590.65 452.198   5
  -3   1  21 1193.82 407.251   5
   3   1  22 2744.14 622.521   5
   3  -1  22 2304.00 533.948   4
  -3  -1  22 2071.20 584.937   8
   3  -1  22 1977.28 628.825   8
  -3   1  22 2673.45 558.850   5
   3  -1  23 2059.32 560.199   4
  -3  -1  23 2380.84 586.413   8
   3   1  23 2169.31 596.053   5
   3  -1  23 2930.85 690.697   8
  -3   1  23 1803.60 513.292   5
   3   1  24 701.966 369.683   5
   3  -1  24 994.452 403.828   4
  -3  -1  24 356.539 451.922   8
  -3   1  24 1053.59 469.816   5
   3  -1  24 1094.67 531.331   8
  -3   1  25 637.391 419.503   5
   3   1  25 285.464 391.703   5
  -3  -1  25 759.754 497.023   8
   3  -1  25 1675.22 487.644   4
   3   1  25 2032.52 592.570   8
   3  -1  25 116.131 381.713   8
  -3   1  26 1095.31 463.026   5
   3  -1  26 540.181 505.221   8
   3   1  26 1145.74 485.459   5
   3  -1  27 715.941 458.886   8
   3   1  27-203.173 515.393   5
  -3   2 -26 4712.79 864.021   7
  -3   2 -25 1107.48 604.390   7
  -3  -2 -24 399.503 431.486  10
  -3   2 -24 1022.22 479.395   7
   3   2 -24 849.831 552.271   7
   3  -2 -24 977.309 519.162  10
  -3  -2 -23 200.601 358.351  10
   3  -2 -23-49.2644 384.770  10
  -3   2 -23 73.8723 412.978   7
   3   2 -23 923.935 694.796   7
  -3  -2 -22 6886.87 910.390  10
  -3   2 -22 8134.85 1042.09   7
   3   2 -22 6999.54 1069.06   7
   3  -2 -22 6683.98 949.194  10
   3  -2 -21 356.306 389.352  10
  -3   2 -21 658.214 426.644   7
   3   2 -21 852.752 481.098   7
  -3  -2 -21 74.5360 286.467  10
   3  -2 -20 5993.06 860.615  10
  -3   2 -20 5462.99 836.742   7
   3   2 -20 6355.34 946.061   7
  -3  -2 -20 6522.71 849.058  10
  -3  -2 -19-207.295 299.985  10
  -3   2 -19 708.545 381.867   7
   3   2 -19 631.274 371.101   7
   3   2 -19 980.800 359.674  10
   3  -2 -19 1318.92 441.001  10
   3  -2 -18 16632.8 1307.18  10
  -3  -2 -18 14564.6 1173.26  10
   3   2 -18 15878.1 1353.97   7
  -3   2 -18 15896.5 1269.16   7
   3   2 -18 15648.4 1106.18  10
  -3  -2 -17 261.564 259.477  10
  -3   2 -17 634.474 344.743   7
   3   2 -17-58.5390 188.942  10
   3   2 -17 413.820 379.687   7
   3  -2 -17-225.271 297.966  10
   3  -2 -16 7236.32 826.414  10
  -3  -2 -16 6886.44 768.911  10
  -3   2 -16 6387.56 748.883   7
   3   2 -16 8334.61 914.418   7
   3   2 -16 8546.08 763.178  10
  -3  -2 -15 7265.21 588.500   1
  -3  -2 -15 6048.21 694.401  10
  -3  -2 -15 7145.10 562.701   2
  -3   2 -15 5552.99 677.461   7
   3   2 -15 5917.73 791.406   7
   3   2 -15 5685.10 619.093  10
   3  -2 -15 6136.00 736.658  10
  -3  -2 -14 21401.3 1045.50   1
  -3  -2 -14 21775.8 1296.43  10
   3   2 -14 23683.7 1224.37  10
  -3   2 -14 20665.1 1307.80   7
   3   2 -14 23848.8 1468.13   7
   3  -2 -14 21197.0 1328.68  10
  -3  -2 -13 3450.06 504.766  10
  -3   2 -13 4028.14 292.850  10
   3   2 -13 4080.01 502.094  10
   3  -2 -13 4229.84 560.364  10
  -3  -2 -13 3950.40 440.402   1
  -3   2 -13 3131.93 518.171   7
   3   2 -13 4398.27 624.661   7
  -3   2 -12 15928.4 1133.04   7
   3   2 -12 18090.7 1206.02   7
  -3   2 -12 17577.8 618.857  10
   3   2 -12 19945.2 1058.42  10
   3  -2 -12 17916.0 1134.65  10
  -3  -2 -12 20798.8 986.327   1
  -3  -2 -12 17141.7 1089.19  10
   3  -2 -11 5054.35 591.158  10
   3  -2 -11 5430.20 414.940   2
   3   2 -11 5202.30 669.425   7
  -3   2 -11 4764.99 639.896   7
  -3   2 -11 4843.74 253.844  10
  -3  -2 -11 5509.02 498.778   1
  -3  -2 -11 4682.08 554.131  10
  -3   2 -10 7009.29 263.631  10
  -3  -2 -10 10665.2 685.638   1
  -3  -2 -10 11403.3 836.460  10
  -3   2 -10 9749.45 861.100   7
   3   2 -10 11778.6 949.960   7
   3  -2 -10 10936.4 825.653  10
   3  -2 -10 11172.9 611.252   2
  -3  -2  -9 401.242 177.771   1
  -3  -2  -9 392.783 229.704  10
   3  -2  -9 295.398 185.717  10
  -3   2  -9 197.028 225.981   7
   3   2  -9 809.238 298.921   7
   3  -2  -9 469.329 135.659   2
   3  -2  -8 33561.6 1440.31  10
   3  -2  -8 36610.4 1309.31   2
  -3   2  -8 32205.4 1554.29   7
   3  -2  -8 33725.5 1152.08  11
   3   2  -8 37282.3 1654.09   7
  -3  -2  -8 36126.4 1427.56   1
   3   2  -7 23159.8 1204.29   7
   3  -2  -7 21815.6 904.814   2
  -3  -2  -7 21741.8 1001.11   1
   3  -2  -7 19941.5 715.434  11
  -3   2  -7 19738.7 1070.55   7
   3  -2  -6 26888.2 944.468  11
  -3   2  -6 26431.9 1280.50   7
   3   2  -6 29360.5 1408.16   7
  -3  -2  -6 28677.4 1261.87   1
   3  -2  -6 29751.4 1181.48   2
   3  -2  -5 3648.86 401.853   2
   3   2  -5 4565.94 537.506   7
  -3   2  -5 4290.15 490.620   7
   3  -2  -5 4411.65 332.633  11
  -3  -2  -5 4094.33 471.040   1
   3   2  -4 13040.4 864.894   7
  -3  -2  -4 12707.2 840.309   1
  -3   2  -4 12194.4 800.146   7
   3  -2  -4 13102.5 779.659   2
   3   2  -4 13360.1 594.740   6
  -3  -2  -3 1698.78 332.672   1
  -3   2  -3 1713.25 293.116   7
   3  -2  -3 1640.30 278.518   2
   3   2  -3 2159.63 342.196   7
  -3   2  -3 1272.03 112.709  10
   3   2  -3 2056.34 249.233   6
   3  -2  -3 1710.96 243.080  10
  -3   2  -2 51834.2 1268.21  10
  -3  -2  -2 56075.9 1954.04   1
   3  -2  -2 56174.5 1822.44   2
   3   2  -2 54297.1 1595.37   6
   3  -2  -2 55316.8 1582.99  10
   3   2  -2 51799.5 1799.53   7
  -3   2  -1 1434.71 256.536   5
  -3  -2  -1 1092.09 276.007   1
   3   2  -1 1538.78 277.174   7
   3   2  -1 1709.06 218.702   5
  -3   2  -1 1481.31 158.642  10
   3  -2  -1 1397.92 201.847  10
   3  -2  -1 1593.58 309.303   2
  -3   2   0 19215.7 697.834  10
   3   2   0 18444.8 907.021   7
   3   2   0 18639.7 795.721   5
   3  -2   0 17475.6 969.508   2
  -3  -2   0 18875.2 1026.40   1
   3  -2   0 18852.6 718.654  10
  -3   2   0 19226.9 880.537   5
  -3   2   1 1770.14 290.869   5
   3  -2   1 1880.09 190.312  10
   3   2   1 1957.89 304.185   7
  -3  -2   1 2092.92 228.368   5
  -3   2   1 1769.50 214.617  11
  -3  -2   1 1874.02 343.101   1
   3   2   1 1999.69 259.651   5
   3  -2   1 1504.99 297.120   2
  -3  -2   1 2008.83 312.512   8
   3  -2   2 55317.1 1351.65  10
  -3  -2   2 55167.8 1861.26   8
   3   2   2 57526.7 1714.93   5
  -3  -2   2 58298.4 1483.50   5
   3  -2   2 57132.4 1925.99   2
  -3   2   2 56580.5 1799.97   5
  -3  -2   2 54174.1 1972.57   2
  -3   2   2 54862.1 1432.42  11
  -3   2   3 1991.82 324.678   5
   3   2   3 2422.38 323.447   5
  -3  -2   3 1727.66 309.814   2
  -3  -2   3 1572.62 299.637   8
   3  -2   3 1914.91 352.984   2
  -3  -2   3 2293.87 203.528   5
  -3   2   3 1729.87 174.424  11
  -3  -2   4 8382.90 678.373   8
  -3   2   4 9149.58 671.215   5
   3  -2   4 8623.66 692.126   2
  -3  -2   4 8010.21 354.857   5
   3   2   4 7784.68 599.786   5
  -3  -2   4 8934.97 686.593   2
  -3  -2   5 4254.67 474.648   2
   3   2   5 4408.32 457.939   5
  -3   2   5 4007.97 257.934   1
  -3   2   5 4138.91 464.905   5
   3  -2   5 4490.98 504.484   2
  -3  -2   5 3286.31 187.251   5
   3   2   5 4847.34 506.224  11
  -3  -2   5 4701.94 551.366   8
   3  -2   6 23516.3 1183.62   2
   3  -2   6 23699.6 1181.98   9
  -3  -2   6 25016.6 1295.55   8
   3   2   6 24965.5 1168.30   5
  -3   2   6 22234.1 643.021   1
  -3   2   6 23934.2 1184.43   5
  -3  -2   6 24551.4 1201.27   2
   3  -2   6 24910.5 1236.01   4
   3  -2   7 18586.0 1058.55   2
   3  -2   7 20724.6 1100.50   9
   3  -2   7 19280.9 1127.87   4
  -3  -2   7 21175.1 1213.12   8
  -3   2   7 20145.7 1082.34   5
   3   2   7 20124.0 1049.23   5
  -3  -2   7 18275.9 1058.87   2
  -3   2   8 36155.6 1418.81   5
   3  -2   8 39498.3 1469.74   9
   3  -2   8 38367.3 1515.02   4
  -3  -2   8 42286.9 1672.03   8
  -3  -2   8 39533.0 1424.72   2
   3  -2   8 36671.7 1430.45   2
   3   2   8 40014.3 1450.71   5
   3  -2   9 1028.87 299.891   8
  -3  -2   9 411.022 235.605   2
  -3  -2   9 632.531 320.360   8
   3  -2   9 472.326 249.989   2
  -3   2   9 722.982 318.961   5
   3  -2   9 291.003 258.240   4
   3  -2   9 697.878 271.914   9
   3   2   9 837.538 285.782   5
   3  -2  10 9648.47 772.057   9
  -3  -2  10 10623.2 918.632   8
   3  -2  10 9619.79 808.705   4
   3   2  10 10855.3 842.438   5
  -3   2  10 9400.63 783.159   5
  -3  -2  10 10033.2 749.337   2
   3  -2  10 9730.86 820.343   8
   3  -2  10 9938.41 786.909   2
   3  -2  11 4559.32 569.061   4
   3  -2  11 4866.70 603.549   8
  -3  -2  11 6679.40 754.509   8
   3  -2  11 6308.82 629.981   9
  -3   2  11 5885.73 370.619   3
  -3   2  11 6372.62 669.246   5
   3  -2  11 4942.53 570.387   2
  -3  -2  11 6102.16 582.704   2
   3   2  11 6260.23 667.127   5
   3  -2  12 14391.7 993.935   2
  -3  -2  12 16231.4 1181.32   8
   3  -2  12 15717.6 1023.59   9
  -3   2  12 16286.1 1081.08   5
   3   2  12 16485.2 618.364   3
   3  -2  12 14587.3 1074.38   8
  -3  -2  12 15934.1 971.256   2
   3   2  12 16345.7 1119.93   5
   3  -2  12 14955.4 1056.87   4
   3  -2  13 3495.21 589.218   8
  -3  -2  13 3808.59 474.727   2
  -3  -2  13 3198.78 583.507   8
  -3   2  13 4528.16 626.591   5
   3  -2  13 3527.98 549.076   4
   3  -2  13 3347.12 493.153   2
   3   2  13 5332.55 671.145   5
   3  -2  14 24804.4 1407.02   4
   3  -2  14 22054.7 1436.10   8
  -3  -2  14 22129.2 1192.42   2
  -3  -2  14 25601.4 1580.69   8
  -3   2  14 24361.2 1403.34   5
   3   2  14 24937.2 1475.96   5
   3  -2  14 23325.7 1295.42   2
   3  -2  15 5312.96 759.585   8
  -3   2  15 5609.62 699.528   5
   3  -2  15 4915.65 660.225   4
   3   2  15 5921.51 755.000   5
  -3  -2  15 5933.53 800.105   8
  -3  -2  15 5289.93 561.119   2
   3  -2  15 5895.91 634.387   2
  -3   2  16 6543.66 764.110   5
   3  -2  16 6787.35 698.397   2
   3  -2  16 7981.00 836.163   4
   3  -2  16 7548.59 917.541   8
  -3  -2  16 5985.69 612.297   2
   3   2  16 8423.33 911.913   5
  -3  -2  16 6635.77 848.518   8
   3  -2  17 259.099 344.673   8
  -3   2  17-108.266 260.182   5
  -3  -2  17-237.769 211.807   2
   3   2  17-340.328 326.443   5
   3  -2  17 92.8463 235.699   4
  -3  -2  17 244.061 376.565   8
   3  -2  17 364.271 250.153   2
  -3  -2  18 12592.4 1233.51   8
   3  -2  18 13142.3 1091.03   4
   3  -2  18 11034.8 1202.55   8
  -3   2  18 13046.6 1122.58   5
   3   2  18 13836.7 1181.40   5
   3  -2  19 378.453 289.771   4
   3  -2  19 510.906 432.350   8
  -3  -2  19 106.093 316.547   8
  -3   2  19 44.1445 333.060   5
   3   2  19 793.132 428.033   5
  -3   2  20 6379.23 877.177   5
   3   2  20 7774.56 974.441   5
   3  -2  20 5827.60 1011.78   8
  -3  -2  20 4897.70 840.479   8
   3  -2  20 5751.20 766.262   4
  -3  -2  21-439.148 412.345   8
  -3   2  21 638.450 401.740   5
   3  -2  21-21.1739 393.355   8
   3  -2  21 278.149 384.478   4
  -3  -2  22 5450.33 952.145   8
  -3   2  22 5884.70 835.236   5
   3   2  22 5514.31 870.022   5
   3  -2  22 5763.88 809.052   4
   3  -2  22 7553.81 1202.13   8
   3  -2  23 773.632 436.749   4
  -3   2  23 53.7216 321.112   5
   3   2  23 553.356 402.807   5
   3  -2  23-72.3917 477.969   8
  -3  -2  23-322.310 431.745   8
   3   2  24 2428.78 738.092   5
   3  -2  24 2105.74 808.576   8
  -3   2  24 1138.51 509.674   5
  -3  -2  24 1223.48 554.572   8
  -3   2  25 851.815 468.003   5
   3  -2  25 307.786 539.102   8
   3  -2  26 6224.43 1170.68   8
  -3   3 -23 374.700 440.450   7
  -3  -3 -22 4409.94 815.870  10
  -3   3 -22 4265.08 826.204   7
   3   3 -22 5997.39 994.919   7
   3  -3 -22 4347.72 803.865  10
  -3  -3 -21 935.259 469.113  10
   3  -3 -21-272.095 327.324  10
  -3   3 -21 1038.25 519.679   7
   3   3 -21 245.737 368.500   7
  -3   3 -20 7053.36 984.298   7
   3   3 -20 7653.43 1030.12   7
  -3  -3 -20 9058.66 1044.39  10
   3  -3 -20 10344.6 1131.23  10
   3  -3 -19 215.680 307.697  10
  -3  -3 -19-174.743 282.601  10
  -3   3 -19 366.014 411.998   7
   3   3 -19 308.457 308.090   7
  -3  -3 -18 14049.2 1252.73  10
   3  -3 -18 14455.3 1301.54  10
  -3   3 -18 13110.7 1244.00   7
   3   3 -18 15637.5 1422.50   7
   3  -3 -17 302.792 362.054  10
  -3  -3 -17 360.394 299.311  10
  -3   3 -17 226.950 327.629   7
   3   3 -17 586.405 387.673   7
   3  -3 -16 16857.4 1295.38  10
  -3  -3 -16 15181.8 1222.97  10
  -3   3 -16 15051.8 1293.00   7
   3   3 -16 15290.0 1314.18   7
  -3  -3 -15 811.726 340.385  10
   3   3 -15 1044.03 449.336   7
   3  -3 -15 1117.55 367.742  10
  -3   3 -15 1185.30 468.820   7
   3   3 -14 22575.9 1558.02   7
   3  -3 -14 21500.0 1433.40  10
  -3   3 -14 21596.9 1558.02   7
  -3  -3 -14 25186.2 1293.35   2
  -3  -3 -14 23011.2 1462.98  10
   3  -3 -13 1295.54 429.129  10
  -3  -3 -13 1030.74 356.493  10
  -3   3 -13 723.281 375.731   7
   3   3 -13 1201.66 468.610   7
  -3  -3 -13 931.258 304.780   2
   3  -3 -12 38561.9 1877.61  10
   3  -3 -12 44003.3 1634.73   2
   3   3 -12 38685.7 2037.64   7
  -3   3 -12 35386.6 1983.54   7
  -3  -3 -12 39404.9 1890.11  10
  -3  -3 -12 43437.1 1807.39   2
   3  -3 -11 147.535 233.214  10
  -3  -3 -11 332.670 278.746  10
   3  -3 -11 178.762 149.145   2
  -3   3 -11 392.281 333.094   7
   3   3 -11 1018.97 397.597   7
  -3  -3 -11 242.569 230.550   2
  -3  -3 -11 240.538 233.823   1
  -3  -3 -10 7083.16 713.080  10
   3  -3 -10 5772.30 653.748  10
   3  -3 -10 5859.76 585.514   2
  -3  -3 -10 6317.31 644.978   1
  -3   3 -10 4805.34 689.319   7
   3   3 -10 6428.24 787.965   7
  -3  -3 -10 5697.31 632.511   2
   3  -3  -9-94.2577 188.878  10
  -3  -3  -9 647.693 264.928   2
  -3  -3  -9 461.779 270.891   1
  -3  -3  -9-133.097 260.388  10
   3  -3  -9 338.808 167.535   2
  -3   3  -9-276.362 327.486   7
   3   3  -9 691.024 385.168   7
  -3   3  -8 23076.3 1457.08   7
   3   3  -8 22184.5 1451.02   7
  -3  -3  -8 23767.8 1274.05   1
  -3  -3  -8 24849.4 1341.05   2
   3  -3  -8 23917.2 1285.55  10
  -3   3  -8 23583.9 979.230   5
   3  -3  -8 26193.6 1287.43   2
  -3  -3  -8 24389.7 1331.07  10
  -3  -3  -7 444.007 288.079   1
   3  -3  -7 426.449 195.372  10
  -3  -3  -7 253.517 190.204  10
  -3  -3  -7 709.722 283.542   2
   3  -3  -7 542.259 232.899   2
  -3   3  -7 851.850 356.508   7
   3   3  -7 505.491 286.362   7
  -3   3  -7 283.826 130.864   5
   3  -3  -6 33616.3 1444.26  10
   3  -3  -6 35326.1 1561.49   2
  -3  -3  -6 34883.8 1581.79   1
  -3   3  -6 32374.0 1679.04   7
   3   3  -6 33777.0 1756.06   7
  -3   3  -6 35881.6 1275.91   5
   3   3  -6 34128.6 1818.30  11
  -3  -3  -6 36030.2 1665.66   2
   3   3  -5 1326.32 408.908  11
  -3   3  -5 1213.63 221.160   5
   3   3  -5 1136.33 349.048   7
   3  -3  -5 1422.35 284.610  10
   3  -3  -5 1646.32 353.075   2
  -3   3  -5 1423.84 367.119   7
  -3  -3  -5 1108.00 329.994   2
   3   3  -5 1456.13 204.084   6
  -3   3  -4 25915.5 1443.77   7
   3  -3  -4 26955.8 1367.80   2
   3   3  -4 29441.7 1626.98  11
   3   3  -4 28482.8 1516.01   7
   3   3  -4 29424.3 1069.87   6
  -3   3  -4 27871.4 1149.05   5
  -3  -3  -4 28615.1 1481.67   2
  -3  -3  -3 1060.38 312.888   2
  -3   3  -3 1233.61 269.018   5
   3  -3  -3 1002.72 328.968   2
   3   3  -3 1012.84 331.564  11
  -3   3  -3 1199.40 331.086   7
   3   3  -3 1648.49 385.960   7
  -3  -3  -2 33780.6 1640.90   2
   3  -3  -2 35843.9 1616.39   2
   3   3  -2 35746.1 1778.79  11
   3   3  -2 35292.0 1631.77   7
  -3   3  -2 34787.8 1360.33   5
   3   3  -2 35157.2 1192.14   5
  -3  -3  -1 1360.27 363.496   2
  -3   3  -1 1678.79 317.571  11
   3  -3  -1 1283.10 334.920   2
   3   3  -1 1221.33 234.543   5
   3   3  -1 1395.17 309.873   7
  -3   3  -1 1414.45 288.604   5
   3  -3  -1 1546.72 248.960  10
   3   3  -1 766.064 304.892  11
   3  -3   0 47678.3 1427.80  10
   3   3   0 44267.2 1827.69   7
  -3   3   0 43384.4 1644.13  11
  -3  -3   0 47772.9 2007.55   2
   3   3   0 46573.4 1542.77   5
   3  -3   0 48105.6 1941.29   2
  -3   3   0 46935.9 1702.52   5
   3   3   0 48113.1 2074.08  11
   3   3   1 1031.40 248.065   5
   3   3   1 1296.40 352.969  11
  -3   3   1 908.868 240.542  11
   3  -3   1 841.161 284.847   2
   3   3   1 1271.03 276.356   7
   3  -3   1 1115.58 178.736  10
  -3  -3   1 1361.46 372.818   2
  -3   3   1 810.808 259.046   5
   3  -3   2 30731.9 1561.75   2
  -3  -3   2 33722.6 1638.25   2
   3   3   2 32290.3 1314.83   5
   3   3   2 32637.0 1653.89  11
  -3   3   2 33289.4 1423.23   5
  -3   3   2 30854.3 1212.80  11
   3  -3   2 32031.3 964.857  10
  -3   3   3 1275.19 229.254  11
  -3   3   3 1440.52 320.531   5
   3  -3   3 998.346 122.628  10
  -3  -3   3 1328.57 359.602   8
   3   3   3 1382.63 292.152   5
   3   3   3 1199.15 354.515  11
   3  -3   3 1515.36 361.298   2
  -3  -3   3 1007.21 184.079   5
  -3  -3   3 1206.29 344.211   2
  -3  -3   4 27692.3 1516.01   2
   3  -3   4 27133.5 1469.11   2
  -3  -3   4 25124.7 1427.65   8
  -3   3   4 25892.7 1003.45  11
   3   3   4 27129.8 1432.56  11
  -3  -3   4 24529.0 842.172   5
  -3   3   4 27622.1 1335.01   5
   3   3   4 28170.7 1273.26   5
   3   3   5 1309.32 319.543  11
  -3  -3   5 946.372 348.387   8
  -3   3   5 485.830 243.395   5
  -3  -3   5 769.974 112.179   5
   3  -3   5 1186.89 360.856   2
   3   3   5 1536.59 365.323   5
  -3  -3   5 1043.25 328.985   2
  -3  -3   6 31146.2 1701.47   8
  -3   3   6 32055.0 1075.00   1
   3   3   6 33545.0 1501.36   5
   3   3   6 34777.6 1628.53  11
  -3   3   6 33127.5 1545.94   5
  -3  -3   6 31206.1 1630.73   2
   3  -3   6 33056.2 1653.50   2
  -3   3   7 1297.04 350.138   5
  -3  -3   7 934.979 343.043   8
   3  -3   7 891.353 322.046   2
  -3   3   7 604.432 130.447   1
  -3  -3   7 835.981 310.236   2
   3   3   7 538.775 280.306   5
   3  -3   7 624.502 286.837   8
   3  -3   8 23869.5 1388.94   8
  -3   3   8 24280.2 1367.10   5
  -3  -3   8 25548.9 1560.48   8
   3   3   8 24858.9 1327.66   5
  -3   3   8 21403.9 612.702   1
   3  -3   8 24457.0 1415.10   2
  -3  -3   8 25958.0 1481.36   2
  -3  -3   9 33.0921 238.117   2
  -3  -3   9 187.511 333.753   8
   3  -3   9-68.8706 235.733   2
   3   3   9 136.731 224.885   5
   3  -3   9 257.264 292.622   8
  -3   3   9 138.379 233.067   5
  -3  -3  10 5859.29 714.907   2
   3  -3  10 7578.38 811.820   2
   3  -3  10 6821.98 792.813   8
  -3  -3  10 7329.26 883.918   8
  -3   3  10 8390.58 837.163   5
   3   3  10 7487.63 767.343   5
  -3   3  11 281.450 305.497   5
   3  -3  11-73.6777 227.132   2
  -3  -3  11 333.978 345.243   8
   3   3  11 1110.89 386.651   5
   3  -3  11 354.201 300.323   8
  -3  -3  11-123.712 237.186   2
  -3   3  12 36156.5 1817.83   5
   3  -3  12 32181.7 1751.55   2
  -3  -3  12 33526.9 1744.31   2
   3   3  12 39028.4 1875.72   5
   3  -3  12 33927.2 1860.94   8
  -3  -3  12 35627.2 2010.09   8
  -3   3  13 1115.59 423.706   5
   3  -3  13 733.516 344.444   2
  -3  -3  13 610.922 307.103   2
  -3  -3  13 680.021 377.234   8
   3   3  13 678.795 383.420   5
   3  -3  13 627.861 365.509   8
   3  -3  14 21361.8 1433.41   2
  -3   3  14 25068.0 1554.83   5
   3  -3  14 18760.1 1451.29   8
  -3  -3  14 23264.5 1421.59   2
  -3  -3  14 21568.3 1592.38   8
   3   3  14 23771.9 1526.45   5
  -3   3  15 1738.81 476.095   5
   3   3  15 1533.28 502.336   5
   3  -3  15 1158.35 411.800   8
  -3  -3  15 1003.72 460.134   8
   3  -3  15 1603.80 412.344   2
  -3  -3  15 831.275 357.687   2
   3  -3  16 14688.6 1203.37   2
  -3   3  16 16746.7 1338.11   5
   3  -3  16 13170.4 1265.34   8
  -3  -3  16 15791.8 1172.62   2
  -3  -3  16 14512.5 1359.62   8
   3   3  16 18344.8 1397.45   5
  -3   3  17-181.686 388.044   5
   3  -3  17 107.135 305.139   8
  -3  -3  17 545.200 416.199   8
  -3  -3  17-257.069 242.655   2
   3  -3  17 232.086 259.915   2
  -3   3  18 13333.4 1255.66   5
   3  -3  18 12215.8 1111.95   2
   3  -3  18 11252.2 1275.85   8
   3   3  18 15207.8 1358.38   5
  -3  -3  18 15416.9 1453.50   8
  -3   3  19 465.817 359.060   5
   3   3  19 886.027 455.984   5
  -3  -3  19 819.330 506.355   8
   3  -3  19 142.322 277.102   2
   3  -3  19 472.336 356.063   8
  -3   3  20 7689.03 1022.08   5
   3  -3  20 5463.38 996.166   8
   3   3  20 8200.83 1039.68   5
  -3  -3  20 9717.96 1235.08   8
  -3  -3  21 315.888 482.487   8
   3   3  21 662.869 459.857   5
   3  -3  21 541.127 470.762   8
  -3   3  21 719.098 467.534   5
   3  -3  22 3140.25 935.795   8
  -3  -3  22 3423.58 805.210   8
   3   3  22 5273.98 917.787   5
  -3   3  22 3491.84 798.072   5
   3  -3  23-963.700 726.601   8
  -3   4 -20 9908.24 1215.88   7
   3  -4 -19 249.579 339.511  10
  -3   4 -19 1089.31 504.719   7
  -3  -4 -19 1062.75 525.447  10
   3  -4 -18 14114.8 1347.34  10
  -3  -4 -18 11747.9 1249.01  10
  -3   4 -18 9043.76 1172.24   7
   3   4 -18 12192.2 1336.99   7
   3  -4 -17 1703.42 568.585  10
  -3  -4 -17 1202.61 433.351  10
   3   4 -17 790.315 419.488   7
  -3   4 -17 280.929 350.791   7
   3   4 -16 19985.2 1649.60   7
  -3   4 -16 22132.3 1751.46   7
   3  -4 -16 20394.5 1555.13  10
  -3  -4 -16 21174.6 1601.83  10
   3  -4 -15 2764.64 609.030  10
  -3  -4 -15 3943.66 705.426  10
  -3   4 -15 3679.67 751.068   7
   3   4 -15 2874.34 650.109   7
   3   4 -14 11603.9 1234.96   7
   3  -4 -14 12868.2 1175.34  10
  -3  -4 -14 13192.2 1205.03  10
  -3   4 -14 12278.6 1294.92   7
   3  -4 -13 285.891 262.534  10
  -3  -4 -13 891.917 341.742  10
   3   4 -13 788.104 441.286   7
  -3   4 -13 959.660 454.229   7
   3  -4 -12 21569.6 1467.94  10
  -3  -4 -12 21558.9 1484.79  10
  -3   4 -12 19210.1 1624.04   7
   3   4 -12 22194.8 1716.30   7
  -3  -4 -12 24650.3 1495.41   2
  -3   4 -11 1297.94 499.365   7
   3  -4 -11 2152.16 491.277  10
   3   4 -11 1834.97 549.364   7
  -3  -4 -11 1606.10 445.513  10
  -3  -4 -11 1425.57 438.720   2
   3  -4 -11 2923.88 485.971   2
   3  -4 -10 27496.0 1561.76  10
  -3  -4 -10 24459.9 1543.55  10
  -3   4 -10 26718.0 1843.30   7
   3   4 -10 25896.2 1777.86   7
   3  -4 -10 28719.7 1558.80   2
   3   4 -10 25991.8 1876.77  11
  -3  -4 -10 28525.2 1657.40   2
   3  -4  -9 1134.08 325.893  10
  -3  -4  -9 1431.22 398.346  10
   3   4  -9 1918.73 477.710   7
   3  -4  -9 2292.27 460.842   2
  -3   4  -9 1732.08 550.572   7
  -3  -4  -9 1747.45 452.088   2
   3   4  -9 2151.08 635.142  11
   3  -4  -8 26265.5 1436.01  10
  -3  -4  -8 27294.5 1562.89  10
  -3   4  -8 26137.7 1772.19   7
   3   4  -8 23882.6 1690.87   7
  -3  -4  -8 27354.9 1633.89   2
   3   4  -8 26041.1 1825.24  11
   3  -4  -8 27823.0 1558.53   2
   3  -4  -7 7246.00 708.718  10
  -3  -4  -7 6155.62 721.114  10
   3   4  -7 6552.19 905.245  11
  -3   4  -7 6995.00 900.899   7
   3   4  -7 5807.67 843.754   7
   3  -4  -7 7219.46 784.198   2
  -3  -4  -7 8511.00 906.222   2
   3  -4  -6 13790.3 952.609  10
  -3   4  -6 11088.4 1117.48   7
   3   4  -6 11201.8 1099.60   7
   3  -4  -6 12036.1 1016.52   2
  -3  -4  -6 12960.9 1004.31  10
  -3  -4  -6 13070.5 1125.93   2
   3   4  -6 11138.6 1156.57  11
  -3   4  -5 1045.62 271.447   5
  -3  -4  -5 1372.75 391.957   2
  -3  -4  -5 1116.55 322.877  10
   3  -4  -5 697.544 258.583  10
   3  -4  -5 1066.31 386.227   2
  -3   4  -5 953.224 369.644  11
   3   4  -5 687.804 318.605   7
  -3   4  -5 305.636 321.623   7
   3   4  -5 803.634 334.232  11
   3  -4  -4 36052.8 1519.48  10
  -3  -4  -4 35285.8 1673.05  10
   3  -4  -4 33213.5 1769.68   2
   3   4  -4 31660.4 1933.98  11
  -3   4  -4 34160.7 1394.97   5
  -3   4  -4 32828.1 1855.94   7
  -3   4  -4 32812.2 1747.69  11
  -3  -4  -4 34517.7 1899.66   2
   3   4  -4 33871.8 1907.38   7
   3   4  -3 88.2852 312.683   7
  -3  -4  -3 296.277 186.071  10
  -3  -4  -3 653.318 325.250   2
   3  -4  -3-212.120 271.618   2
  -3   4  -3 366.566 294.035  11
  -3   4  -3 677.694 242.267   5
   3  -4  -3 508.551 216.359  10
  -3   4  -3 574.256 383.930   7
   3   4  -3 341.974 309.739  11
   3   4  -2 30060.3 1128.80   5
  -3   4  -2 26348.8 1590.69   7
  -3   4  -2 27715.5 1251.47   5
   3   4  -2 27104.2 1606.68   7
  -3  -4  -2 26928.6 1637.05   2
   3   4  -2 24437.2 1597.42  11
  -3   4  -2 27041.0 1461.38  11
   3  -4  -2 27731.3 1579.62   2
  -3  -4  -1 798.297 358.688   2
   3  -4  -1 1424.61 408.264   2
   3   4  -1 1169.11 266.601   5
  -3   4  -1 1546.29 452.027   7
   3   4  -1 1036.84 395.114   7
  -3   4  -1 560.592 229.824   5
   3   4  -1 688.928 356.527  11
  -3   4  -1 730.354 265.257  11
   3  -4   0 42084.7 2046.36   2
  -3   4   0 37521.5 1705.26  11
   3   4   0 44017.7 1611.46   5
  -3  -4   0 39173.5 2093.65   2
   3   4   0 38390.8 1938.76   7
   3   4   0 37632.3 2040.76  11
  -3   4   0 39954.2 1673.73   5
  -3   4   1 943.290 271.033  11
  -3  -4   1 1141.38 422.085   2
   3   4   1 814.277 342.900   7
   3   4   1 1612.61 336.553   5
  -3   4   1 1120.53 317.178   5
   3  -4   1 1081.44 405.438   2
   3   4   1 853.856 343.366  11
   3  -4   2 27163.6 1659.85   2
  -3   4   2 29047.8 1364.80  11
   3   4   2 28424.4 1603.44   7
  -3  -4   2 28612.3 1758.62   2
  -3   4   2 29736.5 1477.91   5
   3   4   2 30456.4 1397.33   5
   3   4   2 27646.2 1735.88  11
  -3  -4   3-177.629 305.172   2
  -3   4   3 361.935 263.290   5
  -3   4   3 291.346 155.350  11
   3   4   3 346.292 253.143   5
   3   4   3 432.281 326.535   7
   3  -4   3 494.754 391.999   2
   3   4   3 298.170 251.600  11
   3  -4   4 33747.8 1874.70   2
   3   4   4 35698.7 1881.13  11
  -3   4   4 32858.0 1632.56   5
  -3   4   4 32031.1 1357.87  11
  -3  -4   4 33797.0 1951.05   2
   3   4   4 36244.2 1624.81   5
   3   4   5 924.574 377.687  11
   3  -4   5 740.681 415.040   2
  -3  -4   5 574.805 422.758   2
   3   4   5 1100.29 354.077   5
  -3   4   5 391.212 309.322   5
  -3   4   5 189.372 191.200  11
  -3  -4   6 8636.88 983.378   2
   3   4   6 8221.41 826.436   5
   3   4   6 10466.0 987.825  11
   3  -4   6 7435.28 877.300   2
  -3  -4   6 7843.79 963.435   8
  -3   4   6 7415.88 799.066   5
  -3  -4   7 7491.70 926.727   2
   3   4   7 8874.46 913.929  11
   3   4   7 7836.86 839.187   5
  -3  -4   7 7153.98 917.675   8
  -3   4   7 7405.19 814.061   5
   3  -4   7 8464.03 950.178   2
  -3   4   8 24379.9 1480.77   5
  -3  -4   8 25274.7 1736.83   8
   3   4   8 22982.5 1460.18   5
   3  -4   8 27601.3 1729.24   2
  -3  -4   8 26228.2 1692.90   2
  -3   4   9 1975.55 477.687   5
   3   4   9 1790.96 495.014   5
  -3  -4   9 2462.41 626.452   8
   3  -4   9 1613.42 500.043   2
  -3  -4   9 2118.05 526.414   2
  -3  -4  10 25942.7 1842.96   8
   3  -4  10 27008.2 1756.33   2
  -3   4  10 26180.2 1612.92   5
   3   4  10 29327.9 1683.92   5
  -3  -4  10 24594.5 1677.36   2
   3  -4  11 1240.08 460.562   8
  -3   4  11 1647.67 477.723   5
   3   4  11 2152.69 530.978   5
  -3  -4  11 1922.64 564.311   8
  -3  -4  11 1654.30 472.924   2
   3  -4  11 1036.57 425.928   2
   3  -4  12 21998.6 1665.75   8
  -3  -4  12 26930.5 1899.64   8
   3  -4  12 20342.6 1586.72   2
   3   4  12 23654.2 1568.11   5
  -3  -4  12 22703.3 1616.66   2
  -3   4  12 25631.4 1668.53   5
  -3   4  13 266.316 325.586   5
  -3  -4  13 412.830 303.387   2
  -3  -4  13 559.481 445.749   8
   3  -4  13 727.329 399.886   8
   3  -4  13 366.675 359.818   2
   3   4  13 700.914 425.665   5
   3  -4  14 12220.0 1319.32   8
   3  -4  14 13234.2 1272.79   2
  -3   4  14 14379.7 1261.46   5
  -3  -4  14 12790.7 1218.20   2
   3   4  14 13140.1 1235.60   5
  -3  -4  14 14282.0 1450.44   8
  -3   4  15 4070.51 740.318   5
  -3  -4  15 4495.92 845.363   8
  -3  -4  15 3184.84 640.019   2
   3  -4  15 5289.77 861.273   2
   3  -4  15 3145.61 743.813   8
   3   4  15 4098.06 757.878   5
  -3  -4  16 13134.5 1274.49   2
   3  -4  16 15152.1 1397.29   2
  -3  -4  16 17885.1 1628.19   8
  -3   4  16 17449.7 1472.67   5
   3   4  16 19015.5 1553.76   5
   3  -4  16 13722.0 1428.38   8
   3  -4  17 1708.86 572.982   2
   3   4  17 2008.13 661.235   5
  -3  -4  17 932.141 575.621   8
  -3   4  17 1821.20 545.405   5
   3  -4  17 608.342 452.644   8
  -3  -4  17 663.330 376.278   2
  -3  -4  18 9611.54 1308.98   8
   3   4  18 13350.8 1368.91   5
   3  -4  18 9228.29 1088.72   2
  -3   4  18 11100.6 1214.46   5
   3  -4  18 8734.88 1219.46   8
   3  -4  19 595.697 508.413   8
   3  -4  19 612.884 390.954   2
   3  -4  20 9339.08 1344.09   8
   3  -5 -15 905.515 442.774  10
  -3  -5 -15 1086.83 525.796  10
   3  -5 -14 15652.2 1390.96  10
  -3   5 -14 12046.3 1454.60   7
   3   5 -14 15698.3 1738.49  11
  -3  -5 -14 14347.2 1402.29  10
  -3  -5 -13 232.125 337.341  10
   3   5 -13 392.457 467.601  11
  -3   5 -13 315.099 431.750   7
   3  -5 -13-177.172 300.403  10
   3  -5 -12 13048.7 1215.39  10
   3   5 -12 11651.2 1459.54  11
   3   5 -12 13078.2 1436.67   7
  -3  -5 -12 13742.4 1296.02  10
  -3   5 -12 13804.6 1551.53   7
   3  -5 -11 734.043 405.868  10
  -3  -5 -11 176.926 376.763  10
   3   5 -11 242.232 528.848   7
  -3  -5 -11 376.391 323.545   2
  -3   5 -11 77.3796 383.185   7
   3   5 -11 1036.57 669.976  11
  -3  -5 -10 9953.24 1088.73   2
   3  -5 -10 10446.7 1029.59  10
   3   5 -10 11853.0 1310.41   7
  -3  -5 -10 10671.4 1106.48  10
  -3   5 -10 10511.7 1316.20   7
   3   5 -10 10451.9 1336.25  11
   3  -5  -9 670.421 369.347  10
  -3  -5  -9 1382.41 569.322   2
   3  -5  -9 679.850 379.991   2
  -3   5  -9 613.099 460.879   7
   3   5  -9 190.329 410.108   7
  -3  -5  -9 995.534 367.402  10
   3   5  -9 916.542 529.161  11
  -3   5  -9 1067.37 492.433  11
  -3  -5  -8 11405.0 1101.64  10
  -3  -5  -8 12536.7 1250.72   2
   3   5  -8 11762.8 1329.01   7
  -3   5  -8 9814.35 1236.15   7
   3  -5  -8 12464.3 1189.89   2
   3   5  -8 12778.6 1420.32  11
  -3   5  -8 12600.6 1259.89  11
   3  -5  -7 2807.15 630.605   2
  -3   5  -7 2624.65 610.184  11
  -3   5  -7 2366.98 691.181   7
  -3  -5  -7 2812.44 581.292  10
   3   5  -7 2141.28 617.507  11
  -3  -5  -7 3931.87 766.463   2
   3   5  -7 2367.90 672.105   7
  -3  -5  -6 15612.3 1254.50  10
  -3   5  -6 15695.1 1470.48   7
   3   5  -6 15610.4 1492.25   7
   3   5  -6 15898.0 1513.74  11
  -3  -5  -6 16643.7 1440.44   2
   3  -5  -6 14921.0 1330.98   2
  -3   5  -6 16914.6 1408.60  11
  -3   5  -5 1741.15 538.960   7
   3  -5  -5 2321.64 579.574   2
   3   5  -5 1367.86 558.716   7
  -3  -5  -5 1858.46 593.293   2
  -3  -5  -5 2512.01 490.520  10
   3   5  -5 2103.07 607.039  11
  -3   5  -5 2360.22 543.989  11
  -3  -5  -4 22197.6 1399.56  10
  -3   5  -4 21411.2 1654.36   7
   3   5  -4 22172.0 1708.10   7
   3   5  -4 20981.7 1684.94  11
   3  -5  -4 22919.1 1653.00   2
  -3   5  -4 22007.2 1549.02  11
  -3  -5  -4 19946.9 1623.86   2
  -3   5  -3 1424.86 549.604   7
  -3  -5  -3 1074.62 354.335  10
  -3  -5  -3 437.797 393.549   2
   3   5  -3 1267.33 499.654  11
   3   5  -3 1278.45 451.255   7
   3  -5  -3 1109.89 439.410   2
  -3   5  -2 23210.2 1710.23   7
   3  -5  -2 24038.1 1706.72   2
   3   5  -2 23251.0 1709.82   7
  -3  -5  -2 21264.0 1671.87   2
   3   5  -2 19747.0 1619.49  11
  -3  -5  -1 2193.83 581.086   2
   3   5  -1 2144.30 545.356  11
   3  -5  -1 2136.29 540.434   2
  -3   5  -1 1266.00 464.824   7
   3   5  -1 1286.64 500.115   7
  -3   5   0 15199.4 1357.15   7
   3   5   0 16161.4 1404.59   7
   3  -5   0 17990.1 1487.19   2
   3   5   0 15283.0 1397.10  11
  -3  -5   0 18405.5 1595.13   2
  -3   5   1 1955.62 414.636   5
   3   5   1 1266.76 505.062  11
  -3   5   1 720.307 440.238   7
   3  -5   1 1676.03 492.525   2
   3   5   1 2222.42 571.734   7
  -3  -5   1 1248.27 546.251   2
  -3   5   2 17967.1 1230.93   5
   3   5   2 18658.7 1498.32   7
   3   5   2 17476.8 1488.42  11
   3  -5   2 18197.0 1513.29   2
  -3  -5   2 20682.8 1659.10   2
  -3   5   3 1809.59 443.831   5
  -3  -5   3 1630.03 575.808   2
   3  -5   3 1879.34 585.928   2
   3   5   3 1626.88 468.065   7
   3   5   3 1153.18 433.989  11
   3   5   4 18951.3 1498.16   7
   3  -5   4 18029.5 1570.14   2
   3   5   4 18690.6 1499.55  11
  -3   5   4 20064.8 1346.29   5
  -3  -5   4 21792.0 1762.99   2
  -3   5   5 2196.66 533.761   5
   3   5   5 3116.17 559.959   5
   3   5   5 2024.27 574.074   7
   3  -5   5 2739.50 685.039   2
   3   5   5 2297.41 593.557  11
   3  -5   6 18766.9 1611.89   2
  -3  -5   6 22614.2 1774.79   2
   3   5   6 16769.3 1415.17  11
  -3   5   6 17458.7 1305.88   5
   3   5   6 21327.0 1414.79   5
   3   5   7 3145.78 599.556   5
  -3   5   7 2294.12 552.916   5
   3  -5   7 2532.04 650.151   2
  -3  -5   7 1479.57 529.315   2
  -3  -5   8 13442.5 1377.47   2
   3   5   8 11863.0 1101.45   5
   3  -5   8 11001.3 1253.69   2
  -3   5   8 11327.0 1078.18   5
   3   5   9 366.069 357.133   5
  -3   5   9 241.336 337.003   5
  -3  -5   9 1041.67 450.107   2
   3  -5   9-95.3882 338.297   2
  -3  -5  10 9447.03 1242.59   8
   3  -5  10 13394.5 1387.72   2
  -3  -5  10 9726.79 1203.03   2
  -3   5  10 11040.9 1124.50   5
   3   5  10 10984.3 1148.38   5
  -3   5  11-84.5483 306.227   5
   3   5  11 558.391 358.507   5
   3  -5  11 551.021 460.620   2
  -3  -5  11 176.669 386.999   2
  -3  -5  11-47.5583 418.849   8
  -3   5  12 11278.7 1177.64   5
  -3  -5  12 11682.9 1324.24   2
  -3  -5  12 11449.2 1383.35   8
   3  -5  12 10627.7 1274.50   2
   3   5  12 11865.0 1226.07   5
  -3  -5  13 435.579 349.198   2
  -3   5  13-230.221 326.798   5
  -3  -5  13 1232.94 612.239   8
   3  -5  13 191.287 328.794   2
   3   5  13 1280.94 534.141   5
  -3  -5  14 15224.1 1524.73   2
   3  -5  14 12074.6 1370.69   2
  -3   5  14 14018.9 1379.83   5
   3   5  14 13281.2 1335.71   5
   3   5  15 1028.48 549.590   5
  -3  -5  15 1276.41 558.224   2
   3  -5  15 1033.14 528.679   2
  -3  -5  16 15715.2 1552.93   2
  -3  -6  -8 6557.28 1043.59   2
  -3  -6  -7 1013.40 563.186   2
   3  -6  -7 94.4845 375.930   2
  -3  -6  -6 6770.41 1064.59   2
   3  -6  -6 5381.16 897.362   2
   3   6  -6 7708.23 1146.58  11
  -3  -6  -5 252.780 420.352   2
   3  -6  -5 71.8372 372.962   2
   3   6  -5 751.754 457.876  11
   3  -6  -4 7567.58 1103.45   2
   3   6  -4 5933.53 978.043  11
   3  -6  -3 3370.33 812.789   2
   3   6  -3 1438.58 614.195  11
   3  -6  -2 12333.2 1390.43   2
   3   6  -2 11106.7 1330.60  11
   3  -6  -1 1066.64 470.158   2
   3   6  -1 570.012 385.280  11
   3   6   0 10300.8 1270.85  11
   3   6   1 9.66954 432.622  11
   3   6   1 332.936 360.445   7
   3   6   2 12140.0 1408.65   7
   3   6   2 9769.77 1210.62  11
   3   6   3 1477.71 612.688  11
   3   6   4 5359.06 899.538  11
   3   6   5 275.407 408.202  11
   4   0 -27 11036.7 1241.62  10
   4   0 -26 1260.24 516.733  10
  -4   0 -25 23015.8 1570.23  10
   4   0 -25 22452.6 1689.48  10
   4   0 -24 7661.33 980.834  10
  -4   0 -24 7142.11 878.315  10
  -4   0 -23 23106.9 1486.21  10
   4   0 -23 19975.1 1524.74  10
  -4   0 -22 1487.88 415.184  10
   4   0 -22 1851.77 543.640  10
  -4   0 -22 1395.50 418.890   1
  -4   0 -21 33504.2 1725.77  10
   4   0 -21 30719.7 1815.66  10
  -4   0 -21 34725.0 1745.33   1
  -4   0 -20 6033.51 707.673  10
   4   0 -20 5089.74 729.256  10
  -4   0 -20 4732.06 611.327   1
  -4   0 -19 36053.9 1729.78  10
   4   0 -19 33890.0 1814.15  10
   4   0 -19 37549.2 2062.31   7
  -4   0 -19 35468.1 1698.77   1
  -4   0 -18 14925.9 1044.59  10
   4   0 -18 11592.9 1047.46  10
   4   0 -18 15290.3 1254.94   7
  -4   0 -18 14585.5 1028.84   1
   4   0 -17 63617.0 2494.90  10
   4   0 -17 66016.6 2729.68   7
  -4   0 -17 70484.3 2429.41   1
  -4   0 -17 64462.8 2343.03  10
  -4   0 -16 6656.08 649.779  10
   4   0 -16 6182.56 698.802  10
  -4   0 -16 6884.12 626.957   7
   4   0 -16 7903.31 852.634   7
  -4   0 -16 6821.80 670.441   1
   4   0 -15 43237.7 1869.23  10
  -4   0 -15 41905.6 1709.35  10
   4   0 -15 45005.5 2059.84   7
  -4   0 -15 43984.3 1763.55   1
  -4   0 -15 45384.8 1710.22   7
  -4   0 -14 6917.82 623.796  10
   4   0 -14 6317.81 667.599  10
   4   0 -14 8200.68 804.947   7
  -4   0 -14 6880.60 585.270   7
  -4   0 -14 6865.92 635.197   1
   4   0 -13 54803.8 2071.11  10
  -4   0 -13 57159.3 1948.42  10
   4   0 -13 57503.1 2271.13   7
  -4   0 -13 57746.6 1869.87   7
  -4   0 -13 56942.4 1995.28   1
  -4   0 -12 8127.94 627.003  10
   4   0 -12 7896.92 696.333  10
   4   0 -12 8598.27 776.837   7
  -4   0 -12 9322.70 612.307   7
  -4   0 -12 7778.34 632.280   1
   4   0 -11 90941.9 2736.71  10
   4   0 -11 94561.6 2906.93   7
  -4   0 -11 93321.1 2443.47   7
  -4   0 -11 90257.6 2567.00  10
  -4   0 -11 91437.6 2642.03   1
   4   0 -10 133925. 3622.84   7
  -4   0 -10 127250. 3066.56   7
   4   0 -10 126869. 3440.73  10
  -4   0 -10 132810. 3358.16   1
   4   0  -9 148425. 3754.53  10
  -4   0  -9 147040. 3334.66   7
   4   0  -9 152304. 3868.18   7
  -4   0  -9 146736. 3651.27   1
  -4   0  -8 10538.1 517.121   7
   4   0  -8 11313.2 758.925   7
  -4   0  -8 10618.8 668.995   1
  -4   0  -7 136031. 2961.82   7
   4   0  -7 139718. 3488.64   7
  -4   0  -7 139631. 3356.40   1
  -4   0  -6 1303.50 236.556   1
  -4   0  -6 1427.57 153.192   7
   4   0  -6 1725.71 281.455   7
   4   0  -5 112752. 2710.27   1
  -4   0  -5 110483. 2651.43   1
  -4   0  -5 99846.4 2156.27   7
   4   0  -5 108682. 2666.35   7
   4   0  -4 42499.5 1345.51   1
   4   0  -4 40322.2 1297.88   7
  -4   0  -4 41190.5 1315.62   1
   4   0  -3 181994. 3975.36   1
   4   0  -3 178332. 3627.68   4
   4   0  -3 178589. 3869.76   7
   4   0  -3 182174. 3921.82  11
  -4   0  -3 181289. 3991.77   1
   4   0  -2 63155.3 1664.47   1
   4   0  -2 55929.2 1416.06   4
   4   0  -2 60117.9 1678.05   3
   4   0  -2 60720.3 1561.19  11
   4   0  -2 55538.7 1478.86   7
  -4   0  -2 61292.0 1591.74  11
  -4   0  -2 60271.5 1651.77   1
   4   0  -1 161168. 3573.81   4
   4   0  -1 171463. 3808.12   3
  -4   0  -1 172504. 3752.86   1
   4   0  -1 168400. 3610.39  11
  -4   0   0 51449.4 1433.26   1
   4   0   0 49431.7 1313.73  11
   4   0   0 50315.8 1381.06   4
  -4   0   0 47141.0 1125.84   7
  -4   0   0 56087.3 1410.99  11
   4   0   0 51448.1 1481.00   3
   4   0   1 174564. 3917.15   3
  -4   0   1 170749. 3578.69   7
  -4   0   1 174977. 3842.95   1
   4   0   2 49626.2 1458.94   3
  -4   0   2 47589.0 1407.20   1
  -4   0   2 50517.6 1282.72   7
  -4   0   3 160471. 3665.93   1
   4   0   3 162387. 3665.22   3
   4   0   3 151578. 4026.48   6
  -4   0   4 47917.7 1363.80   7
   4   0   4 44541.2 1373.21   3
   4   0   4 44515.3 1656.77   6
  -4   0   4 45669.0 1443.00   1
  -4   0   5 118342. 2825.45   1
   4   0   5 112689. 2399.90   7
  -4   0   5 112137. 2265.35   4
   4   0   5 114278. 2709.14   3
   4   0   5 121226. 3157.52   6
   4   0   5 109772. 2369.21   8
   4   0   6 1913.57 198.306   8
   4   0   6 2287.78 223.369   7
  -4   0   6 2128.23 287.608   1
   4   0   6 2239.38 282.870   3
   4   0   6 2358.54 380.425   6
  -4   0   6 2441.28 294.675   5
  -4   0   6 1920.61 117.895   4
   4   0   7 140317. 3067.35   7
   4   0   7 131164. 3014.96   8
  -4   0   7 128753. 3153.37   1
   4   0   7 128727. 3078.30   3
   4   0   7 133634. 3568.04   6
  -4   0   7 125874. 3165.56   5
   4   0   8 15287.8 761.558   8
  -4   0   8 12849.3 724.364   5
   4   0   8 15034.6 760.745   7
   4   0   8 13119.7 672.214   3
   4   0   8 14718.8 937.485   6
   4   0   9 144289. 3423.50   3
   4   0   9 154224. 3631.01   8
   4   0   9 143411. 3968.96   6
  -4   0   9 143709. 3565.45   5
   4   0  10 123161. 3025.33   3
   4   0  10 130509. 3318.25   8
   4   0  10 116849. 3519.79   6
  -4   0  10 125004. 3194.86   5
  -4   0  11 85120.3 2492.64   5
   4   0  11 92866.7 2685.24   8
   4   0  11 83847.6 2823.56   6
   4   0  12 9492.33 819.429   5
  -4   0  12 10122.2 710.224   5
   4   0  12 11300.1 917.651   6
   4   0  13 56818.6 2161.76   5
  -4   0  13 56318.8 1929.12   5
   4   0  13 54916.0 2270.89   6
  -4   0  13 54333.3 1397.17   2
   4   0  14 7990.20 859.341   6
   4   0  14 6582.64 698.669   5
  -4   0  14 6980.21 615.870   5
  -4   0  14 6476.80 307.969   2
   4   0  15 38847.0 1873.49   5
  -4   0  15 40373.0 1638.40   5
   4   0  15 45517.8 1973.74   8
   4   0  15 41380.0 2001.10   6
   4   0  16 7465.37 805.090   8
  -4   0  16 6512.92 628.418   5
   4   0  16 6724.73 825.769   6
   4   0  16 5490.10 702.589   5
   4   0  17 62020.6 2602.21   5
   4   0  17 66717.0 2762.81   6
  -4   0  17 64861.6 2307.12   5
  -4   0  18 15397.4 1039.18   5
   4   0  18 15252.5 1220.72   8
   4   0  18 14016.6 1155.88   5
   4   0  18 16636.4 1342.44   6
   4   0  19 32489.1 1830.10   5
   4   0  19 35375.9 1944.16   8
   4   0  19 32353.2 1929.68   6
  -4   0  19 30430.3 1562.91   5
  -4   0  20 3933.08 592.255   5
   4   0  20 2663.92 580.572   5
   4   0  20 3517.36 667.443   8
   4   0  20 3342.45 703.544   6
  -4   0  21 33836.7 1736.20   5
  -4   0  21 31540.4 1945.60   8
   4   0  21 36442.5 2126.34   8
   4   0  21 36110.3 2159.63   6
   4   0  22 1332.33 478.379   8
  -4   0  22 1842.72 544.810   8
   4   0  22 1763.19 499.366   6
  -4   0  22 2120.03 488.537   5
   4   0  23 22444.6 1740.89   8
  -4   0  23 21965.6 1687.97   8
   4   0  23 18726.4 1627.42   6
  -4   0  24 8505.82 1097.50   8
   4   0  24 6645.18 899.612   4
   4   0  24 6749.67 983.015   8
   4   0  25 23813.2 1755.55   4
  -4   0  25 23001.8 1807.56   8
   4   0  26 958.634 471.988   4
   4   0  27 11147.7 1265.74   4
  -4  -1 -26 2291.41 604.398  10
   4   1 -25 18408.9 1459.99  10
  -4  -1 -25 17777.4 1481.14  10
   4   1 -25 22438.9 1918.39   7
  -4   1 -25 19422.6 1512.84   7
  -4   1 -25 21605.6 1586.40   1
   4  -1 -25 23711.2 1836.74  10
   4   1 -24 1345.61 459.352  10
   4  -1 -24 1648.03 581.513  10
  -4  -1 -24 1773.62 476.341  10
  -4   1 -24 975.370 433.233   1
   4   1 -24 1845.11 713.181   7
  -4   1 -24 1947.00 499.302   7
   4   1 -23 16102.0 1316.18  10
   4  -1 -23 18522.6 1512.01  10
  -4  -1 -23 17419.9 1366.70  10
   4   1 -23 22099.7 1805.33   7
  -4   1 -23 18024.0 1377.53   7
  -4   1 -23 17120.9 1353.14   1
  -4  -1 -22 5985.45 825.911  10
  -4   1 -22 5681.55 764.514   1
   4   1 -22 5970.54 965.573   7
  -4   1 -22 6523.53 796.328   7
   4   1 -22 6139.40 793.724  10
   4  -1 -22 5767.09 847.585  10
  -4  -1 -21 24946.2 1581.24  10
  -4   1 -21 25651.1 1572.18   7
   4   1 -21 28086.2 1960.59   7
  -4   1 -21 23542.8 1541.81   1
   4  -1 -21 27109.9 1761.92  10
   4   1 -21 25657.1 1570.02  10
  -4   1 -20 2038.39 450.645   1
   4   1 -20 2340.75 496.360  10
   4  -1 -20 2516.73 557.416  10
  -4   1 -20 2391.35 397.230  10
  -4  -1 -20 1772.12 454.452  10
  -4   1 -20 1828.79 455.480   7
   4   1 -20 2840.47 700.271   7
  -4   1 -19 42495.9 1705.13  10
  -4  -1 -19 38544.6 1928.55  10
  -4  -1 -19 45243.9 1801.09   1
  -4   1 -19 40401.4 1915.26   7
   4   1 -19 43612.1 2356.87   7
   4  -1 -19 38654.1 2057.43  10
  -4   1 -19 36867.6 1902.06   1
   4   1 -19 36656.1 1870.15  10
  -4  -1 -18 2683.90 430.950   1
   4  -1 -18 1880.40 492.124  10
   4   1 -18 2555.81 499.426  10
  -4   1 -18 2593.76 409.612  10
  -4   1 -18 2199.06 443.557   7
   4   1 -18 2330.66 641.846   7
  -4   1 -18 2287.58 492.806   1
  -4  -1 -18 2714.22 487.370  10
  -4   1 -17 39330.2 1529.86  10
  -4  -1 -17 35518.5 1746.41  10
  -4   1 -17 37459.7 1733.59   7
   4   1 -17 42903.7 2206.08   7
   4   1 -17 33866.5 1706.46  10
  -4  -1 -17 37408.2 1566.24   1
   4  -1 -17 34655.6 1840.50  10
   4  -1 -16 12030.9 1019.47  10
   4   1 -16 11889.8 945.120  10
  -4   1 -16 13312.0 815.579  10
   4   1 -16 13323.0 1218.48   7
  -4   1 -16 13437.8 951.242   7
  -4  -1 -16 13725.7 877.505   1
  -4  -1 -16 10649.5 889.451  10
   4  -1 -15 47332.2 2093.44  10
  -4   1 -15 50858.5 1760.62  10
  -4  -1 -15 48469.1 2006.00  10
  -4   1 -15 53018.7 1991.43   7
   4   1 -15 57335.4 2475.76   7
   4   1 -15 52152.0 2059.65  10
  -4  -1 -15 52335.3 1853.52   1
   4  -1 -15 53888.8 1453.80   3
  -4   1 -14 4958.10 464.661  10
   4  -1 -14 4131.44 577.811  10
  -4  -1 -14 4564.36 561.912  10
   4   1 -14 4628.00 575.024  10
   4  -1 -14 5302.48 369.278   3
  -4   1 -14 5795.00 598.685   7
   4   1 -14 6694.71 785.599   7
  -4  -1 -14 5429.21 531.403   1
   4   1 -13 63814.0 2261.85  10
   4  -1 -13 61194.4 2311.44  10
  -4   1 -13 65661.3 1938.41  10
   4  -1 -13 62659.5 1672.43   1
  -4  -1 -13 63148.8 2254.77  10
  -4   1 -13 65081.4 2149.09   7
   4   1 -13 71497.3 2655.12   7
   4  -1 -13 67153.1 1760.02   3
  -4  -1 -13 70411.1 2129.44   1
   4  -1 -12 14003.8 959.079  10
  -4   1 -12 13542.7 713.766  10
   4  -1 -12 13952.2 571.220   1
  -4  -1 -12 13651.9 901.744  10
  -4   1 -12 13539.7 838.970   7
   4   1 -12 14729.9 1084.03   7
   4  -1 -12 13755.3 644.666   3
   4   1 -12 14989.3 948.338  10
  -4  -1 -12 15628.2 851.329   1
   4  -1 -11 68510.1 2372.55  10
  -4   1 -11 70020.4 1954.93  10
  -4  -1 -11 72810.6 2338.49  10
   4  -1 -11 73951.2 1722.99   9
  -4   1 -11 70734.3 2159.11   7
   4  -1 -11 68405.1 1693.80   1
   4   1 -11 76136.8 2627.78   7
   4  -1 -11 72111.5 1898.65   3
  -4  -1 -11 75631.3 2189.58   1
   4   1 -11 74106.1 2363.80  10
   4  -1 -10 3238.17 259.729   9
   4   1 -10 3431.19 433.656  10
   4  -1 -10 3671.78 327.842   3
  -4   1 -10 3977.08 403.083   7
   4   1 -10 3268.98 484.981   7
  -4   1 -10 3071.49 305.584  10
  -4  -1 -10 3566.72 393.386   1
   4  -1 -10 3200.78 229.822   1
  -4  -1  -9 88617.2 2386.31   1
  -4   1  -9 86213.8 2371.60   7
   4   1  -9 87583.7 2757.14   7
   4  -1  -9 82106.4 2159.94   3
   4   1  -9 84943.5 2521.73  10
   4  -1  -9 84541.4 1927.13   1
  -4  -1  -8 18939.5 889.051   1
  -4   1  -8 19916.1 920.563   7
   4  -1  -8 19448.0 807.419   3
   4  -1  -8 19108.9 632.556   1
   4   1  -8 19161.2 1062.45   7
   4   1  -8 19804.9 1005.98  10
  -4  -1  -7 101726. 2635.41   1
   4   1  -7 103065. 2895.77   7
   4  -1  -7 99647.4 2506.49   3
   4  -1  -7 103235. 2247.01   1
  -4   1  -7 101652. 2646.20   7
   4   1  -7 101216. 2794.44  10
  -4  -1  -6 44484.1 1446.13   1
   4   1  -6 41852.4 1536.47  10
   4  -1  -6 43689.9 1143.21   1
   4   1  -6 43573.5 1561.21   7
   4  -1  -6 42840.1 1349.27   3
  -4   1  -6 41685.4 1425.97   7
  -4   1  -5 117382. 2840.19   8
   4   1  -5 117915. 3041.46   7
  -4  -1  -5 120274. 2947.70   1
  -4   1  -5 113973. 2854.31   7
   4  -1  -5 117004. 2839.19   3
   4  -1  -5 121512. 2612.08   1
   4  -1  -4 10898.7 632.568  10
  -4   1  -4 9890.17 533.205   8
  -4  -1  -4 10359.5 620.795   1
  -4   1  -4 9005.55 526.182   7
   4   1  -4 10001.9 619.477   7
   4  -1  -4 9953.15 580.141   3
  -4   1  -4 9873.02 633.263   1
   4   1  -4 10483.7 709.443  11
   4  -1  -4 10630.0 484.922   1
   4  -1  -3 105308. 2605.97  10
  -4   1  -3 104186. 2456.22   8
   4  -1  -3 104232. 2402.01   1
  -4  -1  -3 105151. 2672.04   1
   4   1  -3 102668. 2622.85   7
   4  -1  -3 99673.6 2556.56   3
  -4   1  -3 103682. 2669.53   1
  -4   1  -3 98035.1 2436.96   7
   4   1  -3 110282. 2903.90  11
  -4   1  -3 106291. 2425.89  10
   4  -1  -2 34275.1 1183.61  10
  -4  -1  -2 36809.0 1310.02   1
   4  -1  -2 36155.0 1234.44   3
  -4   1  -2 35610.5 1111.76   8
  -4   1  -2 36100.2 1238.39   1
  -4   1  -2 37534.7 1092.98  10
   4   1  -2 35038.2 1207.04   7
   4   1  -2 38501.7 1233.81   8
  -4   1  -1 161884. 3496.63  10
  -4  -1  -1 162517. 3430.67   8
   4  -1  -1 156899. 3598.23  10
   4  -1  -1 154179. 3695.03   3
  -4  -1  -1 161288. 3867.33   1
   4   1  -1 159189. 3612.10   7
   4   1  -1 170745. 3629.30   8
   4   1  -1 165066. 3833.48   6
  -4   1  -1 163628. 3670.38   1
  -4   1   0 1130.31 174.661  10
  -4  -1   0 1038.50 167.004   8
   4   1   0 1504.18 194.358   8
   4  -1   0 1132.03 209.323   4
   4   1   0 970.964 164.293   7
   4  -1   0 1461.92 254.154   2
   4  -1   0 1017.38 176.134  10
   4   1   0 1139.08 242.823   6
   4  -1   0 1181.30 234.934   3
  -4   1   0 1471.65 218.669   1
  -4  -1   0 920.545 221.284   1
   4  -1   1 163211. 3807.05   2
  -4  -1   1 173296. 3635.70   7
  -4  -1   1 152827. 3558.75   8
   4   1   1 165917. 3442.08   8
  -4  -1   1 160838. 3918.81   1
   4  -1   1 158921. 3767.92   4
   4   1   1 160499. 3441.65   7
   4   1   1 164025. 3908.89   6
   4  -1   1 156239. 3728.82   3
  -4   1   1 157546. 3535.01   1
   4  -1   2 38576.3 1358.81   2
  -4  -1   2 35072.0 1213.15   8
   4  -1   2 35210.3 1314.98   4
   4   1   2 37178.9 1036.42   7
  -4  -1   2 42994.3 1307.64   7
   4  -1   2 36641.4 1318.50   3
   4   1   2 37598.2 1434.00   6
  -4  -1   2 43135.4 1394.46   6
  -4  -1   2 36441.7 1416.86   1
  -4   1   2 35537.6 1093.96   1
   4   1   2 37331.4 1034.46   8
   4   1   3 103436. 2261.17   8
   4  -1   3 99023.0 2664.94   2
  -4  -1   3 98865.2 2591.96   8
   4  -1   3 97431.8 2677.14   4
   4  -1   3 102300. 2663.01   3
  -4  -1   3 100347. 2808.18   1
   4   1   3 104717. 2857.72   6
  -4  -1   3 109110. 2642.88   6
  -4   1   3 99764.6 2332.02   1
   4   1   4 7262.98 557.348   5
  -4   1   4 6902.93 371.020   1
   4  -1   4 6278.73 399.053   8
  -4  -1   4 7593.11 540.669   8
   4  -1   4 7183.85 566.974   4
  -4  -1   4 7881.20 620.528   1
   4  -1   4 7099.59 534.860   3
   4  -1   4 7291.83 553.354   2
   4   1   4 7460.57 631.835   6
  -4  -1   4 7314.80 499.685   6
  -4   1   4 7258.27 539.097   5
   4   1   5 124298. 3186.41   5
  -4   1   5 118247. 3067.13   5
   4  -1   5 114721. 2745.94   8
  -4  -1   5 116261. 3070.42   8
   4  -1   5 120979. 3136.95   4
  -4  -1   5 124663. 3231.59   1
   4  -1   5 124188. 3114.55   2
  -4   1   5 117332. 2614.38   1
  -4  -1   6 48332.1 1695.25   8
   4  -1   6 47968.9 1650.70   2
   4  -1   6 47035.5 1439.43   8
   4   1   6 47710.8 1447.75   3
  -4  -1   6 48155.4 1729.71   1
   4  -1   6 48714.6 1722.44   4
  -4   1   6 46972.9 1652.90   5
  -4   1   6 53809.7 1514.55   2
  -4   1   6 47522.0 1296.90   1
   4   1   6 47951.8 1738.25   5
   4   1   7 104305. 2877.24   5
   4  -1   7 92640.0 2481.77   8
  -4   1   7 96291.5 2268.34   1
   4  -1   7 99144.8 2823.95   4
   4   1   7 97046.8 2429.03   3
   4   1   7 100009. 2366.38   7
  -4  -1   7 98074.4 2802.71   8
  -4   1   7 103113. 2457.96   2
  -4  -1   7 99591.9 2352.09   5
  -4   1   7 98182.7 2748.64   5
  -4  -1   8 16301.0 977.135   8
  -4   1   8 16143.7 925.632   5
   4  -1   8 14739.7 774.447   8
   4  -1   8 14613.6 935.753   4
   4   1   8 15004.7 689.249   3
   4   1   8 15782.7 956.868   5
  -4   1   8 16221.2 594.735   1
  -4   1   8 16288.4 694.521   2
  -4  -1   8 16114.1 681.813   5
   4  -1   9 82973.6 2635.83   4
  -4   1   9 86221.5 2097.35   2
   4  -1   9 81908.0 2400.03   8
  -4  -1   9 84497.1 2680.99   8
   4   1   9 84824.6 2133.41   3
  -4  -1   9 89313.5 2173.93   5
  -4   1   9 83864.9 2570.43   5
   4   1   9 89153.8 2709.18   5
  -4   1  10 4347.54 307.070   2
  -4   1  10 4657.11 509.127   5
   4   1  10 4565.25 554.155   5
  -4  -1  10 4438.29 358.914   5
   4  -1  10 4047.86 513.121   4
   4   1  10 4031.04 319.495   3
  -4  -1  10 4378.57 559.417   8
   4  -1  10 4338.85 553.914   6
  -4  -1  10 4069.72 403.716   2
  -4   1  11 66199.9 1631.59   2
  -4  -1  11 67947.0 2040.65   2
   4  -1  11 62253.2 2103.95   9
  -4  -1  11 67620.1 2403.89   8
   4   1  11 69826.7 1797.65   3
  -4   1  11 68652.0 2305.53   5
   4  -1  11 67441.5 2504.85   6
   4   1  11 68845.3 2398.66   5
  -4  -1  11 72084.5 1903.93   5
   4  -1  11 65200.5 2324.77   4
  -4   1  12 12534.3 469.039   2
  -4  -1  12 13313.1 998.762   8
  -4   1  12 12845.6 903.717   5
   4  -1  12 11075.0 787.492   9
   4  -1  12 11579.0 1011.72   6
  -4  -1  12 12615.0 731.657   2
   4  -1  12 12169.9 937.259   4
  -4  -1  12 13982.4 704.274   5
   4   1  12 14866.6 638.454   3
   4   1  12 12971.5 979.158   5
  -4  -1  13 62275.5 1901.77   2
   4  -1  13 61312.1 2079.80   9
   4  -1  13 62862.2 2339.00   4
  -4  -1  13 61599.1 2394.79   8
   4   1  13 64114.8 2415.13   5
  -4  -1  13 63590.5 1847.54   5
   4   1  13 68966.0 1704.87   3
  -4   1  13 59629.9 2221.18   5
   4  -1  13 62331.2 2481.48   6
  -4   1  14 3991.64 538.094   5
  -4  -1  14 3230.55 368.807   2
   4  -1  14 3201.05 424.236   9
  -4  -1  14 3933.16 395.191   5
   4   1  14 3713.38 579.611   5
   4  -1  14 3131.67 516.959   4
  -4  -1  14 3825.32 606.364   8
   4  -1  14 3014.91 538.874   6
   4  -1  14 2643.63 457.142   8
   4  -1  15 45733.9 2042.82   4
  -4  -1  15 47708.6 2178.87   8
   4  -1  15 46188.9 2119.88   8
  -4  -1  15 48707.4 1642.85   5
   4  -1  15 48575.7 1816.46   9
   4  -1  15 48713.9 2266.26   6
  -4   1  15 49671.2 2026.69   5
  -4  -1  15 49672.2 1589.57   2
   4   1  15 49098.5 2155.57   5
   4  -1  16 12205.8 1087.25   8
   4  -1  16 14267.0 920.226   9
  -4  -1  16 14173.6 1164.17   8
  -4  -1  16 13488.1 713.010   2
   4  -1  16 12378.4 1035.91   4
   4  -1  16 12877.7 1167.53   6
  -4  -1  16 14367.5 829.134   5
   4   1  16 15381.8 1170.06   5
  -4   1  16 14088.1 1025.16   5
   4  -1  17 34087.0 1955.86   8
   4  -1  17 36913.6 1563.11   9
   4  -1  17 34347.4 1811.59   4
  -4  -1  17 35254.3 1948.46   8
  -4  -1  17 38798.2 1499.95   5
   4  -1  17 37165.1 2071.55   6
  -4   1  17 37109.8 1793.44   5
   4   1  17 36769.5 1936.39   5
  -4   1  18 2630.98 499.133   5
   4  -1  18 1896.40 344.070   9
   4   1  18 2149.71 547.233   5
  -4  -1  18 1768.46 512.733   8
   4  -1  18 2228.82 497.640   4
   4  -1  18 1358.84 461.058   6
   4  -1  18 1932.09 544.808   8
   4  -1  19 35378.0 2171.13   8
   4  -1  19 33399.1 2074.84   6
   4  -1  19 34527.9 1877.88   4
   4   1  19 34786.1 1972.08   5
  -4   1  19 31963.8 1747.37   5
  -4  -1  19 32637.9 1979.10   8
   4   1  20 3523.14 703.906   5
  -4   1  20 3536.00 635.475   5
  -4  -1  20 2640.86 637.372   8
   4  -1  20 4075.38 724.551   4
   4  -1  20 2331.24 564.281   8
   4   1  21 26755.1 1778.97   5
  -4  -1  21 24532.0 1789.84   8
   4  -1  21 23059.8 1585.63   4
   4  -1  21 26472.7 2020.08   8
  -4   1  21 26950.8 1650.51   5
  -4   1  22 4697.83 714.016   5
   4   1  22 4540.74 794.021   5
   4  -1  22 4253.40 873.888   8
   4  -1  22 4545.66 731.619   4
  -4  -1  22 4239.29 785.259   8
   4  -1  23 21241.0 1879.42   8
   4   1  23 18368.3 1568.45   5
  -4   1  23 20144.9 1507.55   5
  -4  -1  23 18369.3 1633.77   8
   4  -1  23 15346.0 1344.66   4
   4  -1  24 2089.22 719.614   8
  -4  -1  24 2242.13 674.926   8
   4  -1  24 585.399 449.883   4
   4   1  24 952.893 480.229   5
  -4   1  24 2576.31 623.018   5
   4  -1  25 16515.8 1452.94   4
  -4  -1  25 20256.0 1782.75   8
   4   1  25 18034.1 1725.29   6
   4   1  25 17414.1 1590.82   5
   4  -1  25 21755.2 2037.87   8
  -4   1  25 19668.5 1539.80   5
   4   1  26 3556.74 804.270   5
   4  -1  26 2916.00 650.152   4
   4   1  26 2845.64 831.956   6
  -4   2 -25 8733.54 1067.99   1
  -4   2 -25 9681.40 1136.32   7
  -4  -2 -24 3113.11 692.893  10
   4  -2 -24 2928.92 720.986  10
  -4   2 -24 2618.48 656.632   7
  -4   2 -24 2920.31 678.762   1
   4  -2 -23 15605.1 1453.78  10
  -4  -2 -23 13632.0 1311.21  10
  -4   2 -23 12693.8 1226.11   7
   4   2 -23 13871.6 1508.86   7
  -4  -2 -22 2398.05 562.567  10
   4  -2 -22 4883.67 891.678  10
  -4   2 -22 3223.89 668.605   7
   4   2 -22 2889.24 686.306   7
  -4  -2 -21 18877.7 1471.55  10
  -4   2 -21 16269.5 1364.01   7
   4   2 -21 17997.2 1591.54   7
   4  -2 -21 18663.3 1548.10  10
  -4   2 -20 9005.46 969.530   7
   4  -2 -20 9364.83 1073.14  10
   4   2 -20 10272.8 1177.39   7
  -4  -2 -20 9473.87 1008.38  10
  -4   2 -19 18450.1 1348.69   7
   4  -2 -19 19942.4 1490.91  10
   4   2 -19 22920.5 1409.33  10
   4   2 -19 20100.0 1594.61   7
   4  -2 -18 446.104 310.325  10
  -4  -2 -18 551.307 260.389  10
   4   2 -18 767.099 321.021  10
  -4   2 -18 808.422 319.501   7
   4   2 -18 685.267 472.805   7
   4  -2 -17 17957.7 1342.29  10
  -4  -2 -17 16809.0 1233.91  10
  -4   2 -17 16663.0 1226.71   7
   4   2 -17 19644.1 1481.84   7
   4   2 -17 20262.6 1285.61  10
  -4  -2 -16 989.928 388.141  10
   4   2 -16 1787.38 407.547  10
  -4   2 -16 1125.64 372.244   7
   4   2 -16 1215.50 391.014   7
  -4  -2 -16 1203.34 302.700   1
   4  -2 -16 1742.71 465.922  10
   4  -2 -15 59864.7 2459.31  10
  -4  -2 -15 63787.2 2072.37   1
  -4   2 -15 54823.0 2292.01   7
   4   2 -15 57574.0 2510.15   7
  -4  -2 -15 54627.5 2316.53  10
   4   2 -15 59326.7 2290.15  10
   4   2 -14 3340.81 497.430  10
  -4   2 -14 4072.49 551.455   7
  -4  -2 -14 4567.39 493.536   1
   4  -2 -14 3864.89 586.782  10
   4   2 -14 4197.87 659.470   7
  -4  -2 -14 4210.33 572.193  10
   4  -2 -13 38299.7 1828.44  10
   4   2 -13 40044.4 1753.07  10
  -4  -2 -13 40075.2 1817.32  10
  -4  -2 -13 43635.5 1622.72   1
  -4   2 -13 38198.4 1792.21   7
   4   2 -13 41620.3 1966.25   7
  -4   2 -12 2903.07 220.674  10
   4  -2 -12 3523.79 537.134  10
  -4  -2 -12 3429.03 489.637  10
  -4   2 -12 3079.49 504.112   7
   4   2 -12 3161.67 546.370   7
  -4  -2 -12 3550.10 433.144   1
  -4  -2 -11 41985.7 1751.04  10
   4   2 -11 43726.5 1880.65   7
   4  -2 -11 40220.7 1740.51  10
  -4  -2 -11 43834.2 1578.81   1
  -4   2 -11 38418.4 1746.59   7
   4   2 -10 9223.49 822.443   7
  -4   2 -10 6380.58 277.969  10
   4   2 -10 7980.27 485.899   4
   4  -2 -10 8430.38 735.759  10
  -4   2 -10 9157.28 808.732   7
  -4  -2 -10 9257.69 694.833   1
   4  -2  -9 45413.7 1716.77  10
  -4   2  -9 28379.0 753.768  10
  -4  -2  -9 47671.1 1635.76   1
  -4   2  -9 29588.6 778.725  10
  -4   2  -9 45102.2 1834.41   7
   4   2  -9 48174.5 1905.53   7
   4  -2  -9 48953.8 1476.49   2
   4   2  -9 47287.4 1298.93   4
   4  -2  -9 45099.5 1219.91  11
   4  -2  -8 5662.91 570.648  10
   4  -2  -8 5553.32 490.334   2
   4  -2  -8 5502.22 479.015   9
  -4  -2  -8 5543.84 540.631   1
   4   2  -8 5090.66 395.960   4
   4   2  -8 6388.44 699.594   7
  -4   2  -8 5666.40 610.924   7
   4  -2  -8 5206.90 354.679  11
   4  -2  -7 40599.4 1581.47  10
   4  -2  -7 43207.7 1514.99   2
  -4  -2  -7 43210.8 1674.27   1
  -4   2  -7 38117.3 1650.75   7
   4   2  -7 42121.2 1759.32   7
   4   2  -7 42142.3 1343.77   4
   4  -2  -7 38976.7 1149.95  11
   4  -2  -6 13032.8 752.814   2
  -4  -2  -6 15307.8 902.055   1
   4  -2  -6 12817.9 494.505  11
   4   2  -6 13872.4 915.994   7
  -4   2  -6 13326.1 843.238   7
   4  -2  -5 108529. 2674.58   2
  -4  -2  -5 104960. 2822.20   1
  -4   2  -5 103851. 2738.21   7
   4   2  -5 109091. 2928.45   7
  -4   2  -4 15369.5 507.489  10
   4  -2  -4 17487.1 932.086   2
   4   2  -4 18353.4 1040.92   7
  -4  -2  -4 18270.1 1035.75   1
  -4   2  -4 15851.6 905.849   7
  -4   2  -3 76806.0 1801.21  10
   4  -2  -3 81986.1 2413.70   2
  -4   2  -3 78264.7 2362.79   7
  -4  -2  -3 81815.0 2554.43   1
   4   2  -3 85346.6 2516.92   7
   4   2  -3 83608.3 2221.03   6
   4  -2  -2 8078.58 530.547  10
  -4   2  -2 7797.23 396.318  10
   4  -2  -2 8570.72 663.601   2
   4   2  -2 8944.28 591.982   6
  -4  -2  -2 8208.18 703.545   1
   4   2  -2 8268.19 646.140   7
  -4   2  -1 64020.0 1633.92  10
   4  -2  -1 64487.0 2125.31   2
   4   2  -1 64558.5 2015.72   7
  -4  -2  -1 65200.5 2262.69   1
   4   2  -1 63560.0 1975.73   6
   4  -2  -1 64707.4 1790.86  10
   4  -2   0 19986.7 1057.95   2
  -4  -2   0 19741.1 1175.12   1
  -4  -2   0 19516.5 947.410   8
   4   2   0 19816.1 994.321   6
   4   2   0 19340.3 945.415   7
  -4   2   0 18986.3 944.836   5
   4  -2   0 19457.3 783.219  10
   4   2   1 63723.7 1911.80   5
  -4  -2   1 63572.8 1996.53   8
   4  -2   1 66005.7 2143.26   2
   4   2   1 63988.8 1910.19   7
  -4  -2   1 63997.9 2304.78   1
  -4   2   1 62652.8 1985.29   5
  -4   2   1 60518.0 1544.05  11
   4  -2   1 64104.6 1661.24  10
   4   2   2 12763.6 746.366   5
   4  -2   2 11812.2 824.229   2
  -4  -2   2 11335.0 575.709   5
  -4   2   2 10686.8 412.089  11
   4   2   2 10942.1 658.783   7
  -4  -2   2 11572.2 900.436   1
  -4  -2   2 10673.8 724.664   8
  -4   2   2 11883.2 627.117   1
  -4   2   2 11501.1 738.891   5
   4  -2   2 12084.5 538.677  10
   4   2   3 82770.0 2368.60   5
   4  -2   3 79328.0 2518.80   2
  -4  -2   3 79485.3 2640.45   1
  -4   2   3 81135.8 2058.89   1
  -4   2   3 78956.8 2399.16   5
  -4  -2   3 80967.0 2472.05   8
  -4  -2   3 78619.7 1993.86   5
   4  -2   4 19287.6 1079.53   2
  -4  -2   4 19248.8 718.055   5
  -4  -2   4 18677.0 1063.98   8
  -4   2   4 19225.1 743.464   1
  -4   2   4 18438.1 1014.95   5
   4   2   4 18164.4 985.552   5
   4  -2   5 93937.2 2813.93   2
  -4  -2   5 92544.7 2821.82   8
  -4   2   5 91637.7 2717.90   5
  -4   2   5 90287.2 2107.19   1
  -4  -2   5 88442.8 2099.51   5
   4   2   5 94130.5 2683.58   5
   4  -2   6 10708.3 819.999   2
   4  -2   6 10030.4 794.935   9
  -4  -2   6 11304.2 860.004   8
  -4  -2   6 10694.2 831.245   2
   4   2   6 10972.1 793.466   5
   4  -2   6 10580.3 836.402   4
  -4  -2   6 10757.6 462.737   5
  -4   2   6 12573.7 851.303   5
  -4   2   6 11084.1 452.277   1
  -4   2   7 44195.6 1099.04   1
   4  -2   7 48075.9 1853.53   2
   4  -2   7 48581.0 1852.96   9
  -4  -2   7 49485.6 1957.93   8
   4  -2   7 47511.3 1914.00   4
  -4  -2   7 44135.5 1156.66   5
  -4  -2   7 47273.8 1838.86   2
  -4  -2   7 47176.4 1133.02   5
  -4   2   7 50727.5 1889.78   5
   4   2   7 50228.6 1852.34   5
   4   2   8 5962.74 603.352   5
  -4  -2   8 6068.05 672.916   8
  -4   2   8 4980.91 558.155   5
   4  -2   8 5128.22 610.252   4
   4  -2   8 4538.71 547.205   2
  -4  -2   8 5783.15 603.592   2
  -4  -2   8 4656.87 223.461   5
   4  -2   8 5317.83 576.459   9
  -4  -2   8 4394.19 245.184   5
   4  -2   9 44021.0 1819.69   4
   4  -2   9 43715.8 1760.58   2
   4  -2   9 45353.7 1763.71   9
  -4  -2   9 38490.2 938.549   5
  -4   2   9 45997.1 1804.48   5
   4  -2   9 35146.6 1534.31   8
   4   2   9 43607.9 1793.80   5
  -4  -2   9 46369.4 1911.15   8
  -4  -2   9 32625.5 849.084   5
  -4  -2   9 47073.3 1767.79   2
   4  -2  10 8260.16 750.656   2
   4  -2  10 8314.52 737.024   9
   4  -2  10 8615.14 747.940   8
  -4  -2  10 8684.63 828.327   8
   4  -2  10 7443.35 752.222   4
  -4  -2  10 5473.72 229.461   5
  -4   2  10 7312.53 717.462   5
  -4  -2  10 8255.02 717.420   2
   4   2  10 8575.89 781.990   5
   4  -2  11 40761.1 1711.56   2
   4   2  11 44466.3 1838.83   5
   4  -2  11 38796.2 1690.01   8
  -4  -2  11 42871.3 1906.91   8
   4  -2  11 41009.3 1718.38   9
   4   2  11 42874.2 1256.58   3
  -4   2  11 41161.4 1764.42   5
   4  -2  11 40944.0 1806.62   4
  -4  -2  11 40996.7 1654.93   2
  -4   2  12 3459.56 542.279   5
   4  -2  12 3843.17 536.873   8
  -4  -2  12 3619.21 605.209   8
   4  -2  12 4565.92 637.686   4
   4   2  12 4392.66 350.426   3
   4  -2  12 3669.03 548.330   2
   4   2  12 2938.12 529.029   5
  -4  -2  12 3838.11 496.097   2
   4  -2  12 3902.31 551.237   9
   4  -2  13 35311.0 1664.03   2
   4   2  13 39133.4 1881.57   5
  -4  -2  13 34929.8 1844.41   8
   4  -2  13 35597.8 1778.66   4
   4  -2  13 32961.6 1689.96   8
   4  -2  13 34604.7 1649.00   9
  -4   2  13 36086.3 1754.06   5
  -4  -2  13 35930.8 1589.51   2
   4  -2  14 3954.45 588.872   8
   4  -2  14 4299.63 577.911   9
   4   2  14 4012.05 628.015   5
  -4  -2  14 4246.44 511.681   2
  -4  -2  14 4603.30 700.935   8
   4  -2  14 4234.84 615.020   4
   4  -2  14 4041.47 546.493   2
  -4   2  14 4408.55 617.848   5
   4  -2  15 56289.1 2226.05   2
  -4  -2  15 52444.1 2457.79   8
  -4  -2  15 58590.4 2117.59   2
  -4   2  15 58589.1 2402.80   5
   4  -2  15 51914.4 2340.17   8
   4  -2  15 54650.3 2373.34   4
   4  -2  15 58197.5 2254.86   9
   4   2  15 59883.1 2480.74   5
  -4   2  16 1291.75 443.185   5
   4   2  16 723.010 392.698   5
  -4  -2  16 958.790 459.239   8
   4  -2  16 752.192 368.206   8
  -4  -2  16 534.452 241.171   2
   4  -2  16 474.910 328.199   4
   4   2  17 18779.9 1387.59   5
   4  -2  17 15701.4 1228.05   4
  -4  -2  17 15805.9 1358.27   8
  -4  -2  17 15643.4 996.981   2
  -4   2  17 17373.6 1274.21   5
   4  -2  17 14737.7 1251.91   8
  -4   2  18 1102.41 415.301   5
  -4  -2  18 720.794 394.532   8
   4   2  18 1356.61 506.525   5
   4  -2  18 514.979 344.824   8
   4  -2  18 1050.13 411.677   4
   4  -2  19 15455.1 1375.76   8
   4  -2  19 17139.6 1320.45   4
  -4  -2  19 16558.3 1442.63   8
  -4   2  19 16849.1 1342.86   5
   4   2  19 18901.0 1482.74   5
   4   2  20 9947.51 1097.87   5
   4  -2  20 8962.62 1002.15   4
  -4   2  20 10337.7 1065.96   5
   4  -2  20 7931.65 1054.75   8
  -4  -2  20 7966.07 1020.12   8
   4  -2  21 16664.7 1375.76   4
   4   2  21 20461.2 1621.84   5
  -4   2  21 15721.5 1355.73   5
  -4  -2  21 17261.8 1557.29   8
   4  -2  21 15643.3 1506.68   8
  -4   2  22 3451.65 682.058   5
   4  -2  22 2856.16 734.582   8
   4   2  22 3890.68 772.947   5
  -4  -2  22 3533.24 810.118   8
   4  -2  22 2080.92 567.839   4
  -4  -2  23 12386.7 1405.83   8
   4  -2  23 11037.2 1378.94   8
   4  -2  23 11944.6 1206.14   4
  -4   2  23 12711.6 1275.98   5
   4   2  23 11854.8 1388.73   5
   4   2  24 2460.45 694.085   5
   4  -2  24 2091.46 701.384   8
   4  -2  24 1561.24 449.511   4
   4  -2  25 8734.31 1330.04   8
  -4   2  25 8884.78 1109.67   5
  -4   3 -24 2026.48 596.613   7
  -4   3 -23 3631.26 796.516   7
  -4   3 -22 1500.67 494.869   7
  -4  -3 -21 7155.58 970.237  10
  -4   3 -21 5291.87 856.445   7
   4   3 -21 7267.65 995.933   7
   4  -3 -21 6481.10 937.721  10
  -4  -3 -20 1833.45 535.366  10
   4  -3 -20 1864.72 537.797  10
  -4   3 -20 990.381 476.056   7
   4   3 -20 2816.08 717.135   7
   4  -3 -19 16418.5 1423.63  10
  -4   3 -19 14825.6 1326.42   7
   4   3 -19 15391.6 1423.18   7
  -4  -3 -19 15016.1 1349.23  10
   4  -3 -18 1182.65 470.835  10
  -4  -3 -18 762.841 407.930  10
  -4   3 -18 1168.17 475.260   7
   4   3 -18 948.451 462.221   7
   4  -3 -17 13569.0 1221.82  10
  -4   3 -17 12200.1 1181.36   7
  -4  -3 -17 12693.0 1149.13  10
   4   3 -17 13560.7 1284.91   7
   4  -3 -16 2163.85 562.299  10
  -4   3 -16 2071.80 566.816   7
  -4  -3 -16 2609.13 552.801  10
   4   3 -16 3299.39 665.056   7
   4  -3 -15 16025.6 1270.74  10
  -4  -3 -15 17358.9 1293.92  10
  -4   3 -15 15468.7 1317.83   7
   4   3 -15 17544.8 1375.10   7
  -4  -3 -14 995.758 435.810  10
   4  -3 -14 870.667 394.667  10
  -4  -3 -14 867.581 281.497   2
  -4   3 -14 589.567 357.823   7
   4   3 -14 286.486 293.842   7
   4  -3 -13 16477.7 1227.52  10
  -4  -3 -13 17196.2 1242.42  10
   4   3 -13 16313.6 1328.24   7
  -4   3 -13 15011.8 1263.99   7
  -4  -3 -13 17920.2 1165.21   2
  -4  -3 -12 3306.81 511.470   2
   4  -3 -12 2664.64 509.491  10
  -4  -3 -12 2849.53 530.481  10
   4   3 -12 3361.06 633.659   7
  -4  -3 -12 3759.97 596.750   1
  -4   3 -12 3092.27 635.018   7
   4  -3 -12 3744.61 463.727   2
   4  -3 -11 50547.7 2194.29  10
   4  -3 -11 59718.0 2083.46   2
  -4   3 -11 52223.3 2448.61   7
  -4  -3 -11 63092.0 2404.57   1
   4   3 -11 58586.4 2537.53   7
  -4  -3 -11 60010.6 2304.04   2
  -4  -3 -11 54259.6 2301.03  10
   4  -3 -10 1212.72 327.240  10
  -4  -3 -10 1432.29 414.052  10
  -4  -3 -10 1964.32 427.468   2
  -4  -3 -10 2031.72 433.130   1
  -4   3 -10 1935.23 478.310   7
   4   3 -10 1328.90 433.888   7
   4  -3 -10 1558.54 303.511   2
   4  -3  -9 21318.3 1241.69  10
  -4  -3  -9 21077.9 1314.98   2
   4  -3  -9 22661.4 1220.06   2
  -4   3  -9 19482.9 1384.14   7
  -4  -3  -9 23165.1 1395.62   1
   4   3  -9 20838.9 1405.24   7
  -4  -3  -9 20633.2 1289.57  10
   4  -3  -8 5014.83 603.603  10
  -4   3  -8 3709.39 591.373   7
  -4  -3  -8 6756.28 765.427   1
   4   3  -8 5457.62 741.046   7
   4  -3  -8 5205.90 573.292   2
  -4  -3  -8 5058.20 634.441   2
   4   3  -8 6016.17 800.989  11
   4  -3  -7 16991.4 1033.02  10
   4  -3  -7 16880.4 1073.56   2
  -4   3  -7 15811.2 1159.79   7
   4   3  -7 15212.7 1179.66   7
  -4  -3  -7 18706.8 1255.97   1
  -4  -3  -7 16893.6 1172.87   2
   4   3  -7 18515.4 1362.18  11
  -4  -3  -6 6957.22 781.759   1
   4  -3  -6 7577.96 663.288  10
  -4  -3  -6 6683.61 755.986   2
  -4   3  -6 7511.18 798.504   7
   4   3  -6 7291.92 816.613   7
  -4   3  -6 7449.15 586.286   5
   4  -3  -6 6342.51 670.261   2
   4   3  -6 6732.71 816.593  11
   4  -3  -5 31397.5 1374.89  10
   4  -3  -5 32172.6 1528.11   2
  -4   3  -5 31758.3 1614.58   7
   4   3  -5 31607.0 1653.84   7
  -4  -3  -5 30980.6 1669.27   1
   4   3  -5 33644.7 1168.19   6
  -4   3  -5 31256.6 1300.39   5
  -4  -3  -5 29189.0 1602.29   2
   4   3  -5 31055.1 1751.72  11
  -4  -3  -4 5892.98 722.606   1
  -4   3  -4 7224.53 727.652   7
   4  -3  -4 5964.55 639.563   2
   4   3  -4 5606.35 653.433   7
   4   3  -4 8213.92 870.607  11
  -4  -3  -4 7905.24 791.571   2
   4   3  -4 6778.40 498.757   6
  -4   3  -4 6269.74 547.241   5
  -4   3  -3 20354.0 1218.50   7
   4   3  -3 18755.5 1202.77   7
   4   3  -3 18833.9 1305.98  11
  -4  -3  -3 19326.5 1272.83   1
   4   3  -3 18651.6 940.438   6
   4  -3  -3 20482.4 1216.65   2
  -4   3  -3 19832.8 1028.47   5
  -4  -3  -3 21702.1 1344.69   2
  -4   3  -2 734.491 230.610   5
  -4  -3  -2 833.746 337.718   2
   4   3  -2 448.828 275.102  11
   4   3  -2 816.220 289.032   7
   4  -3  -2 628.239 272.858   2
   4   3  -2 575.529 215.731   6
  -4  -3  -1 51039.4 2222.91   2
   4   3  -1 50911.9 2002.63   7
   4  -3  -1 52657.2 1623.92  10
  -4   3  -1 46656.5 1728.22  11
  -4   3  -1 50491.6 1831.89   5
   4   3  -1 49309.0 2212.40  11
   4  -3  -1 53202.2 2090.77   2
  -4   3   0 794.381 248.742   5
   4   3   0 1133.89 255.910   5
   4  -3   0 1228.81 217.272  10
  -4  -3   0 815.296 320.310   2
  -4   3   0 1414.93 265.601  11
   4   3   0 857.190 338.329  11
   4   3   0 1068.92 298.852   7
   4  -3   0 1380.22 371.874   2
   4  -3   1 51056.1 1467.83  10
   4   3   1 50654.4 1958.60   7
  -4  -3   1 51796.0 2204.35   2
   4  -3   1 49905.0 2062.81   2
   4   3   1 50919.3 1760.64   5
  -4   3   1 53184.4 1924.87   5
   4   3   1 52189.7 2237.47  11
  -4   3   1 48381.6 1576.75  11
  -4   3   2 831.546 315.658   5
   4  -3   2 718.587 141.674  10
  -4  -3   2 615.640 284.429   2
  -4   3   2 427.494 136.083  11
  -4  -3   2 585.724 332.752   8
   4   3   2 799.861 281.248   7
   4  -3   2 377.008 285.446   2
   4   3   2 281.699 196.095   5
   4   3   2 621.507 314.376  11
   4   3   3 19908.6 1279.12  11
   4  -3   3 21612.0 1315.80   2
   4  -3   3 18320.9 664.868  10
   4  -3   3 20350.6 1253.84   9
  -4  -3   3 21318.9 1336.38   2
  -4   3   3 21767.3 1205.25   5
  -4   3   3 19505.8 782.565  11
  -4  -3   3 18636.8 1188.07   8
   4   3   3 20546.7 1095.79   5
  -4   3   4 5411.24 603.728   5
   4  -3   4 5763.99 676.301   9
  -4  -3   4 5905.64 692.557   8
  -4  -3   4 5641.44 702.663   2
  -4  -3   4 5693.88 380.533   5
   4  -3   4 5358.81 655.158   2
   4   3   4 5326.38 566.835   5
   4   3   4 7271.31 765.916  11
   4  -3   5 30807.8 1617.03   2
   4  -3   5 31600.4 1612.70   9
  -4  -3   5 28983.5 1625.56   2
  -4  -3   5 28167.3 1571.67   8
  -4   3   5 29237.7 1070.29   1
  -4   3   5 30640.9 1499.35   5
   4   3   5 31866.4 1611.81  11
   4   3   5 31466.2 1451.29   5
  -4  -3   6 8423.26 866.218   8
  -4  -3   6 7693.38 820.887   2
   4  -3   6 7924.46 802.328   2
  -4   3   6 8185.12 768.271   5
  -4   3   6 8673.79 480.887   1
   4   3   6 8231.42 741.904   5
   4   3   6 8220.77 799.678  11
   4   3   7 14916.5 1023.98   5
  -4  -3   7 13441.2 1110.89   8
  -4  -3   7 14513.3 1122.15   2
  -4   3   7 14559.1 1052.88   5
   4  -3   7 13819.1 1075.06   2
  -4   3   7 14195.4 568.143   1
  -4   3   8 5839.17 682.556   5
   4  -3   8 3919.80 572.122   8
  -4  -3   8 4479.69 623.175   2
  -4  -3   8 4788.24 688.035   8
   4   3   8 4513.07 610.125   5
   4  -3   8 4289.68 615.282   2
   4   3   9 15344.3 1101.60   5
   4  -3   9 13354.6 1045.51   8
  -4   3   9 14695.6 1094.93   5
   4  -3   9 14586.3 1117.94   2
  -4  -3   9 14780.2 1193.81   8
  -4  -3   9 13733.9 1106.86   2
  -4  -3  10 1295.78 472.583   8
  -4  -3  10 783.641 334.411   2
   4   3  10 2242.06 509.191   5
   4  -3  10 1064.01 337.882   8
  -4   3  10 785.138 320.589   5
   4  -3  10 1280.96 392.132   2
   4  -3  11 64039.2 2587.72   2
   4  -3  11 57567.1 2482.28   8
  -4  -3  11 65549.9 2762.66   8
  -4   3  11 62251.2 2524.98   5
  -4  -3  11 63242.5 2556.94   2
   4   3  11 68033.5 2589.14   5
  -4   3  12 2618.38 518.589   5
   4   3  12 2796.17 553.685   5
   4  -3  12 2279.01 527.295   8
  -4  -3  12 2411.86 530.400   2
  -4  -3  12 2567.87 615.820   8
   4  -3  12 1681.54 442.026   2
   4  -3  13 13356.9 1130.66   2
  -4  -3  13 14913.7 1272.57   8
   4  -3  13 13124.8 1134.72   8
  -4   3  13 12523.2 1103.32   5
  -4  -3  13 13622.0 1113.13   2
   4   3  13 14255.2 1197.15   5
  -4  -3  14 403.898 339.447   2
  -4   3  14 960.281 416.124   5
   4   3  14 839.522 431.774   5
   4  -3  14 23.8907 244.252   8
  -4  -3  14 413.990 366.180   8
   4  -3  14 247.537 301.485   2
  -4  -3  15 13658.0 1115.31   2
   4  -3  15 14290.3 1198.91   2
  -4  -3  15 15780.9 1385.89   8
  -4   3  15 15307.2 1246.07   5
   4  -3  15 12102.9 1150.35   8
   4   3  15 17487.3 1361.05   5
  -4   3  16 3538.64 659.279   5
   4   3  16 3655.45 690.278   5
   4  -3  16 2594.30 573.798   8
  -4  -3  16 3853.00 762.301   8
  -4  -3  16 3284.93 539.063   2
   4  -3  16 3021.77 578.964   2
  -4  -3  17 12915.1 1084.83   2
   4   3  17 15379.1 1350.12   5
   4  -3  17 12093.7 1118.68   2
   4  -3  17 10299.7 1108.74   8
  -4  -3  17 11724.0 1235.17   8
  -4   3  17 12687.5 1199.34   5
  -4   3  18 786.840 417.990   5
   4  -3  18 1224.49 499.834   8
   4  -3  18 698.771 332.362   4
   4  -3  18 764.403 405.098   2
  -4  -3  18 1207.48 481.515   8
   4   3  18 1477.49 550.287   5
  -4  -3  19 14949.3 1451.62   8
   4  -3  19 15105.8 1358.24   4
   4  -3  19 12229.6 1303.77   8
  -4   3  19 12646.3 1250.02   5
   4  -3  19 13293.1 1189.82   2
   4   3  19 15367.7 1443.38   5
  -4  -3  20 2752.51 714.036   8
   4   3  20 1834.53 604.283   5
   4  -3  20 2349.57 639.886   8
   4  -3  20 2363.64 597.711   4
  -4   3  20 2087.93 540.941   5
  -4   3  21 7813.77 1014.45   5
   4  -3  21 4694.92 912.338   8
   4   3  21 7565.02 1035.80   5
  -4  -3  21 5131.50 945.864   8
   4  -3  21 4479.90 776.985   4
  -4   3  22 322.184 425.384   5
   4  -3  22-50.2006 375.496   8
   4  -3  22 2.09286 304.118   4
   4  -3  23 2814.30 731.236   8
   4  -3  24 398.440 458.163   8
  -4   4 -20 2774.60 704.057   7
  -4   4 -19 1949.73 576.375   7
  -4  -4 -18-320.755 410.075  10
   4  -4 -18 1456.81 544.640  10
  -4   4 -18 821.464 504.609   7
   4   4 -18 639.366 416.278   7
   4  -4 -17 3796.34 745.587  10
  -4  -4 -17 2242.55 609.997  10
  -4   4 -17 1526.17 571.886   7
   4   4 -17 3845.75 776.689   7
  -4  -4 -16 108.152 299.253  10
  -4   4 -16-280.542 351.933   7
   4   4 -16 501.223 439.494   7
   4  -4 -16 170.642 337.861  10
   4  -4 -15 20953.8 1551.28  10
  -4  -4 -15 20932.5 1577.57  10
  -4   4 -15 19676.4 1651.94   7
   4   4 -15 22069.5 1703.74   7
  -4  -4 -14 1176.83 404.921  10
   4  -4 -14 1507.97 468.709  10
  -4   4 -14 1719.75 587.808   7
   4   4 -14 894.587 497.882   7
  -4  -4 -13 3265.66 597.561   2
  -4   4 -13 4582.65 799.349   7
   4   4 -13 2159.98 561.556   7
  -4  -4 -13 3686.43 654.516  10
   4  -4 -13 3709.41 650.615  10
  -4  -4 -12 671.997 375.351  10
  -4  -4 -12 288.099 242.411   2
   4  -4 -12 346.191 349.141  10
  -4   4 -12 792.324 378.620   7
   4   4 -12-198.296 375.497   7
   4   4 -12 157.659 401.033  11
  -4  -4 -11 5156.76 753.451  10
  -4   4 -11 6975.13 936.845   7
   4  -4 -11 6710.45 802.073  10
   4  -4 -11 5517.26 673.971   2
   4   4 -11 5858.54 874.216   7
  -4  -4 -11 6462.96 808.579   2
   4   4 -11 7812.32 1079.25  11
  -4  -4 -10 804.987 358.126  10
  -4  -4 -10 913.954 391.968   2
   4  -4 -10 1135.62 413.199  10
  -4   4 -10 547.557 363.613   7
   4  -4 -10 587.915 317.885   2
   4   4 -10 824.951 498.970   7
   4   4 -10 1213.28 567.934  11
  -4  -4  -9 9611.69 962.814  10
   4  -4  -9 8339.17 833.826  10
  -4   4  -9 8086.67 997.414   7
   4   4  -9 9189.29 1050.62   7
   4  -4  -9 9512.15 894.038   2
  -4  -4  -9 8647.66 926.393   2
   4   4  -9 7886.91 1050.71  11
   4  -4  -8 520.313 283.663  10
  -4  -4  -8 141.597 232.204  10
  -4  -4  -8 251.468 314.770   2
   4  -4  -8 571.073 322.656   2
   4   4  -8 597.916 424.321   7
  -4   4  -8 910.221 419.079   7
   4   4  -8 595.871 365.511  11
   4  -4  -7 1992.77 443.248  10
   4   4  -7 2165.66 544.758   7
  -4  -4  -7 911.836 404.925   2
  -4   4  -7 1821.79 496.855   7
   4  -4  -7 1590.79 423.113   2
   4   4  -7 1019.48 378.844  11
  -4  -4  -7 1947.14 456.221  10
  -4   4  -6 4521.58 502.698   5
   4  -4  -6 5246.56 610.862  10
  -4  -4  -6 4687.50 646.259  10
  -4  -4  -6 5524.65 770.084   2
  -4   4  -6 3425.98 634.273   7
   4  -4  -6 5999.43 737.253   2
   4   4  -6 4581.14 729.844   7
   4   4  -6 3988.72 740.978  11
   4  -4  -5 19506.1 1124.07  10
   4   4  -5 16553.1 1395.88  11
  -4   4  -5 15664.8 1311.57   7
   4   4  -5 16586.9 1324.37   7
   4  -4  -5 16622.3 1248.02   2
  -4   4  -5 19441.5 1051.44   5
  -4  -4  -5 16401.4 1305.54   2
   4  -4  -4 600.215 257.406  10
  -4  -4  -4 335.948 307.547   2
  -4   4  -4 266.311 261.354   7
   4   4  -4 1000.03 383.379   7
   4  -4  -4 644.337 274.458   2
   4   4  -4 1067.98 415.608  11
  -4   4  -4 532.901 267.301   5
  -4   4  -4 1315.52 367.485  11
  -4   4  -3 13649.5 1036.15  11
   4  -4  -3 14878.3 898.025  10
   4  -4  -3 13512.0 1122.73   2
   4   4  -3 14002.6 1182.27   7
  -4   4  -3 12509.6 1138.30   7
   4   4  -3 13196.6 1220.07  11
  -4  -4  -3 11771.9 1123.21   2
  -4   4  -3 13437.1 919.484   5
  -4   4  -2 2623.01 414.952   5
   4  -4  -2 1447.86 286.184  10
  -4  -4  -2 1864.96 533.007   2
  -4   4  -2 1393.92 353.251   7
   4  -4  -2 1917.12 466.535   2
   4   4  -2 2878.81 564.123   7
   4   4  -2 2208.87 410.482   6
   4   4  -2 1848.28 480.741  11
  -4   4  -2 1805.15 412.792  11
   4  -4  -1 11330.0 1055.59   2
   4   4  -1 10957.8 1004.99   7
  -4  -4  -1 11650.5 1113.06   2
   4   4  -1 11714.6 1147.00  11
  -4   4  -1 9507.06 801.393  11
   4   4  -1 11204.7 754.000   5
  -4   4  -1 10486.5 824.650   5
  -4  -4   0 2777.80 577.514   2
   4   4   0 2460.53 372.063   5
   4   4   0 3503.17 572.621   7
  -4   4   0 3183.60 499.050   5
   4  -4   0 2758.72 548.851   2
   4   4   0 4114.30 719.514  11
  -4   4   0 3087.26 433.195  11
   4   4   1 14387.1 1250.52  11
   4   4   1 13393.4 1105.00   7
   4  -4   1 14240.9 1182.04   2
  -4   4   1 11888.5 930.932   5
  -4   4   1 12258.4 826.576  11
  -4  -4   1 15856.8 1305.96   2
   4   4   1 15100.2 950.122   5
   4   4   2 3018.79 479.171   5
  -4  -4   2 2023.90 508.427   2
   4   4   2 1891.95 429.547   7
   4  -4   2 2489.89 535.302   2
  -4   4   2 1502.76 398.454   5
  -4   4   2 2568.09 361.837  11
   4   4   2 2725.75 605.904  11
  -4  -4   3 9289.40 1064.33   2
   4  -4   3 11748.2 1091.61   2
   4   4   3 10978.1 989.754   7
   4   4   3 11844.0 1105.77  11
  -4   4   3 10329.6 914.445   5
   4   4   3 11721.6 884.454   5
  -4   4   4 393.576 310.075   5
   4   4   4 633.960 296.977   5
  -4  -4   4 678.911 425.320   2
   4   4   4 479.934 292.266   7
   4   4   4 978.937 427.292  11
   4  -4   4 1433.51 432.612   2
   4   4   5 13691.3 1179.76  11
  -4  -4   5 14754.9 1260.15   8
   4   4   5 14609.0 1076.47   5
   4  -4   5 15952.8 1290.12   2
  -4   4   5 14386.7 1117.82   5
  -4  -4   5 16307.3 1378.23   2
  -4   4   6 2888.17 515.075   5
   4   4   6 4269.63 637.390   5
  -4  -4   6 3670.50 698.297   2
  -4  -4   6 3386.68 709.424   8
   4   4   6 4481.22 690.539  11
   4  -4   6 5807.01 815.882   2
  -4   4   7 4789.16 694.217   5
  -4  -4   7 3447.76 691.681   8
  -4  -4   7 2810.66 652.544   2
   4  -4   7 3745.93 690.118   2
   4   4   7 3430.71 615.275  11
  -4   4   8 627.641 329.929   5
   4   4   8 376.734 328.525   5
  -4  -4   8 1601.53 526.733   8
  -4  -4   8 1519.29 468.625   2
   4  -4   8 1514.38 524.384   2
  -4   4   9 9064.72 926.454   5
  -4  -4   9 8605.57 1040.26   8
   4   4   9 7833.20 931.462   5
  -4  -4   9 7021.92 956.192   2
   4  -4   9 6960.65 908.250   2
   4  -4  10 1389.54 455.780   2
  -4   4  10 1158.70 434.126   5
  -4  -4  10 281.484 348.762   8
  -4  -4  10 1203.64 454.983   2
   4   4  10 1542.68 466.748   5
  -4   4  11 8261.35 912.465   5
   4   4  11 6204.71 802.868   5
  -4  -4  11 6594.06 939.185   8
  -4  -4  11 6194.55 890.401   2
   4  -4  11 5285.32 795.651   2
  -4   4  12 624.610 421.710   5
   4   4  12-94.7919 270.346   5
  -4  -4  12 303.050 393.882   8
  -4  -4  12 469.256 439.909   2
   4  -4  12 508.735 356.797   8
   4  -4  12-23.6843 309.876   2
  -4   4  13 4984.16 784.480   5
   4   4  13 4630.66 756.919   5
   4  -4  13 3993.09 774.585   8
  -4  -4  13 4311.83 829.172   8
  -4  -4  13 3757.36 705.770   2
   4  -4  13 4567.77 769.090   2
  -4   4  14 1401.48 482.862   5
   4   4  14 1872.04 549.361   5
   4  -4  14 1289.93 497.050   8
  -4  -4  14 699.546 477.615   8
  -4  -4  14 1190.49 477.607   2
   4  -4  14 791.107 400.456   2
  -4  -4  15 17262.5 1448.59   2
   4  -4  15 16847.4 1462.08   2
   4  -4  15 15525.0 1445.21   8
  -4   4  15 18836.2 1508.37   5
  -4  -4  15 20248.0 1704.92   8
   4   4  15 20493.7 1605.00   5
  -4   4  16 38.1090 369.595   5
   4  -4  16 1078.56 544.989   8
  -4  -4  16 798.533 469.439   8
   4  -4  16 13.7738 345.763   2
   4   4  16 354.637 357.116   5
  -4  -4  16-294.389 358.347   2
   4  -4  17 1552.41 559.913   8
  -4   4  17 1869.04 599.088   5
   4   4  17 3300.12 706.569   5
  -4  -4  17 2150.75 658.801   8
  -4  -4  17 522.920 321.030   2
   4  -4  17 963.308 467.536   2
  -4   4  18-749.593 505.037   5
   4   4  18-490.509 432.557   5
   4  -4  18 282.134 437.982   8
   4  -4  18 185.790 328.432   2
   4  -4  19 1207.06 648.791   8
   4  -4  19 578.069 431.057   2
   4  -4  20 2825.09 771.892   8
   4  -5 -15 2767.41 641.928  10
   4  -5 -14 448.720 344.853  10
  -4  -5 -14 25.5219 433.840  10
  -4   5 -14 221.637 379.512   7
   4  -5 -13 833.490 440.759  10
  -4  -5 -13 1185.73 491.305  10
  -4   5 -13 771.954 511.244   7
   4   5 -13 2333.30 692.280   7
   4   5 -13 1768.45 743.240  11
   4  -5 -12 100.216 329.943  10
  -4  -5 -12-194.154 329.075  10
   4   5 -12-486.988 479.456  11
  -4   5 -12 830.925 590.273   7
   4   5 -12-54.6121 395.461   7
   4  -5 -11 1192.73 451.359  10
  -4  -5 -11 1544.78 500.731  10
  -4  -5 -11 2168.12 616.763   2
  -4   5 -11 1768.52 695.120   7
   4   5 -11 1167.54 495.026   7
  -4  -5 -10 258.330 324.907  10
  -4  -5 -10 232.821 295.364   2
  -4   5 -10-638.832 447.077   7
   4   5 -10 277.704 404.505   7
   4  -5 -10 373.262 318.642  10
   4   5 -10-50.9725 416.659  11
  -4  -5  -9 1044.84 416.439  10
  -4  -5  -9 901.406 537.987   2
  -4   5  -9 668.859 411.344   7
   4  -5  -9 452.503 327.707   2
   4   5  -9 843.661 466.362   7
   4   5  -9 584.293 393.665  11
  -4   5  -9 1317.08 517.099  11
  -4  -5  -8 543.606 393.790   2
  -4   5  -8 784.918 506.197   7
   4  -5  -8 967.761 481.366   2
   4   5  -8 215.500 446.445   7
  -4  -5  -8 183.702 342.486  10
   4   5  -8 1156.89 569.781  11
  -4  -5  -7-259.820 332.724  10
  -4  -5  -7 822.433 511.326   2
  -4   5  -7-265.827 372.407   7
   4  -5  -7 656.615 414.780   2
   4   5  -7 121.688 363.894   7
   4   5  -7 721.568 419.657  11
  -4  -5  -6 1538.81 472.515  10
  -4  -5  -6 591.251 341.354   2
  -4   5  -6 1402.93 538.456   7
   4  -5  -6 1573.20 508.074   2
   4   5  -6 1369.59 556.855   7
   4   5  -6 930.955 499.490  11
  -4  -5  -5 6424.87 776.744  10
  -4  -5  -5 5813.89 902.537   2
   4   5  -5 5955.67 1037.26  11
  -4   5  -5 5101.86 851.985   7
   4  -5  -5 5486.89 826.640   2
   4   5  -5 5384.91 916.410   7
  -4  -5  -4 801.167 368.170  10
  -4   5  -4 1710.80 519.722   7
   4  -5  -4 1081.91 494.300   2
   4   5  -4 609.216 430.067   7
  -4  -5  -4 1057.66 507.192   2
   4   5  -4 496.724 421.517  11
  -4  -5  -3 2485.39 479.415  10
  -4  -5  -3 2396.19 633.206   2
  -4   5  -3 2837.88 706.884   7
   4  -5  -3 2580.82 620.346   2
   4   5  -3 1805.45 608.699   7
   4   5  -3 1997.68 599.595  11
  -4  -5  -2 2627.42 495.105  10
  -4  -5  -2 2982.35 711.939   2
  -4   5  -2 2066.73 576.995   7
   4  -5  -2 2859.82 653.334   2
   4   5  -2 1882.11 586.879   7
   4   5  -2 2165.00 585.588  11
  -4  -5  -1 5678.32 965.783   2
  -4   5  -1 3815.07 691.269   7
   4  -5  -1 4129.51 789.047   2
   4   5  -1 3221.17 667.860   7
   4   5  -1 3418.80 734.854  11
  -4  -5   0 304.664 380.603   2
  -4   5   0 259.572 313.574   7
   4  -5   0-125.488 310.603   2
   4   5   0-266.448 361.425   7
   4   5   0-378.021 513.316  11
   4   5   1 4495.25 793.576  11
  -4  -5   1 5071.20 929.086   2
   4   5   1 4017.59 729.137   7
   4  -5   1 5080.83 890.813   2
  -4   5   1 4264.34 600.015   5
  -4  -5   2 3095.50 761.273   2
  -4   5   2 2446.19 482.323   5
   4   5   2 2800.84 616.477   7
   4  -5   2 3472.51 742.633   2
   4   5   2 2827.70 678.325  11
  -4   5   3 969.185 432.849   5
  -4  -5   3 1321.05 553.186   2
   4   5   3 1036.50 447.337   7
   4  -5   3 1347.40 535.529   2
   4   5   3 865.501 434.180  11
  -4   5   4 1060.57 408.739   5
  -4  -5   4 2335.61 669.905   2
   4   5   4 167.746 302.127   7
   4  -5   4 663.649 412.040   2
   4   5   4 1715.30 582.834  11
  -4   5   5 5216.65 747.763   5
   4   5   5 6769.83 799.537   5
  -4  -5   5 6193.27 1012.52   2
   4   5   5 5176.55 813.583   7
   4  -5   5 7271.17 999.823   2
   4   5   5 6584.00 925.001  11
  -4   5   6 1992.34 522.992   5
   4   5   6 1374.54 431.708   5
  -4  -5   6 1358.20 593.457   2
   4  -5   6 2262.20 610.169   2
   4   5   6 1234.10 568.217  11
   4   5   6 1472.41 550.313   7
  -4   5   7 425.736 422.997   5
   4   5   7 370.183 332.616   5
  -4  -5   7 345.788 468.025   2
   4  -5   7 390.215 377.682   2
  -4   5   8 805.286 386.589   5
   4   5   8 189.417 293.792   5
  -4  -5   8-128.675 348.037   2
   4  -5   8 393.552 332.606   2
  -4   5   9 1443.25 490.985   5
   4  -5   9 2110.38 680.621   2
  -4  -5   9 190.029 402.704   2
   4   5   9 581.134 409.901   5
  -4   5  10 188.568 343.021   5
   4   5  10 104.115 398.773   5
  -4  -5  10 386.817 528.061   8
  -4  -5  10 25.3956 391.519   2
   4  -5  10-95.5274 332.459   2
  -4   5  11 941.616 416.817   5
   4   5  11 1160.36 395.291   5
  -4  -5  11 1162.61 589.749   2
  -4  -5  11 1166.86 554.791   8
   4  -5  11 1667.13 592.099   2
  -4   5  12-85.9363 325.941   5
   4   5  12 399.820 388.709   5
  -4  -5  12 855.494 522.448   2
   4  -5  12 1137.04 564.124   2
  -4  -5  12-557.714 574.326   8
  -4   5  13 956.934 459.014   5
   4   5  13 1168.39 516.786   5
  -4  -5  13 1352.30 650.755   8
  -4  -5  13 965.781 521.221   2
   4  -5  13 940.634 456.309   2
   4   5  14 536.927 547.891   5
  -4  -5  14-761.124 530.642   2
   4  -5  14-663.693 475.819   2
  -4  -5  15 1639.22 493.750   2
   4  -6  -7 168.448 382.914   2
   4  -6  -6 1263.33 512.943   2
   4  -6  -5 1078.39 498.633   2
   4  -6  -4 374.733 514.091   2
   4   6  -3 370.080 409.514  11
   4   6  -2 819.408 528.633  11
   4   6  -1 1615.56 758.385  11
   4   6   0-808.764 458.976  11
   4   6   1 515.067 485.497  11
   4   6   2 2254.09 654.746  11
   4   6   3 543.197 532.935  11
   4   6   4-297.996 468.032  11
   4   6   5 1030.76 522.966  11
   5   0 -26-210.125 387.722  10
   5   0 -25-602.715 455.447  10
   5   0 -24-348.645 387.905  10
  -5   0 -24-253.622 358.456  10
  -5   0 -23 264.677 276.657  10
   5   0 -23-202.705 370.253  10
  -5   0 -22-26.7450 241.613  10
   5   0 -22-343.496 280.125  10
  -5   0 -22-5.88329 239.987   1
   5   0 -21 6.20916 247.487  10
  -5   0 -21-317.240 303.595  10
  -5   0 -21 280.132 258.122   1
   5   0 -20-192.017 267.360  10
  -5   0 -20-84.4617 225.235  10
  -5   0 -20-58.1194 211.838   1
   5   0 -19-156.121 303.571  10
  -5   0 -19-12.5819 227.364  10
  -5   0 -19 225.296 245.653   1
  -5   0 -18 67.0914 237.020  10
   5   0 -18 187.725 317.362   7
  -5   0 -18 51.0814 248.026   1
   5   0 -18 60.5965 241.365  10
   5   0 -17 54.0101 221.595  10
  -5   0 -17-243.462 234.030  10
   5   0 -17-2.97645 159.434   3
   5   0 -17 415.294 333.114   7
  -5   0 -17-61.2413 278.000   1
  -5   0 -16-3.35777 201.863  10
   5   0 -16-16.0662 209.022  10
   5   0 -16-119.003 339.387   7
  -5   0 -16-113.726 226.930   1
   5   0 -15 148.729 210.840  10
  -5   0 -15-216.425 192.202  10
   5   0 -15-11.2338 268.193   7
  -5   0 -15 586.029 270.513   1
   5   0 -14 48.8946 198.884  10
  -5   0 -14-75.4399 187.715  10
   5   0 -14-13.2207 225.324   7
  -5   0 -14 119.112 181.935   1
  -5   0 -13-253.592 184.462  10
   5   0 -13-98.4917 213.745   7
  -5   0 -13 50.7883 140.946   7
   5   0 -13 226.878 203.117  10
  -5   0 -13 25.2631 179.475   1
  -5   0 -12-86.4562 153.413  10
   5   0 -12-127.484 179.355  10
   5   0 -12-40.1317 253.552   7
  -5   0 -12-57.2706 142.743   7
  -5   0 -12-175.831 185.886   1
   5   0 -11-8.82391 160.326  10
   5   0 -11-45.7074 187.821   7
  -5   0 -11-101.628 127.877   7
  -5   0 -11 206.338 188.016   1
   5   0 -10-85.9145 171.691  10
   5   0 -10-48.3244 213.086   7
  -5   0 -10 18.8264 103.796   7
  -5   0 -10 192.217 171.447   1
  -5   0  -9-92.9227 143.494   1
   5   0  -9-170.212 184.226   7
  -5   0  -9 93.4653 82.8498   7
   5   0  -9-10.2411 151.225  10
   5   0  -8 29.0494 171.433   7
  -5   0  -8 92.7149 69.9703   7
  -5   0  -8-109.888 137.741   1
   5   0  -7 23.2629 134.673   7
  -5   0  -7 1.42071 66.0471   7
  -5   0  -7-9.59267 134.120   1
   5   0  -6-59.8608 144.033   7
  -5   0  -6 127.981 147.684   1
  -5   0  -5-63.8996 132.394   1
   5   0  -5 10.8033 118.037   7
  -5   0  -4 5.35980 125.901   1
   5   0  -4-71.1124 153.917   3
   5   0  -4 53.0061 111.843   7
   5   0  -4 65.7397 110.706  11
  -5   0  -3 40.7549 139.314   1
   5   0  -3 121.247 70.3666   4
   5   0  -3 37.5339 131.209   3
   5   0  -3 97.4972 112.496   7
   5   0  -3 47.6072 110.793  11
  -5   0  -2 137.749 129.621   1
   5   0  -2 78.8143 95.4186   4
   5   0  -2 100.131 90.9382  11
   5   0  -2-49.8348 141.742   3
   5   0  -1 95.9491 92.8560  11
  -5   0  -1 142.938 115.543   1
   5   0  -1 64.4708 82.6574   4
  -5   0  -1 31.2547 33.8980   7
  -5   0  -1-95.6549 110.638  11
   5   0  -1-130.665 122.764   3
   5   0   0-50.4733 113.089   4
   5   0   0 165.028 105.130  11
  -5   0   0-26.9269 113.922   1
  -5   0   0 44.2282 58.7580   7
   5   0   0 26.9726 155.799   3
  -5   0   0-26.2247 77.8218  11
  -5   0   1 80.7631 121.167   1
  -5   0   1 34.3918 51.4936   7
   5   0   1 65.6746 169.385   3
  -5   0   1 14.8809 88.5322  11
  -5   0   2-25.1891 66.7208   7
   5   0   2 207.374 152.738   3
  -5   0   2 109.527 139.756   1
  -5   0   3 37.2060 89.6938   7
   5   0   3 147.269 137.168   3
  -5   0   3 119.683 142.956   1
  -5   0   4 79.9652 118.566   1
   5   0   4 210.501 158.979   3
   5   0   4-61.2418 178.201   6
  -5   0   5 13.9592 151.684   1
   5   0   5-130.082 115.443   3
   5   0   5 327.495 250.349   6
  -5   0   6-12.5597 126.691   1
   5   0   6 38.6917 44.0904   8
   5   0   6 81.1888 61.7778   7
   5   0   6 25.0915 115.989   3
   5   0   6-185.802 248.364   6
  -5   0   7-122.888 186.095   5
  -5   0   7-8.49180 22.3867   4
   5   0   7 117.040 90.7695   8
  -5   0   7 226.107 136.058   1
   5   0   7-19.9826 73.1898   7
   5   0   7 147.781 147.681   3
   5   0   7-81.0467 240.571   6
  -5   0   8 17.5168 146.056   5
   5   0   8 8.47520 96.7505   8
   5   0   8-69.4100 109.146   7
  -5   0   8 103.686 135.454   1
   5   0   8 100.844 117.774   3
   5   0   8 123.099 280.594   6
  -5   0   9 198.673 192.744   5
   5   0   9 95.0781 117.177   8
  -5   0   9 16.1996 25.1794   4
   5   0   9-23.7376 91.1847   7
   5   0   9 108.571 210.798   6
   5   0   9 202.081 151.435   3
  -5   0  10 3.52117 179.483   5
   5   0  10-29.2425 140.896   8
   5   0  10-138.807 220.447   6
   5   0  10 288.171 158.055   3
   5   0  11 18.1621 119.507   8
   5   0  11 474.848 328.653   6
   5   0  11-20.6738 123.125   3
  -5   0  11 113.193 156.787   5
  -5   0  12-206.073 171.533   5
   5   0  12 480.399 328.382   6
  -5   0  13-15.3795 191.130   5
   5   0  13 194.108 285.695   6
  -5   0  14 9.64531 210.012   5
   5   0  14 298.889 298.202   6
  -5   0  14 6.92195 83.1260   2
  -5   0  15-49.1491 201.376   5
   5   0  15 280.143 268.218   8
   5   0  15 533.177 407.048   6
   5   0  16 375.969 398.647   8
   5   0  16 78.7086 297.237   6
  -5   0  16 87.1342 188.527   5
  -5   0  17 282.559 242.777   5
   5   0  17 1283.46 439.704   8
   5   0  17 351.510 389.157   6
  -5   0  18-189.436 240.542   5
   5   0  18 216.359 377.702   8
   5   0  18 89.7885 337.721   6
  -5   0  19-295.900 263.373   5
   5   0  19 51.0687 332.878   6
   5   0  19 164.789 327.173   8
  -5   0  20-104.052 229.991   5
   5   0  20-23.5815 336.765   8
   5   0  20 418.912 311.398   6
  -5   0  21-358.611 274.927   5
   5   0  21 884.665 462.144   8
  -5   0  21 123.417 299.751   8
   5   0  21 777.707 524.413   6
  -5   0  22 1410.04 501.927   8
   5   0  22 898.037 546.788   6
  -5   0  23 411.478 391.319   8
   5   0  23-159.757 412.137   6
   5   0  24 395.793 427.526   4
  -5   0  24 555.144 474.633   8
   5   0  25 373.561 332.160   4
   5   0  26-648.897 403.568   4
  -5  -1 -26 1213.94 540.811  10
   5   1 -25 518.343 383.603  10
  -5  -1 -25 792.747 407.490  10
   5  -1 -25 280.026 409.269  10
  -5   1 -25 1170.40 516.882   1
  -5  -1 -24 1817.41 487.352  10
   5  -1 -24 3016.55 704.133  10
   5   1 -24 2196.86 552.009  10
   5   1 -24 2118.32 558.307   7
  -5   1 -24 1628.07 519.283   1
  -5  -1 -23 2697.07 609.537  10
   5  -1 -23 2490.06 670.054  10
   5   1 -23 2258.48 576.878  10
   5   1 -23 3047.67 745.165   7
  -5   1 -23 3177.81 617.407   1
   5   1 -22 1299.66 445.628  10
   5  -1 -22 598.922 381.545  10
  -5  -1 -22 1083.00 424.581  10
   5   1 -22 1120.92 608.298   7
  -5   1 -22 684.906 332.752   7
  -5   1 -22 1554.58 510.352   1
   5  -1 -21 1836.77 528.085  10
   5   1 -21 2666.47 560.395  10
  -5  -1 -21 2067.32 540.008  10
   5   1 -21 2119.85 651.471   7
  -5   1 -21 1918.36 392.287   7
  -5   1 -21 2026.31 495.716   1
   5  -1 -20 827.733 354.220  10
  -5  -1 -20 226.383 284.377  10
   5   1 -20 1502.74 443.511  10
  -5   1 -20 1095.24 432.030   1
  -5   1 -20 572.068 278.571   7
   5   1 -20 2011.63 595.998   7
   5   1 -19 941.853 359.135  10
  -5   1 -19 225.825 179.885  10
  -5  -1 -19 63.6947 253.749   1
  -5  -1 -19-262.551 295.657  10
  -5   1 -19 85.9289 299.843   1
  -5   1 -19-278.486 295.583   7
   5   1 -19-60.2091 372.356   7
   5  -1 -19 643.762 390.163  10
   5  -1 -18 4613.14 700.992  10
  -5   1 -18 3527.79 447.744  10
  -5  -1 -18 4418.07 565.894   1
   5   1 -18 3694.94 610.383  10
  -5  -1 -18 3964.96 593.744  10
  -5   1 -18 3966.54 601.603   1
  -5   1 -18 3373.50 515.930   7
   5   1 -18 3384.83 667.899   7
  -5  -1 -17 1712.28 395.924  10
   5   1 -17 1443.89 438.679  10
   5  -1 -17 2164.38 493.831  10
  -5  -1 -17 2448.37 424.979   1
  -5   1 -17 1579.71 299.263  10
  -5   1 -17 1800.55 417.506   1
  -5   1 -17 1060.30 330.822   7
   5   1 -17 2601.20 617.966   7
   5   1 -16 9379.61 886.539  10
   5  -1 -16 9142.80 909.945  10
  -5   1 -16 8229.59 652.587  10
  -5  -1 -16 10577.7 882.780  10
  -5   1 -16 10002.3 803.920   7
   5   1 -16 11009.2 1117.55   7
  -5   1 -16 8400.67 823.301   1
  -5  -1 -16 9388.77 770.053   1
  -5  -1 -15 6571.01 692.459  10
   5  -1 -15 6376.14 734.154  10
   5   1 -15 7238.61 748.772  10
  -5   1 -15 6739.34 666.984   7
   5  -1 -15 7153.62 504.638   3
   5   1 -15 7648.40 932.073   7
  -5   1 -15 6559.52 713.830   1
  -5   1 -15 7622.28 599.665  10
  -5  -1 -15 7901.34 678.182   1
  -5   1 -14 402.464 179.479  10
  -5  -1 -14 423.474 216.790   1
  -5   1 -14 102.228 237.453   1
  -5   1 -14 296.806 190.554   7
   5   1 -14 1103.81 404.099   7
   5  -1 -14 688.995 206.917   3
   5  -1 -14 598.582 225.971  10
   5   1 -14 340.269 264.491  10
  -5  -1 -14 381.453 241.038  10
   5  -1 -13 4081.93 543.442  10
  -5  -1 -13 4844.94 530.697   1
   5  -1 -13 4065.75 286.564   9
   5   1 -13 3969.46 536.157  10
  -5   1 -13 4572.27 488.241   7
   5  -1 -13 4263.43 398.274   3
  -5   1 -13 3601.50 502.755   1
  -5  -1 -13 3615.28 489.315  10
   5   1 -13 4012.49 638.052   7
  -5   1 -13 3299.96 375.509  10
   5  -1 -12 2630.43 439.183  10
  -5   1 -12 2508.71 317.924  10
  -5  -1 -12 3297.45 416.560   1
   5  -1 -12 3103.14 276.424   9
  -5   1 -12 3174.01 456.125   1
  -5   1 -12 3148.60 394.192   7
   5   1 -12 3571.50 571.037   7
   5   1 -12 2879.50 461.120  10
   5  -1 -12 2832.26 343.161   3
   5  -1 -12 2920.60 268.776   1
   5   1 -11 1724.17 371.068  10
   5  -1 -11 1882.26 385.206  10
   5  -1 -11 1743.88 212.951   1
  -5   1 -11 2163.62 283.202  10
  -5  -1 -11 2869.82 393.452   1
  -5   1 -11 1943.74 377.777   1
  -5   1 -11 1989.15 304.604   7
   5   1 -11 1899.58 418.563   7
   5  -1 -11 1930.46 286.886   3
   5  -1 -10 2539.48 424.027  10
  -5  -1 -10 2551.79 361.589   1
  -5   1 -10 2016.92 353.511   1
  -5   1 -10 2968.25 352.732   7
   5   1 -10 2939.51 447.353  10
   5   1 -10 2921.95 483.112   7
   5  -1 -10 2826.52 325.154   3
   5  -1 -10 2747.46 256.076   1
   5  -1  -9 3510.13 280.699   1
  -5  -1  -9 3419.20 405.905   1
  -5   1  -9 3412.34 367.548   7
   5  -1  -9 3582.17 361.307   3
  -5   1  -9 3527.08 457.842   1
   5   1  -9 3845.63 533.151   7
   5   1  -9 3978.26 475.705  10
  -5  -1  -8 12528.1 739.169   1
  -5   1  -8 11970.1 650.788   7
   5   1  -8 11615.7 827.253   7
   5  -1  -8 12786.3 669.703   3
  -5   1  -8 12205.1 809.893   1
   5  -1  -8 11930.9 516.235   1
   5   1  -8 12296.6 824.136  10
  -5  -1  -7 3017.27 366.149   1
  -5   1  -7 2644.71 298.633   7
  -5   1  -7 3017.97 408.361   1
   5   1  -7 3050.56 428.258   7
   5  -1  -7 2849.34 339.977   3
   5  -1  -7 2704.33 253.427   1
   5   1  -7 1977.63 350.676  10
  -5  -1  -6 7724.71 577.133   1
  -5   1  -6 7396.50 503.579   8
  -5   1  -6 7136.56 510.860   7
   5   1  -6 7168.88 593.937   7
   5  -1  -6 7152.83 523.266   3
  -5   1  -6 7185.95 599.537   1
   5  -1  -6 7834.43 448.442   1
   5  -1  -5 11858.2 417.705  11
  -5  -1  -5 14887.9 801.985   1
  -5   1  -5 13556.1 660.935   8
  -5   1  -5 13332.0 672.916   7
   5   1  -5 13911.1 796.606   7
   5  -1  -5 13070.1 719.695   3
  -5   1  -5 13901.2 826.367   1
   5  -1  -5 14062.2 625.573   1
  -5   1  -4 1596.43 209.545   8
  -5   1  -4 1621.70 212.362   7
   5   1  -4 1314.91 244.234   7
  -5  -1  -4 1388.65 269.838   1
  -5   1  -4 1649.56 284.629   1
   5  -1  -4 1530.88 258.105   3
  -5  -1  -3 20661.2 985.520   1
  -5   1  -3 20835.4 798.715   8
  -5   1  -3 19436.2 779.875   7
   5   1  -3 20784.5 906.979   7
   5  -1  -3 21446.7 959.151   3
  -5   1  -3 20882.1 974.671   1
  -5  -1  -2 39461.8 1467.07   1
  -5   1  -2 40458.0 1211.10   8
   5   1  -2 40411.1 1305.93   7
   5  -1  -2 38535.5 1376.78  10
   5   1  -2 40688.6 1302.89   8
   5  -1  -2 37652.0 1379.20   3
   5   1  -2 42338.0 1590.19  11
  -5   1  -2 41489.1 1413.07   1
  -5  -1  -1 2233.13 343.794   1
   5  -1  -1 1108.20 199.712  10
   5   1  -1 1608.15 223.053   8
   5   1  -1 1470.61 217.179   7
  -5  -1  -1 1731.79 188.905   8
   5  -1  -1 1615.27 275.699   3
  -5   1  -1 1571.82 256.785   1
   5   1  -1 1143.59 254.949  11
   5  -1   0 1160.76 210.264  10
   5   1   0 1159.48 270.913  11
  -5  -1   0 1231.24 283.575   1
  -5  -1   0 1252.96 177.782   8
  -5  -1   0 1404.49 193.431   7
   5  -1   0 1495.05 273.977   4
   5   1   0 1324.55 201.119   7
   5   1   0 1073.13 174.215   8
   5  -1   0 1487.97 281.617   3
   5   1   0 1424.62 307.398   6
  -5   1   0 1702.46 258.527   1
  -5   1   0 1251.60 132.929  11
   5   1   1 3000.31 250.521   8
  -5  -1   1 2637.10 274.949   8
  -5  -1   1 2291.29 355.868   1
  -5  -1   1 3428.74 311.487   7
   5  -1   1 3076.17 376.448   4
   5   1   1 3095.19 263.613   7
   5  -1   1 2504.59 345.321   3
   5   1   1 2874.30 434.240   6
  -5   1   1 2409.48 158.618  11
  -5   1   1 2962.34 309.769   1
  -5  -1   2 36901.5 1481.86   1
  -5  -1   2 35533.7 1227.63   8
   5   1   2 36630.7 1025.90   8
   5  -1   2 34866.6 1359.26   4
  -5  -1   2 38980.0 1272.63   7
   5   1   2 36745.1 1038.59   7
   5  -1   2 36204.4 1365.82   3
   5   1   2 36987.4 1532.37   6
  -5   1   2 34198.7 1162.37   1
  -5   1   3 19229.4 785.770   1
  -5  -1   3 18614.1 862.433   8
  -5  -1   3 20798.7 1071.99   1
   5   1   3 19719.2 648.054   7
   5  -1   3 18774.2 946.192   3
   5  -1   3 18218.4 959.242   4
   5   1   3 19726.5 1098.09   6
   5   1   3 19349.6 638.031   8
   5   1   4 1565.21 153.807   8
  -5  -1   4 1605.63 322.138   1
  -5  -1   4 1200.83 232.080   8
   5  -1   4 1733.53 320.590   4
  -5   1   4 1441.10 197.490   1
   5   1   4 1503.40 338.694   6
   5  -1   4 1323.53 262.223   3
  -5   1   5 14252.6 638.042   1
   5  -1   5 14383.9 880.841   4
  -5  -1   5 15403.6 934.692   1
  -5  -1   5 14669.3 828.647   8
   5  -1   5 14583.3 840.570   3
   5   1   5 15872.5 1037.54   6
  -5   1   5 13333.9 822.023   5
   5  -1   6 9088.37 715.273   4
   5  -1   6 8428.84 486.656   8
  -5  -1   6 9481.62 688.743   8
   5   1   6 10074.3 612.487   3
  -5  -1   6 8658.14 715.652   1
   5  -1   6 9690.56 683.134   3
  -5   1   6 8454.82 486.270   1
   5   1   6 9989.48 826.942   6
  -5   1   6 9230.02 679.779   5
  -5   1   7 1840.97 365.390   5
   5  -1   7 1361.67 217.625   8
  -5   1   7 1518.85 221.966   1
  -5  -1   7 1721.56 330.321   8
   5  -1   7 1138.44 300.897   4
   5   1   7 1437.89 250.688   3
   5   1   7 1176.61 168.736   7
   5   1   7 1895.64 443.958   6
  -5  -1   7 1657.22 349.183   1
   5   1   8 11531.1 865.571   5
   5  -1   8 11907.8 868.291   4
  -5  -1   8 10820.6 812.886   8
  -5   1   8 11332.5 587.116   1
   5   1   8 11296.5 654.426   3
   5   1   8 12523.5 594.261   7
   5   1   8 12531.3 975.199   6
   5  -1   8 11360.2 641.189   8
  -5  -1   8 10963.2 617.814   5
  -5   1   8 11661.5 809.304   5
  -5   1   9 4419.30 522.346   5
   5   1   9 3875.85 507.165   5
   5  -1   9 4135.78 409.330   8
   5  -1   9 3260.18 463.449   4
  -5  -1   9 3874.47 505.371   8
  -5   1   9 4075.01 327.577   1
   5   1   9 3911.11 375.267   3
   5   1   9 3633.54 568.992   6
  -5  -1   9 4541.93 405.641   5
  -5  -1  10 2915.42 342.602   5
   5   1  10 2063.41 388.521   5
   5  -1  10 2993.24 463.576   4
  -5   1  10 2766.14 291.409   2
  -5   1  10 2343.70 399.393   5
   5   1  10 2680.01 304.747   3
  -5  -1  10 2507.24 448.723   8
  -5  -1  11 1442.73 261.751   5
   5   1  11 2259.26 448.270   5
   5  -1  11 1355.58 367.447   4
  -5  -1  11 949.956 250.942   8
  -5   1  11 1693.29 218.764   2
  -5   1  11 1515.41 327.651   5
   5   1  11 1874.48 262.477   3
  -5  -1  12 2804.04 380.574   2
   5  -1  12 2228.60 439.193   4
  -5  -1  12 3137.30 530.845   8
  -5   1  12 2564.40 252.189   2
  -5  -1  12 2801.17 338.426   5
  -5   1  12 3038.76 460.364   5
   5   1  12 3355.94 343.192   3
   5  -1  12 2530.56 530.814   6
   5   1  12 2913.81 492.091   5
  -5   1  13 4883.25 563.135   5
   5   1  13 4726.33 616.051   5
   5  -1  13 4873.42 632.851   4
  -5  -1  13 4730.45 641.969   8
   5   1  13 5391.26 423.767   3
   5  -1  13 5428.50 733.919   6
  -5  -1  13 4636.84 482.087   2
  -5  -1  13 5082.61 461.776   5
  -5  -1  14 316.710 142.341   5
  -5  -1  14 382.838 185.330   2
   5  -1  14 537.085 200.100   8
   5  -1  14 1077.56 417.458   4
  -5  -1  14 1124.75 396.494   8
   5  -1  14 912.812 275.678   9
  -5   1  14 705.836 281.355   5
   5  -1  14 612.506 333.688   6
   5   1  14 361.695 139.814   3
   5   1  14 162.522 288.237   5
  -5   1  15 5449.07 656.046   5
   5  -1  15 5315.74 593.169   9
   5  -1  15 6056.76 650.198   8
   5  -1  15 6185.26 760.638   4
  -5  -1  15 6358.57 777.558   8
   5  -1  15 5214.65 808.056   6
   5   1  15 6080.38 729.276   5
  -5  -1  15 5440.98 505.198   5
  -5  -1  15 5755.13 511.069   2
  -5   1  16 9852.51 875.597   5
   5  -1  16 8896.64 750.353   9
   5  -1  16 8441.66 884.514   4
  -5  -1  16 10246.3 997.066   8
   5   1  16 9694.30 966.290   5
   5  -1  16 7495.69 801.138   8
   5  -1  16 8541.23 1007.51   6
  -5  -1  16 9859.83 707.917   5
  -5   1  17 2094.23 482.037   5
  -5  -1  17 2216.47 339.247   5
   5  -1  17 2488.18 434.757   9
   5   1  17 1749.54 513.865   5
   5  -1  17 2280.74 468.830   8
   5  -1  17 2424.01 520.970   4
  -5  -1  17 1552.49 498.421   8
   5  -1  17 1913.46 583.362   6
  -5   1  18 3070.56 544.745   5
   5  -1  18 3582.89 484.060   9
   5   1  18 3432.38 635.416   5
   5  -1  18 3198.58 586.875   8
   5  -1  18 3707.77 692.341   4
  -5  -1  18 3863.89 674.063   8
   5  -1  18 4333.23 787.307   6
  -5   1  19-246.706 294.626   5
   5  -1  19-136.056 254.300   8
   5   1  19 416.574 337.900   5
   5  -1  19 644.146 362.066   4
  -5  -1  19 255.985 332.815   8
   5  -1  19 572.636 342.887   6
  -5   1  20 215.936 306.504   5
   5   1  20 514.952 305.719   5
   5  -1  20 299.550 314.233   8
   5  -1  20 819.322 377.747   4
  -5  -1  20 225.366 317.443   8
   5   1  20 939.616 506.130   6
   5  -1  20 316.026 497.364   6
   5   1  21 2209.05 626.572   5
  -5   1  21 1270.28 471.623   5
   5  -1  21 3098.65 693.377   8
   5  -1  21 2157.63 553.099   4
  -5  -1  21 2743.07 669.433   8
   5   1  21 1212.63 550.832   6
  -5   1  22 873.986 404.592   5
   5  -1  22 328.276 311.085   8
   5  -1  22 167.166 319.259   4
   5   1  22-479.827 441.580   5
  -5  -1  22 1491.65 604.508   8
   5   1  22 1356.48 642.243   6
  -5   1  23 1936.04 520.829   5
  -5  -1  23 2985.90 726.859   8
   5   1  23 1850.02 509.628   5
   5  -1  23 2588.82 646.433   4
   5   1  23 2474.02 732.398   6
  -5   1  24 3401.29 651.154   5
   5   1  24 3547.94 787.076   5
  -5  -1  24 2239.18 668.474   8
   5  -1  24 2534.20 654.015   4
   5   1  24 3300.05 802.392   6
   5  -1  25 1120.63 475.866   4
   5   1  25 1538.08 622.325   6
  -5   1  25-287.712 424.926   5
   5  -1  26 283.695 402.168   4
   5   1  26 1340.27 633.426   6
  -5  -2 -24 2652.52 670.846  10
  -5   2 -24 2065.33 585.922   1
   5  -2 -23 1001.08 476.701  10
  -5  -2 -23 911.361 392.397  10
  -5   2 -23 843.685 422.580   1
   5  -2 -22 2129.13 602.251  10
  -5  -2 -22 3166.88 683.099  10
  -5   2 -22 1776.47 506.127   1
  -5   2 -22 1466.86 431.697   7
   5   2 -22 2609.20 707.633   7
   5  -2 -21 2581.00 615.333  10
  -5  -2 -21 2987.23 608.340  10
  -5   2 -21 2587.69 624.687   1
  -5   2 -21 2477.86 531.322   7
   5   2 -21 3690.93 783.155   7
   5   2 -20 2485.35 550.213  10
   5  -2 -20 1952.15 549.334  10
  -5  -2 -20 1331.12 379.018  10
  -5   2 -20 1854.41 452.366   7
   5   2 -19 7357.13 863.858  10
   5  -2 -19 5633.24 807.513  10
  -5  -2 -19 6008.73 799.817  10
  -5   2 -19 4661.85 716.210   7
   5   2 -19 6806.05 954.487   7
   5  -2 -18 4127.81 704.840  10
  -5  -2 -18 4180.00 647.561  10
  -5   2 -18 4262.62 631.222   7
   5   2 -18 6736.00 924.822   7
   5   2 -18 4613.19 689.417  10
   5   2 -17 6998.75 797.243  10
   5  -2 -17 5408.27 787.298  10
  -5  -2 -17 5811.15 747.763  10
  -5   2 -17 6597.10 751.598   7
   5   2 -17 7450.13 912.381   7
  -5  -2 -16 7873.51 847.893  10
   5  -2 -16 7907.91 873.439  10
  -5  -2 -16 8132.55 718.395   1
  -5   2 -16 7605.53 778.335   7
   5   2 -16 7858.00 826.863  10
   5   2 -16 7775.66 924.139   7
  -5  -2 -15 3395.70 540.299  10
  -5   2 -15 3683.72 534.207   7
   5   2 -15 3630.98 610.550   7
  -5  -2 -15 3695.51 485.630   1
   5  -2 -15 3731.13 603.344  10
   5   2 -15 4145.86 605.190  10
  -5  -2 -14 6883.21 643.840   1
  -5  -2 -14 6260.18 715.538  10
  -5   2 -14 7686.53 752.282   7
   5   2 -14 6012.47 735.113   7
   5  -2 -14 7156.60 803.448  10
   5  -2 -13 5964.50 711.895  10
  -5  -2 -13 6916.41 654.426   1
  -5  -2 -13 6264.18 700.304  10
  -5   2 -13 6126.65 681.380   7
   5   2 -13 7016.28 795.886   7
   5  -2 -12 4224.69 589.857  10
  -5   2 -12 3049.54 499.544   7
   5   2 -12 4569.18 609.735   7
  -5  -2 -12 4177.44 506.801   1
  -5  -2 -12 3825.29 521.790  10
   5  -2 -11 7216.35 729.612  10
  -5   2 -11 6428.40 343.219  10
  -5  -2 -11 8439.15 696.076   1
  -5   2 -11 8710.11 771.540   7
   5   2 -11 7913.34 780.915   7
   5  -2 -10 7972.25 744.467  10
  -5   2 -10 6895.87 339.997  10
  -5   2 -10 8097.51 754.558   7
  -5  -2 -10 9505.01 730.428   1
   5   2 -10 8768.74 818.531   7
   5  -2  -9 7972.80 710.170  10
  -5   2  -9 6463.26 317.834  10
  -5  -2  -9 8323.59 702.379   1
   5   2  -9 7404.88 424.993   4
  -5   2  -9 7900.53 739.850   7
   5   2  -9 7779.03 763.586   7
   5  -2  -9 7346.50 400.601  11
  -5   2  -9 6510.59 341.897  10
   5  -2  -8 10250.8 786.775  10
   5   2  -8 11139.8 551.990   4
  -5   2  -8 10265.2 816.353   7
   5   2  -8 11203.4 875.833   7
  -5   2  -8 8734.13 395.879  10
  -5  -2  -8 10741.9 811.627   1
   5  -2  -8 10485.8 448.617  11
  -5   2  -7 11834.7 465.392  10
   5  -2  -7 13947.6 884.579  10
   5  -2  -7 14437.1 851.794   2
   5   2  -7 14048.8 662.493   4
  -5   2  -7 13309.7 888.950   7
   5   2  -7 16329.6 1036.26   7
  -5  -2  -7 13757.1 921.549   1
   5  -2  -7 11443.2 411.488  11
   5  -2  -6 4064.47 473.124  10
   5  -2  -6 5571.17 527.718   2
  -5   2  -6 4097.04 260.599  10
  -5  -2  -6 4812.65 557.720   1
   5   2  -6 5423.36 595.694   7
  -5   2  -6 4065.18 481.917   7
   5   2  -6 4728.40 605.212  11
  -5  -2  -5 10154.3 796.618   1
  -5   2  -5 9282.56 401.165  10
   5  -2  -5 9756.07 707.118   2
  -5   2  -5 9030.08 684.725   7
   5   2  -5 8775.19 816.784  11
   5   2  -5 9912.92 764.178   7
  -5   2  -4 12860.6 524.270  10
  -5  -2  -4 12324.9 891.346   1
   5  -2  -4 13454.5 838.223   2
  -5   2  -4 12484.6 788.262   7
   5   2  -4 13581.3 886.648   7
  -5   2  -3 7452.84 403.986  10
   5  -2  -3 7998.59 655.567   2
  -5  -2  -3 7958.13 740.058   1
   5   2  -3 7636.55 654.381   7
  -5   2  -2 14790.3 597.407  10
   5  -2  -2 15172.6 894.008   2
   5   2  -2 16091.3 895.429   7
  -5  -2  -2 15039.2 978.791   1
   5   2  -2 15474.5 836.830   6
   5  -2  -1 24546.8 1163.43   2
   5  -2  -1 22727.3 893.342  10
  -5  -2  -1 23276.9 1209.47   1
   5   2  -1 23310.5 1024.86   7
  -5   2  -1 21578.7 954.350   1
   5   2  -1 22929.4 1049.93   6
   5  -2   0 15666.7 942.957   2
  -5  -2   0 15869.7 826.303   8
   5  -2   0 16117.8 738.239  10
   5   2   0 14185.9 791.171   7
  -5  -2   0 14620.2 977.397   1
   5   2   0 14646.9 892.942   6
  -5   2   0 15782.1 810.016   1
   5  -2   1 23278.2 1210.65   2
  -5  -2   1 24199.2 1094.52   8
  -5  -2   1 22984.8 1271.76   1
   5   2   1 23348.2 1190.13   6
   5   2   1 23044.9 1012.18   7
  -5   2   1 25505.7 1038.42   1
  -5   2   1 20144.4 641.844  11
   5  -2   1 23549.8 921.171  10
  -5  -2   2 12924.7 811.836   8
   5  -2   2 12059.2 885.359   2
   5   2   2 13137.5 736.820   7
  -5  -2   2 12243.5 943.338   1
   5   2   2 14400.4 942.538   6
  -5   2   2 13029.1 696.938   1
  -5   2   2 11649.7 790.148   5
  -5   2   3 4912.00 524.021   5
   5  -2   3 5700.92 612.625   2
  -5  -2   3 6219.10 574.447   8
   5   2   3 5787.21 464.644   7
   5   2   3 5834.65 640.321   6
  -5   2   3 5631.44 437.340   1
  -5  -2   3 5365.07 642.518   1
   5   2   4 14550.8 884.014   5
   5  -2   4 14857.2 939.043   2
  -5  -2   4 14897.9 914.906   8
  -5  -2   4 14796.1 1029.21   1
  -5   2   4 13944.3 870.680   5
  -5   2   4 13560.3 610.766   1
   5   2   5 11325.9 816.889   5
   5  -2   5 11242.5 858.937   2
   5  -2   5 10434.5 799.797   9
  -5  -2   5 12309.2 846.867   8
   5  -2   5 10570.6 862.994   4
  -5   2   5 10985.8 809.034   5
  -5   2   5 10381.9 518.526   1
  -5  -2   5 11645.3 613.863   5
  -5   2   6 2942.17 265.586   1
  -5   2   6 2780.75 440.137   5
   5  -2   6 3553.54 503.410   9
   5   2   6 3311.41 457.986   5
   5  -2   6 2688.07 451.262   4
  -5  -2   6 3355.59 492.676   8
   5  -2   6 2975.50 464.273   2
  -5  -2   6 3277.69 313.224   5
   5   2   7 11954.4 891.180   5
   5  -2   7 11299.6 885.938   9
   5  -2   7 13358.1 968.939   4
  -5  -2   7 13478.7 619.411   5
  -5   2   7 13777.8 946.646   5
  -5  -2   7 12855.2 941.730   8
  -5   2   7 12536.3 520.397   1
   5  -2   7 12162.3 909.448   2
   5   2   8 12399.5 907.790   5
   5  -2   8 11696.7 888.552   2
   5  -2   8 10357.3 840.665   9
  -5  -2   8 12459.9 930.482   8
  -5   2   8 11150.9 435.949   1
  -5  -2   8 12911.2 512.211   5
  -5   2   8 11594.0 877.893   5
  -5  -2   8 12696.5 935.910   2
   5  -2   8 10887.6 902.849   4
   5  -2   9 7795.02 741.899   2
  -5  -2   9 10115.1 874.045   8
   5  -2   9 8809.03 817.653   4
  -5  -2   9 7934.91 744.905   2
  -5   2   9 7328.57 290.907   1
   5   2   9 9916.58 850.446   5
  -5  -2   9 8721.53 419.731   5
  -5   2   9 8507.87 782.717   5
   5  -2   9 7935.90 758.573   9
  -5  -2  10 7737.40 785.419   8
  -5   2  10 6969.39 716.064   5
   5  -2  10 8186.20 783.163   2
   5  -2  10 8796.40 805.481   9
   5  -2  10 7684.65 683.184   8
   5  -2  10 8418.24 829.638   4
   5   2  10 7694.63 810.393   5
   5   2  10 8474.23 589.600   3
  -5  -2  10 8005.88 748.320   2
  -5  -2  10 8003.67 401.754   5
  -5   2  11 6505.33 719.789   5
   5  -2  11 7805.27 710.614   8
   5  -2  11 6947.73 706.831   2
   5  -2  11 6811.03 723.705   9
  -5  -2  11 8535.10 857.449   8
  -5  -2  11 7126.13 371.556   5
   5  -2  11 5623.78 707.497   4
   5   2  11 7846.14 547.076   3
   5   2  11 8157.07 809.606   5
  -5  -2  11 7349.94 723.795   2
   5  -2  12 3576.18 535.437   9
   5   2  12 4177.23 618.325   5
  -5  -2  12 4248.30 561.388   2
   5  -2  12 4711.78 575.089   8
  -5  -2  12 4520.83 677.014   8
  -5   2  12 3643.45 563.563   5
   5  -2  12 3609.87 585.549   4
   5   2  12 4786.27 414.346   3
   5  -2  12 3308.87 525.888   2
  -5   2  13 5710.71 702.954   5
   5  -2  13 6427.40 705.254   9
   5   2  13 5834.29 739.217   5
  -5  -2  13 5339.58 614.920   2
  -5  -2  13 5985.00 763.106   8
   5  -2  13 6022.29 742.369   4
   5  -2  13 6224.35 681.112   8
   5   2  13 5672.42 438.540   3
   5  -2  13 6018.74 698.475   2
  -5   2  14 6798.43 789.972   5
   5  -2  14 7810.20 792.681   9
   5   2  14 7024.49 830.940   5
  -5  -2  14 7803.69 728.638   2
   5  -2  14 7370.87 765.923   8
  -5  -2  14 7817.23 881.540   8
   5  -2  14 7713.09 840.426   4
  -5   2  15 5155.06 710.174   5
   5  -2  15 4696.20 630.062   9
   5   2  15 4655.33 691.435   5
  -5  -2  15 3864.43 533.534   2
   5  -2  15 3933.51 623.051   8
  -5  -2  15 3403.95 667.441   8
   5  -2  15 3827.16 628.998   4
   5  -2  16 5665.20 766.136   4
  -5   2  16 6238.70 789.631   5
   5  -2  16 6646.43 745.002   9
   5   2  16 6416.41 896.326   5
   5  -2  16 5865.25 744.538   8
  -5  -2  16 6636.31 838.082   8
  -5  -2  16 7240.62 690.882   2
  -5   2  17 6470.12 804.435   5
   5  -2  17 6284.50 722.128   9
   5  -2  17 7063.79 843.050   8
  -5  -2  17 5862.67 833.264   8
   5  -2  17 7422.03 890.157   4
   5   2  17 8569.77 976.995   5
  -5   2  18 4363.07 705.564   5
   5  -2  18 5691.94 711.255   9
   5   2  18 5483.16 807.722   5
   5  -2  18 4859.77 717.218   8
  -5  -2  18 5420.36 842.982   8
   5  -2  18 4637.80 717.042   4
  -5   2  19 4973.85 791.224   5
   5  -2  19 4199.63 714.177   8
  -5  -2  19 5116.74 835.738   8
   5  -2  19 5349.15 799.995   4
   5   2  19 3601.64 717.629   5
  -5   2  20 1367.59 384.556   5
   5  -2  20 1982.92 612.227   8
  -5  -2  20 983.755 381.371   8
   5  -2  20 1605.06 500.367   4
   5   2  20 2192.91 621.296   5
  -5   2  21 2248.82 590.576   5
   5   2  21 3605.25 757.991   5
   5  -2  21 1419.38 538.188   8
  -5  -2  21 2397.68 691.675   8
   5  -2  21 1825.08 513.589   4
  -5   2  22 1247.54 511.126   5
   5   2  22 2818.61 698.799   5
   5  -2  22 2538.51 627.219   8
  -5  -2  22 864.996 460.710   8
   5  -2  22 1996.91 534.267   4
  -5   2  23 1172.68 500.680   5
  -5  -2  23 1274.38 599.652   8
   5  -2  23 1580.70 509.737   4
   5   2  23 978.130 565.450   5
  -5   2  24 2210.22 590.715   5
   5  -2  24 2551.97 665.690   4
   5  -2  25 2917.58 676.167   4
  -5   3 -22 4204.87 867.397   7
   5  -3 -21 6019.71 966.061  10
  -5  -3 -21 4060.54 785.987  10
  -5   3 -21 4764.77 793.500   7
   5   3 -21 5440.22 946.941   7
   5  -3 -20 2708.16 689.774  10
  -5  -3 -20 2512.59 565.953  10
  -5   3 -20 3077.52 666.708   7
   5   3 -20 2190.51 649.800   7
   5  -3 -19 8175.78 1052.21  10
  -5  -3 -19 8107.26 1021.08  10
  -5   3 -19 8139.67 992.686   7
   5   3 -19 8446.43 1092.74   7
  -5  -3 -18 6440.78 888.956  10
   5  -3 -18 7404.33 956.619  10
  -5   3 -18 7002.31 896.500   7
   5   3 -18 6889.27 952.907   7
   5  -3 -17 5597.94 825.615  10
  -5  -3 -17 6046.00 828.091  10
  -5   3 -17 6044.40 807.665   7
   5   3 -17 7514.79 995.453   7
   5  -3 -16 4756.19 740.996  10
  -5  -3 -16 4844.44 733.667  10
  -5   3 -16 4317.99 708.950   7
   5   3 -16 6177.85 888.802   7
  -5  -3 -15 5361.05 747.511  10
   5  -3 -15 5405.79 764.239  10
  -5   3 -15 5337.18 797.127   7
   5   3 -15 5704.35 825.579   7
   5  -3 -14 6285.51 796.380  10
  -5  -3 -14 7033.51 849.263  10
   5   3 -14 9426.61 1010.40   7
  -5   3 -14 8691.80 967.850   7
  -5  -3 -14 8259.53 823.099   2
   5  -3 -13 6252.69 782.757  10
  -5  -3 -13 6053.60 735.819   2
  -5   3 -13 7084.63 879.201   7
  -5  -3 -13 7294.30 779.199   1
   5   3 -13 6900.49 844.287   7
  -5  -3 -13 5183.92 728.406  10
   5  -3 -12 9666.74 954.093  10
  -5  -3 -12 9118.81 859.247   1
   5   3 -12 9131.89 985.575   7
  -5   3 -12 8292.39 946.771   7
  -5  -3 -12 10235.1 968.752  10
  -5  -3 -12 8914.05 865.754   2
   5  -3 -11 10879.5 967.600  10
   5  -3 -11 12943.5 895.662   2
  -5  -3 -11 13411.1 1054.47   1
  -5   3 -11 10475.3 1049.18   7
   5   3 -11 11898.6 1088.04   7
  -5  -3 -11 12365.5 1045.56  10
   5  -3 -10 10629.1 827.965   2
  -5  -3 -10 9198.61 861.627   1
   5   3 -10 9953.51 987.527   7
   5  -3 -10 9144.60 848.020  10
  -5   3 -10 7529.32 877.060   7
  -5  -3 -10 9213.08 871.115  10
   5  -3  -9 17792.5 1175.73  10
   5  -3  -9 19735.9 1151.65   2
  -5   3  -9 17521.1 1287.19   7
   5   3  -9 20080.2 1363.82   7
  -5  -3  -9 17364.6 1205.71   1
   5   3  -9 16488.6 1375.96  11
   5  -3  -8 9589.11 811.768  10
   5  -3  -8 10958.7 862.129   2
  -5  -3  -8 9818.86 926.030   1
  -5   3  -8 8525.40 886.512   7
   5   3  -8 11089.4 1000.41   7
   5   3  -8 9627.09 1010.44  11
   5  -3  -7 14311.9 970.493  10
   5  -3  -7 15450.2 1037.44   2
  -5   3  -7 12475.2 1038.21   7
  -5  -3  -7 15408.0 1136.41   1
   5   3  -7 12168.9 1043.48   7
   5   3  -7 13476.4 1169.93  11
   5  -3  -6 12078.6 859.644  10
   5  -3  -6 12966.1 963.992   2
  -5   3  -6 12005.7 1005.17   7
   5   3  -6 11411.2 1000.07   7
  -5  -3  -6 13550.7 1083.14   1
   5   3  -6 11327.0 1079.83  11
   5  -3  -5 11061.7 901.826   2
   5   3  -5 10025.9 1001.81  11
  -5   3  -5 11048.7 933.212   7
   5   3  -5 9272.74 887.259   7
  -5  -3  -5 11762.4 1003.52   1
   5  -3  -5 10289.2 764.336  10
   5  -3  -4 12344.9 827.579  10
   5  -3  -4 13882.2 1005.48   2
   5  -3  -4 13846.6 997.849   9
  -5   3  -4 12778.6 995.180   7
   5   3  -4 13728.1 1042.80   7
  -5  -3  -4 14164.1 1100.14   1
   5   3  -4 12660.5 779.930   6
  -5   3  -4 13837.5 886.870   5
   5   3  -4 14054.3 1169.48  11
   5  -3  -3 13018.8 973.361   2
   5  -3  -3 13717.9 958.754   9
  -5   3  -3 12783.7 940.854   7
   5   3  -3 12341.9 952.789   7
  -5  -3  -3 13758.8 1086.79   1
   5   3  -3 13265.4 793.845   6
  -5   3  -3 13688.1 860.214   5
   5   3  -3 12934.7 1081.53  11
   5  -3  -2 16079.6 1092.85   9
   5  -3  -2 19092.5 1199.36   2
   5   3  -2 16767.0 1110.20   7
  -5  -3  -2 17455.8 1268.39   1
   5   3  -2 16867.0 974.783   6
  -5   3  -2 17252.3 1020.51   5
   5   3  -2 15860.7 1237.17  11
   5  -3  -1 18543.0 1227.75   2
   5  -3  -1 20145.0 1233.70   9
   5   3  -1 19144.6 1171.19   7
  -5   3  -1 18073.2 922.960  11
  -5  -3  -1 18849.3 1353.17   1
   5   3  -1 17455.5 1051.68   6
   5   3  -1 19240.4 1338.95  11
  -5   3  -1 18003.7 1063.77   5
  -5  -3  -1 19175.5 1381.18   2
   5  -3   0 8169.38 549.256  10
   5  -3   0 8219.17 814.487   2
   5  -3   0 7115.43 756.023   9
   5   3   0 7541.27 704.689   7
  -5  -3   0 7911.03 850.514   1
   5   3   0 6984.65 682.602   6
  -5   3   0 7624.83 690.681   5
  -5  -3   0 7549.75 892.548   2
  -5   3   0 7631.08 531.187  11
   5   3   0 6292.71 749.806  11
   5  -3   1 18641.2 1233.10   2
   5  -3   1 17861.0 1190.58   9
   5   3   1 19247.9 1121.15   7
   5   3   1 19396.9 1337.91  11
  -5  -3   1 18575.9 1393.42   2
   5   3   1 18338.8 1135.91   6
  -5   3   1 18182.0 774.307  11
  -5   3   1 17241.5 1073.33   5
   5  -3   1 19084.7 830.996  10
   5  -3   2 15729.0 1133.47   2
  -5  -3   2 15910.4 1084.90   8
   5   3   2 15857.2 1011.00   7
  -5  -3   2 15337.8 1263.03   2
   5   3   2 16487.0 1222.58  11
   5   3   2 16257.0 978.770   5
  -5   3   2 16377.4 1057.82   5
  -5   3   2 15605.3 643.879  11
   5  -3   2 16211.7 1134.03   9
   5  -3   2 16822.2 738.833  10
   5   3   3 15526.1 981.706   5
   5  -3   3 13882.7 1081.26   2
   5  -3   3 14502.1 1092.99   9
  -5  -3   3 14374.8 1049.14   8
   5   3   3 14230.4 943.586   7
   5   3   3 15700.4 1172.11  11
  -5   3   3 13407.8 769.394   1
  -5  -3   3 14178.4 1203.50   2
  -5   3   3 13536.3 969.157   5
  -5   3   3 12235.2 510.008  11
   5  -3   4 14277.0 1088.90   2
   5  -3   4 13666.3 1070.93   9
  -5  -3   4 15249.6 1083.91   8
   5   3   4 13857.6 928.590   7
  -5   3   4 14230.3 757.564   1
  -5   3   4 14202.7 1011.43   5
   5   3   4 13942.4 1102.38  11
  -5  -3   4 13617.0 1137.99   2
   5   3   4 15044.0 993.321   5
   5  -3   5 9914.11 928.130   2
   5  -3   5 9921.79 913.129   9
   5   3   5 9787.96 912.168  11
  -5   3   5 9416.13 578.398   1
  -5  -3   5 10185.6 910.976   8
  -5   3   5 10309.6 906.250   5
  -5  -3   5 10006.6 982.194   2
   5   3   5 8947.40 788.700   5
   5  -3   6 11440.0 981.882   2
   5   3   6 11181.8 985.449  11
   5  -3   6 9782.82 935.096   9
  -5  -3   6 10937.7 969.494   8
  -5   3   6 12113.0 598.478   1
   5   3   6 11886.8 941.842   5
  -5   3   6 10605.9 925.095   5
  -5  -3   6 10037.9 992.950   2
   5  -3   7 12817.7 1082.72   2
   5  -3   7 13222.7 1086.87   9
  -5  -3   7 13426.4 1100.68   8
   5   3   7 13615.5 1035.29   5
  -5   3   7 12755.3 1010.01   5
  -5   3   7 13335.6 584.812   1
  -5  -3   7 13242.2 1153.76   2
   5  -3   8 10105.1 971.725   2
   5  -3   8 8701.87 882.808   9
  -5  -3   8 9140.56 907.916   8
  -5   3   8 9866.72 912.973   5
  -5  -3   8 10081.4 967.065   2
   5   3   8 12049.6 988.789   5
   5  -3   9 16335.6 1241.17   2
   5  -3   9 14661.8 1165.71   9
  -5   3   9 16966.5 1212.85   5
  -5  -3   9 16160.8 1236.21   2
   5   3   9 17395.5 1218.07   5
  -5  -3   9 15813.2 1230.76   8
   5  -3  10 8798.16 910.789   2
   5  -3  10 9419.06 944.230   9
  -5  -3  10 8909.63 956.232   8
  -5  -3  10 8943.80 917.433   2
   5  -3  10 7959.63 822.699   8
  -5   3  10 8707.22 874.168   5
   5   3  10 8803.04 881.282   5
   5  -3  11 11791.0 1072.87   9
   5  -3  11 12164.0 1095.27   2
  -5  -3  11 11828.2 1109.81   8
   5  -3  11 12139.9 1022.46   8
   5   3  11 11729.4 1054.86   5
  -5   3  11 12216.2 1066.08   5
  -5  -3  11 12391.6 1080.37   2
   5   3  12 9911.61 986.734   5
   5  -3  12 9775.58 973.139   2
   5  -3  12 8807.01 899.164   8
  -5  -3  12 8954.04 974.838   8
  -5   3  12 10166.3 1003.50   5
  -5  -3  12 8850.57 923.276   2
  -5   3  13 7375.57 865.429   5
   5  -3  13 5814.92 768.605   8
   5   3  13 6330.02 826.842   5
  -5  -3  13 5829.25 797.684   2
  -5  -3  13 6408.30 855.872   8
   5  -3  13 6425.63 800.486   2
  -5   3  14 7711.98 905.105   5
   5   3  14 8198.57 959.907   5
   5  -3  14 7309.98 858.326   8
  -5  -3  14 7595.97 960.633   8
   5  -3  14 6167.16 810.095   2
  -5  -3  14 7727.38 860.341   2
  -5   3  15 5313.95 792.767   5
   5   3  15 6873.48 900.392   5
   5  -3  15 5176.75 754.441   8
  -5  -3  15 5473.38 738.079   2
  -5  -3  15 4982.49 798.180   8
   5  -3  15 5210.90 782.269   4
   5  -3  15 6116.95 817.928   2
  -5   3  16 5992.42 856.001   5
   5   3  16 5916.77 841.526   5
   5  -3  16 4774.93 747.637   8
  -5  -3  16 5587.36 889.569   8
  -5  -3  16 4367.72 679.473   2
   5  -3  16 4763.97 806.498   4
   5  -3  16 4987.37 761.275   2
  -5   3  17 5293.17 802.011   5
   5   3  17 5180.07 844.200   5
  -5  -3  17 3819.13 617.846   2
   5  -3  17 3748.98 691.138   8
  -5  -3  17 5672.95 894.254   8
   5  -3  17 5192.78 804.216   4
   5  -3  17 4528.69 726.791   2
  -5   3  18 7164.70 949.500   5
   5   3  18 7834.95 1017.42   5
   5  -3  18 5484.60 847.654   8
   5  -3  18 7408.51 991.324   4
  -5  -3  18 7216.17 1064.10   8
   5  -3  18 6864.72 873.531   2
  -5   3  19 8529.56 1071.22   5
   5   3  19 8833.44 1144.69   5
   5  -3  19 7068.51 943.222   8
  -5  -3  19 10163.9 1214.23   8
   5  -3  19 7946.80 1031.68   4
  -5   3  20 1969.05 545.318   5
   5   3  20 1918.35 548.788   5
   5  -3  20 2953.79 655.294   8
  -5  -3  20 2769.60 675.164   8
   5  -3  20 1206.08 502.377   4
  -5   3  21 4464.25 804.322   5
   5   3  21 3918.99 797.564   5
   5  -3  21 3390.79 739.364   8
  -5  -3  21 5199.52 936.844   8
   5  -3  21 4761.62 841.065   4
   5  -3  22 4314.48 857.834   8
   5  -3  22 3845.84 768.627   4
   5  -3  23 3275.02 735.453   4
  -5   4 -20 2996.11 727.469   7
  -5   4 -19 3039.69 742.624   7
   5  -4 -18 4710.14 847.348  10
  -5   4 -18 4312.23 828.202   7
   5  -4 -17 4631.10 811.378  10
  -5  -4 -17 3805.06 733.806  10
  -5   4 -17 2746.24 715.355   7
   5   4 -17 5319.61 893.568   7
   5  -4 -16 6968.77 959.221  10
  -5  -4 -16 7292.80 999.745  10
  -5   4 -16 5614.75 920.328   7
   5   4 -16 7623.93 1020.70   7
   5  -4 -15 13343.7 1238.27  10
  -5  -4 -15 12960.3 1267.61  10
  -5   4 -15 12196.8 1297.84   7
   5   4 -15 13927.8 1358.09   7
   5  -4 -14 5578.77 812.018  10
  -5  -4 -14 4024.37 694.230  10
  -5   4 -14 5797.63 912.899   7
   5   4 -14 5641.05 874.875   7
   5   4 -14 4492.84 882.766  11
   5  -4 -13 8716.81 967.436  10
  -5  -4 -13 7226.42 907.874  10
  -5   4 -13 8352.01 1062.04   7
   5   4 -13 7900.61 1042.56   7
  -5  -4 -13 9167.46 972.251   2
   5   4 -13 8771.22 1176.37  11
   5  -4 -12 9690.78 969.758  10
  -5   4 -12 7471.49 1030.82   7
   5   4 -12 9896.32 1116.19   7
  -5  -4 -12 9636.84 1003.05   2
   5   4 -12 8462.13 1193.95  11
  -5  -4 -12 7696.68 940.967  10
   5  -4 -11 7910.67 865.149  10
  -5  -4 -11 6964.17 868.626  10
  -5   4 -11 6883.48 992.531   7
   5   4 -11 9335.09 1093.78   7
  -5  -4 -11 8723.53 983.012   2
   5   4 -11 9073.29 1164.97  11
   5  -4 -10 10994.7 988.569  10
  -5  -4 -10 9404.47 999.034  10
   5  -4 -10 10974.0 978.445   2
  -5   4 -10 10007.2 1131.54   7
   5   4 -10 9603.79 1066.02   7
  -5  -4 -10 9598.61 1037.16   2
   5   4 -10 9829.69 1191.64  11
   5  -4  -9 9870.68 919.476   2
  -5  -4  -9 7130.08 859.349  10
  -5  -4  -9 7106.14 875.717   2
  -5   4  -9 8448.03 1030.69   7
   5   4  -9 7860.83 997.675   7
   5  -4  -9 7756.39 821.266  10
   5   4  -9 7223.89 1011.61  11
   5  -4  -8 12544.7 994.606  10
  -5  -4  -8 10126.0 988.933  10
   5  -4  -8 10594.2 982.162   2
   5   4  -8 10953.8 1146.67   7
  -5   4  -8 9666.25 1058.37   7
   5   4  -8 11532.0 1261.24  11
  -5  -4  -8 8917.95 1036.83   2
   5  -4  -7 14469.7 1036.28  10
   5  -4  -7 12662.0 1088.99   2
  -5  -4  -7 12011.7 1186.78   2
  -5   4  -7 10777.6 1104.77   7
   5   4  -7 12726.5 1220.22   7
   5   4  -7 12184.0 1275.31  11
   5  -4  -6 14931.9 1016.99  10
   5  -4  -6 15112.8 1187.12   2
  -5   4  -6 12747.8 1191.33   7
   5   4  -6 12825.1 1182.00   7
  -5   4  -6 14464.2 946.923   5
   5   4  -6 13661.8 1319.67  11
  -5  -4  -6 13577.2 1234.07   2
   5  -4  -5 23474.6 1259.91  10
   5  -4  -5 20738.4 1414.45   2
  -5   4  -5 20944.0 1512.51   7
   5   4  -5 21625.9 1522.64   7
  -5  -4  -5 20670.6 1540.46   2
  -5   4  -5 22036.1 1214.18   5
   5   4  -5 20817.5 1596.51  11
   5  -4  -4 11839.8 855.771  10
   5   4  -4 9643.04 1090.18  11
   5  -4  -4 12825.1 1109.62   2
  -5   4  -4 10575.4 1037.34   7
   5   4  -4 11400.8 1103.85   7
  -5   4  -4 12665.2 915.271   5
  -5  -4  -4 11835.5 1171.25   2
  -5   4  -4 11096.3 932.191  11
   5  -4  -3 26116.9 1238.40  10
   5  -4  -3 21996.6 1486.71   2
  -5   4  -3 22961.3 1544.14   7
   5   4  -3 23623.2 1550.70   7
   5   4  -3 21656.0 1609.87  11
  -5   4  -3 24421.8 1330.96   5
  -5  -4  -3 23101.8 1671.44   2
  -5   4  -3 23088.8 1331.23  11
   5  -4  -2 16574.5 929.256  10
   5  -4  -2 15629.8 1246.12   2
  -5   4  -2 14874.6 1205.66   7
   5   4  -2 15150.6 1217.42   7
   5   4  -2 15810.5 1029.86   6
  -5   4  -2 16043.5 1062.06   5
   5   4  -2 13965.0 1279.88  11
  -5   4  -2 14950.2 1015.77  11
  -5  -4  -2 15671.9 1408.87   2
  -5  -4  -1 5151.94 796.906   2
   5   4  -1 4211.19 641.153   7
   5  -4  -1 5079.42 731.768   2
   5   4  -1 5050.11 617.510   6
   5   4  -1 5186.07 796.256  11
  -5   4  -1 4512.31 596.498   5
  -5   4   0 2606.35 492.763   5
  -5  -4   0 2197.97 611.885   2
   5   4   0 3092.90 567.104   7
   5  -4   0 2732.92 539.529   2
   5   4   0 3247.11 531.397   6
   5   4   0 1642.98 485.086  11
  -5   4   1 1877.66 446.577   5
   5   4   1 3017.65 452.802   5
  -5  -4   1 3991.93 711.415   2
   5   4   1 2239.24 510.632   7
   5  -4   1 3663.75 653.771   2
   5   4   1 3246.39 664.221  11
   5   4   2 16558.3 1082.10   5
   5  -4   2 18308.6 1383.15   2
  -5  -4   2 15463.4 1392.42   2
   5   4   2 14857.9 1152.76   7
   5   4   2 15605.9 1312.73  11
  -5   4   2 14365.0 1103.73   5
   5   4   3 25515.3 1397.26   5
   5   4   3 23654.3 1471.54   7
   5  -4   3 24066.9 1614.84   2
  -5  -4   3 25613.9 1785.65   2
  -5   4   3 24097.9 1492.16   5
   5   4   3 25289.2 1693.25  11
   5   4   4 12149.5 973.323   5
   5  -4   4 11526.5 1119.49   2
   5   4   4 9419.05 911.679   7
  -5  -4   4 10281.3 1139.78   2
   5   4   4 10708.6 1110.46  11
  -5   4   4 9819.56 961.601   5
   5  -4   5 22454.4 1578.39   2
  -5  -4   5 18762.4 1450.88   8
   5   4   5 19765.9 1352.00   7
   5   4   5 20625.8 1500.11  11
  -5   4   5 21294.2 1401.33   5
  -5  -4   5 18974.3 1552.15   2
   5   4   5 22428.0 1361.98   5
   5  -4   6 14750.0 1285.32   2
  -5  -4   6 14329.1 1333.70   2
  -5  -4   6 13123.0 1193.06   8
   5   4   6 13002.6 1143.68   5
  -5   4   6 13890.8 1121.77   5
   5   4   6 14953.2 1261.56  11
   5  -4   7 14533.3 1275.99   2
  -5  -4   7 14389.3 1265.16   8
  -5   4   7 12793.4 1129.31   5
   5   4   7 12861.0 1189.37  11
  -5  -4   7 15058.2 1362.24   2
   5   4   7 14266.9 1168.87   5
   5  -4   8 10078.8 1096.48   2
  -5  -4   8 8716.00 1054.77   2
  -5  -4   8 8353.96 1021.50   8
  -5   4   8 9027.96 950.467   5
   5   4   8 7696.56 927.151   5
  -5   4   9 7836.66 886.309   5
   5   4   9 7220.39 864.315   5
  -5  -4   9 8447.40 1010.26   2
  -5  -4   9 7895.72 1008.40   8
   5  -4   9 7632.08 951.453   2
   5   4  10 10070.3 1020.68   5
   5  -4  10 9786.91 1082.51   2
  -5  -4  10 9984.68 1129.44   8
  -5  -4  10 9956.47 1135.06   2
  -5   4  10 9906.32 1026.06   5
  -5   4  11 8068.09 948.098   5
   5   4  11 7321.15 918.492   5
  -5  -4  11 7662.91 1004.85   8
  -5  -4  11 7480.42 984.028   2
   5  -4  11 6282.97 901.517   2
  -5   4  12 8017.80 970.217   5
   5   4  12 9597.46 1049.68   5
  -5  -4  12 9423.46 1126.07   8
  -5  -4  12 8979.04 1107.70   2
   5  -4  12 6188.88 903.063   2
  -5   4  13 7492.78 968.523   5
   5   4  13 7630.75 977.268   5
  -5  -4  13 5655.54 883.346   8
  -5  -4  13 5237.82 897.835   2
   5  -4  13 5645.30 873.018   2
  -5   4  14 3596.87 708.861   5
   5   4  14 4282.05 760.985   5
   5  -4  14 3017.58 640.628   8
  -5  -4  14 2662.87 746.324   8
  -5  -4  14 2714.75 628.547   2
   5  -4  14 3693.08 697.585   2
   5   4  15 15563.0 1412.46   5
   5  -4  15 13831.5 1341.01   2
   5  -4  15 10193.5 1161.82   8
  -5  -4  15 13270.0 1394.61   8
  -5   4  15 14359.0 1332.57   5
  -5  -4  15 12136.5 1266.03   2
  -5   4  16 7326.57 984.249   5
   5   4  16 7844.35 1071.46   5
   5  -4  16 5127.11 858.484   8
  -5  -4  16 6554.66 986.519   8
  -5  -4  16 5970.78 906.073   2
   5  -4  16 6229.52 946.875   2
  -5   4  17 4349.10 788.065   5
   5   4  17 4486.19 870.027   5
   5  -4  17 4107.89 803.427   8
  -5  -4  17 3965.94 836.374   8
  -5  -4  17 2357.93 586.390   2
   5  -4  17 2242.86 619.893   2
   5   4  18 4215.45 851.791   5
   5  -4  18 4277.74 808.596   8
   5  -4  18 2946.84 674.390   2
   5  -4  19 5172.68 931.583   8
   5  -4  19 4174.44 791.201   2
   5  -4  20 3481.45 789.821   8
   5  -5 -15 308.884 407.885  10
   5  -5 -14 7002.10 953.591  10
  -5   5 -14 5587.47 1014.37   7
   5  -5 -13 6037.05 868.241  10
  -5  -5 -13 4316.93 825.347  10
  -5   5 -13 5003.36 966.072   7
   5  -5 -12 5270.51 814.086  10
  -5  -5 -12 3963.05 782.726  10
  -5   5 -12 5541.50 1011.24   7
   5   5 -12 5618.52 928.362   7
   5   5 -12 4173.20 971.985  11
   5  -5 -11 7452.13 924.998  10
  -5  -5 -11 8227.10 1022.62  10
  -5  -5 -11 8567.93 1098.69   2
  -5   5 -11 8158.77 1165.98   7
   5   5 -11 8173.48 1139.02   7
   5   5 -11 7165.54 1159.41  11
  -5  -5 -10 6406.69 898.667  10
  -5  -5 -10 6627.13 961.042   2
  -5   5 -10 6191.95 1022.79   7
   5   5 -10 8550.91 1117.82   7
   5   5 -10 6382.00 1084.78  11
  -5  -5  -9 10956.9 1152.42  10
   5  -5  -9 10299.9 1096.61   2
  -5  -5  -9 8982.36 1119.52   2
  -5   5  -9 9320.22 1230.62   7
   5   5  -9 10403.5 1260.85   7
   5   5  -9 9706.83 1285.49  11
  -5  -5  -8 5302.21 790.954  10
  -5  -5  -8 4837.56 876.703   2
  -5   5  -8 5202.64 908.831   7
   5   5  -8 5354.65 921.546   7
   5  -5  -8 5141.39 816.237   2
   5   5  -8 3722.99 830.374  11
   5  -5  -7 16258.0 1397.03   2
  -5  -5  -7 19129.3 1462.68  10
   5   5  -7 16127.2 1562.87   7
  -5   5  -7 14838.8 1482.59   7
   5   5  -7 20750.0 1779.85  11
  -5  -5  -7 17108.0 1555.85   2
  -5  -5  -6 16290.1 1348.99  10
   5  -5  -6 17488.9 1471.53   2
  -5  -5  -6 17507.9 1572.98   2
  -5   5  -6 15123.1 1446.20   7
   5   5  -6 16439.5 1525.01   7
   5   5  -6 18101.3 1647.09  11
  -5  -5  -5 4040.85 702.277  10
  -5  -5  -5 3936.41 802.945   2
  -5   5  -5 3896.33 818.063   7
   5   5  -5 3995.77 808.759   7
   5  -5  -5 3356.92 686.455   2
   5   5  -5 5077.29 932.109  11
  -5  -5  -4 8421.12 937.725  10
   5  -5  -4 10803.3 1163.34   2
  -5  -5  -4 8310.80 1134.43   2
  -5   5  -4 8438.28 1098.33   7
   5   5  -4 8501.40 1074.62   7
   5   5  -4 8454.18 1127.24  11
  -5  -5  -3 1681.51 456.479  10
   5   5  -3 2650.67 715.224  11
  -5  -5  -3 3262.88 786.389   2
  -5   5  -3 1785.73 578.645   7
   5   5  -3 1807.41 536.108   7
   5  -5  -3 2039.74 535.678   2
  -5  -5  -2 3049.07 550.968  10
  -5  -5  -2 2626.57 674.829   2
  -5   5  -2 3214.67 682.998   7
   5   5  -2 4638.21 814.529   7
   5  -5  -2 4433.52 766.721   2
   5   5  -2 2997.34 694.533  11
   5  -5  -1 14137.4 1343.56   2
  -5   5  -1 13576.0 1298.58   7
   5   5  -1 14439.6 1347.70   7
   5   5  -1 14860.6 1452.61  11
  -5  -5  -1 13759.9 1479.36   2
   5  -5   0 10782.9 1206.64   2
  -5  -5   0 11423.4 1344.53   2
  -5   5   0 9906.05 1119.51   7
   5   5   0 9425.91 1120.27   7
  -5   5   0 11580.4 1005.52   5
   5   5   0 12317.5 1311.84  11
   5  -5   1 16610.9 1461.72   2
   5   5   1 13719.1 1303.14   7
  -5   5   1 14899.6 1171.47   5
  -5  -5   1 15326.8 1545.31   2
   5   5   1 13974.7 1390.82  11
  -5   5   2 6635.75 839.820   5
  -5  -5   2 5675.89 1030.28   2
   5   5   2 6121.07 859.611   7
   5  -5   2 7453.55 996.451   2
   5   5   2 6285.29 955.252  11
  -5   5   3 4359.28 685.750   5
  -5  -5   3 6014.88 1018.37   2
   5   5   3 4507.63 786.041   7
   5  -5   3 5465.93 907.936   2
   5   5   3 5160.98 858.951  11
  -5   5   4 8722.26 961.386   5
  -5  -5   4 10201.2 1263.69   2
   5   5   4 8283.93 1004.73   7
   5  -5   4 9595.71 1120.69   2
   5   5   4 9084.89 1141.76  11
  -5   5   5 5073.83 763.173   5
  -5  -5   5 6189.54 1014.30   2
   5   5   5 4298.35 762.912   7
   5  -5   5 5646.54 950.413   2
   5   5   5 5114.24 865.493  11
   5   5   6 16154.2 1297.43   5
   5  -5   6 17320.7 1557.83   2
   5   5   6 14494.9 1335.26   7
   5   5   6 15283.0 1415.69  11
  -5   5   6 14896.2 1294.01   5
  -5  -5   6 15634.3 1633.37   2
   5   5   7 18041.8 1398.55   5
   5  -5   7 17130.0 1591.23   2
   5   5   7 15892.9 1381.42   7
  -5   5   7 16943.6 1364.56   5
  -5  -5   7 15395.7 1594.01   2
  -5   5   8 5390.75 826.509   5
   5   5   8 5879.25 823.597   5
  -5  -5   8 5841.66 1000.33   2
   5   5   8 6319.11 894.784   7
   5  -5   8 5674.30 915.602   2
  -5   5   9 7353.36 960.666   5
   5   5   9 10675.6 1142.91   5
  -5  -5   9 11261.8 1364.59   2
   5  -5   9 8517.70 1155.77   2
  -5   5  10 8360.97 1022.50   5
   5   5  10 7443.58 964.118   5
  -5  -5  10 6262.27 1050.23   8
  -5  -5  10 7058.82 1093.15   2
   5  -5  10 7299.45 1086.11   2
  -5   5  11 9318.72 1092.36   5
   5   5  11 7392.58 976.785   5
  -5  -5  11 9524.91 1226.56   8
  -5  -5  11 10052.6 1315.79   2
   5  -5  11 7608.83 1121.78   2
  -5   5  12 5128.58 845.158   5
   5   5  12 4148.92 817.600   5
  -5  -5  12 4785.55 919.236   8
  -5  -5  12 6116.25 1031.86   2
   5  -5  12 6044.27 1036.16   2
  -5   5  13 4176.79 791.736   5
   5   5  13 5208.58 899.608   5
  -5  -5  13 5463.88 964.572   2
   5   5  14 7275.34 1041.84   5
  -5  -5  14 6373.49 1030.76   2
   6   0 -25 1145.30 499.423  10
   6   0 -24 9543.55 1134.10  10
   6   0 -23 10873.3 1173.47  10
  -6   0 -23 8993.66 954.976  10
  -6   0 -23 9139.03 969.375   1
   6   0 -22 32842.8 2013.90  10
  -6   0 -22 35967.3 1876.44  10
  -6   0 -22 35805.1 1913.54   1
  -6   0 -21 3651.72 602.319  10
   6   0 -21 3044.48 685.645  10
  -6   0 -21 3627.82 598.826   1
   6   0 -20 35104.0 2025.39  10
  -6   0 -20 38284.8 1859.15  10
  -6   0 -20 41103.4 1980.36   1
   6   0 -19 6308.02 820.812  10
  -6   0 -19 6450.23 723.221  10
  -6   0 -19 6038.33 732.806   1
   6   0 -18 26288.3 1639.43  10
  -6   0 -18 28280.6 1491.49  10
  -6   0 -18 30507.4 1617.26   1
  -6   0 -17 1719.49 365.290  10
   6   0 -17 2264.26 419.054   3
   6   0 -17 1798.59 393.965  10
  -6   0 -17 2900.39 505.126   1
  -6   0 -16 42413.1 1814.55  10
   6   0 -16 43733.2 1777.66   3
   6   0 -16 47285.6 2300.30   7
   6   0 -16 39129.2 1961.77  10
  -6   0 -16 45790.5 1953.02   1
   6   0 -15 5023.10 675.889  10
  -6   0 -15 4379.74 554.393  10
   6   0 -15 6313.27 641.677   3
   6   0 -15 6676.75 809.095   7
  -6   0 -15 6457.75 677.628   1
  -6   0 -14 42132.2 1739.82  10
   6   0 -14 45108.6 1817.32   3
   6   0 -14 44930.7 2136.36   7
  -6   0 -14 43570.4 1832.74   1
   6   0 -14 38700.8 1895.11  10
   6   0 -13 4370.35 604.538  10
   6   0 -13 4248.62 544.445   3
   6   0 -13 5519.38 707.878   7
  -6   0 -13 4824.75 583.169   1
   6   0 -12 77012.5 2701.62  10
   6   0 -12 81754.2 2881.62   7
  -6   0 -12 79298.1 2584.66   1
   6   0 -11 7979.43 762.878   7
   6   0 -11 6767.17 714.875  10
  -6   0 -11 6982.17 649.888   1
   6   0 -10 73552.4 2534.30  10
   6   0 -10 80573.8 2667.01   7
  -6   0 -10 72599.2 2391.30   1
   6   0  -9 13849.0 965.108  10
   6   0  -9 14162.7 977.224   7
  -6   0  -9 13865.6 885.372   1
   6   0  -8 100561. 2877.47   3
   6   0  -8 103931. 2939.49   7
  -6   0  -8 100322. 2807.77   1
   6   0  -7 6513.80 591.431   3
   6   0  -7 6767.42 588.360   7
  -6   0  -7 6402.61 566.499   1
   6   0  -6 86935.3 2567.52   3
   6   0  -6 85773.5 2493.10   7
   6   0  -6 86808.2 2393.60  11
  -6   0  -6 85520.7 2498.97   1
   6   0  -5 22642.2 982.846  11
   6   0  -5 22023.0 1096.53   3
   6   0  -5 21844.6 1006.64   7
  -6   0  -5 24443.6 1110.09   1
   6   0  -4 98768.2 2771.93   3
   6   0  -4 96666.1 2525.60   7
   6   0  -4 99256.1 2558.30  11
  -6   0  -4 101957. 2744.88   1
  -6   0  -3 39218.5 1450.31   1
   6   0  -3 37540.7 1149.88   4
   6   0  -3 38416.9 1491.49   3
   6   0  -3 38456.5 1295.00  11
  -6   0  -2 172477. 3977.29   1
   6   0  -2 159743. 3672.27   4
   6   0  -2 167129. 4064.01   3
   6   0  -2 164815. 3741.20  11
  -6   0  -1 25768.3 1078.58   1
   6   0  -1 24307.7 954.933   4
  -6   0  -1 22288.0 621.540   7
   6   0  -1 27152.3 1156.42   3
   6   0  -1 25036.8 932.544  11
  -6   0   0 59230.0 1789.21   1
   6   0   0 60453.7 1743.61   4
  -6   0   0 54335.6 1323.16   7
   6   0   0 57786.2 1878.80   3
   6   0   0 53950.1 1580.63  11
  -6   0   1 19797.2 927.851   1
   6   0   1 19994.5 921.629   4
  -6   0   1 18161.2 651.469   7
   6   0   1 19678.4 989.574   3
  -6   0   2 189475. 4388.42   1
  -6   0   2 192951. 4034.39   7
   6   0   2 186421. 4467.01   3
  -6   0   3 43900.8 1528.92   1
   6   0   3 44449.2 1567.71   3
  -6   0   4 96858.7 2682.23   1
   6   0   4 98086.8 2680.79   3
  -6   0   5 20774.3 1040.60   1
   6   0   5 22577.5 1039.77   3
  -6   0   6 77561.9 2361.66   1
   6   0   6 77607.7 2298.00   3
   6   0   6 84067.5 2821.04   6
  -6   0   7 5989.01 547.239   1
   6   0   7 6260.65 284.636   8
   6   0   7 6328.99 287.070   7
   6   0   7 6966.87 569.893   3
   6   0   7 6157.60 720.197   6
   6   0   8 99787.2 2224.79   8
   6   0   8 101092. 2250.48   7
  -6   0   8 95978.7 2774.93   1
   6   0   8 97209.5 2720.55   3
   6   0   8 92709.4 3258.79   6
  -6   0   8 98143.8 2802.77   5
   6   0   9 12397.0 571.159   8
   6   0   9 12439.4 588.681   7
  -6   0   9 11481.9 788.878   1
   6   0   9 12926.8 790.667   3
   6   0   9 12124.5 1019.32   6
  -6   0   9 12633.6 823.858   5
   6   0  10 70131.4 1902.54   8
   6   0  10 71130.6 1938.12   7
   6   0  10 70887.5 2189.56   3
   6   0  10 73028.8 2778.95   6
  -6   0  10 68670.5 2276.80   5
   6   0  11 7259.56 517.342   8
   6   0  11 7370.50 597.511   3
   6   0  11 6530.32 785.534   6
  -6   0  11 7693.53 676.080   5
   6   0  12 68964.2 2149.62   8
   6   0  12 77932.1 2336.88   3
   6   0  12 75216.8 2892.71   6
  -6   0  12 77525.2 2486.10   5
  -6   0  13 4198.74 512.811   5
   6   0  13 4745.64 729.570   6
   6   0  14 41940.0 2166.42   6
  -6   0  14 45131.2 1829.94   5
  -6   0  15 5095.42 582.247   5
   6   0  15 5765.28 798.888   6
   6   0  16 38850.2 1781.78   8
   6   0  16 40640.6 2175.10   6
  -6   0  16 39279.8 1761.09   5
   6   0  17 2000.00 425.530   8
   6   0  17 2390.04 591.481   6
  -6   0  17 2506.97 440.735   5
   6   0  18 27151.6 1583.71   8
   6   0  18 24917.5 1763.09   6
  -6   0  18 25223.4 1429.30   5
   6   0  19 7595.07 1023.11   6
  -6   0  19 8608.94 844.560   5
  -6   0  20 42753.8 1981.49   5
   6   0  20 38413.6 2358.31   6
  -6   0  21 2505.30 526.028   5
  -6   0  21 3392.15 711.867   8
   6   0  21 3030.50 748.601   6
  -6   0  22 35116.4 2124.03   8
   6   0  22 30010.4 2156.54   6
   6   0  23 9357.15 1145.62   4
  -6   0  23 10027.0 1168.99   8
   6   0  23 9014.59 1205.08   6
   6   0  24 8859.47 1115.03   4
  -6   0  24 10710.8 1244.31   8
   6   0  25 368.725 377.164   4
  -6  -1 -25 674.709 348.951  10
  -6   1 -25 1356.86 502.749   1
   6   1 -25 788.648 496.654  10
   6  -1 -24 18961.0 1632.39  10
  -6  -1 -24 18540.0 1495.81  10
   6   1 -24 22781.4 1969.29   7
  -6   1 -24 17355.3 1443.16   1
   6   1 -24 18648.1 1554.34  10
   6   1 -23 1952.98 558.430  10
  -6  -1 -23 2673.32 589.671  10
   6   1 -23 2543.71 633.786   7
  -6   1 -23 2843.46 635.343   1
   6  -1 -23 2914.95 661.830  10
  -6  -1 -22 19181.2 1424.11  10
   6  -1 -22 20121.7 1617.71  10
   6   1 -22 20574.9 1779.73   7
  -6   1 -22 19937.2 1501.85   1
   6   1 -22 18932.2 1482.35  10
   6   1 -21 3915.59 712.458  10
   6  -1 -21 2374.93 598.395  10
  -6  -1 -21 2809.23 590.996  10
   6   1 -21 3056.44 801.086   7
  -6   1 -21 2869.04 586.300   1
   6  -1 -20 24926.4 1721.82  10
  -6  -1 -20 23868.9 1545.31  10
   6   1 -20 24251.1 1627.27  10
   6   1 -20 27189.1 1970.93   7
  -6   1 -20 24416.7 1590.96   1
  -6  -1 -20 26932.9 1522.28   1
   6   1 -19 2357.87 530.135  10
  -6  -1 -19 2733.83 540.933  10
  -6  -1 -19 1996.37 423.520   1
  -6   1 -19 2086.29 455.126   7
   6   1 -19 1384.10 504.436   7
  -6   1 -19 1363.81 385.825   1
   6  -1 -19 1959.76 487.391  10
  -6   1 -18 35656.4 1538.57  10
  -6  -1 -18 32079.8 1747.88  10
  -6   1 -18 35545.7 1657.13   7
   6   1 -18 35275.2 2166.55   7
   6  -1 -18 33270.5 1922.62  10
   6   1 -18 31634.2 1823.39  10
  -6   1 -18 33963.6 1831.31   1
  -6  -1 -18 36049.6 1718.77   1
  -6   1 -17 6945.64 625.755  10
  -6  -1 -17 7877.35 807.155  10
   6  -1 -17 7234.95 846.038  10
  -6   1 -17 8162.70 727.418   7
   6   1 -17 8051.14 1030.94   7
   6   1 -17 6990.12 851.472  10
  -6   1 -17 8562.36 907.167   1
  -6  -1 -17 10470.7 872.385   1
  -6   1 -16 25182.3 1213.79  10
  -6  -1 -16 25574.6 1463.06  10
   6  -1 -16 24558.2 1533.28  10
  -6   1 -16 27902.2 1346.05   7
   6   1 -16 27700.2 1780.40   7
   6   1 -16 22897.9 1482.01  10
  -6   1 -16 27527.3 1556.40   1
  -6  -1 -16 28251.6 1443.15   1
   6  -1 -15 2809.87 547.082  10
  -6   1 -15 2402.26 349.288  10
  -6  -1 -15 2930.71 501.884  10
  -6  -1 -15 3235.37 471.697   1
  -6   1 -15 3061.36 447.394   7
   6   1 -15 3181.93 640.749   7
  -6   1 -15 3049.57 518.968   1
   6  -1 -15 2096.96 325.851   3
   6   1 -15 2760.88 512.243  10
  -6  -1 -14 61923.6 2194.03   1
   6  -1 -14 53671.4 2307.14  10
  -6   1 -14 56946.7 1897.98  10
  -6  -1 -14 58460.6 2254.96  10
  -6   1 -14 58428.4 1973.63   7
   6   1 -14 61514.2 2631.46   7
   6  -1 -14 58236.8 1869.65   3
  -6   1 -14 56367.9 2297.22   1
   6   1 -14 57189.4 2346.46  10
  -6  -1 -13 6652.64 648.728   1
  -6   1 -13 5760.44 515.355  10
   6   1 -13 6361.87 703.661  10
   6  -1 -13 4606.89 627.267  10
  -6   1 -13 6514.34 554.318   7
   6  -1 -13 5768.26 514.282   3
   6   1 -13 5774.58 763.052   7
  -6   1 -13 7088.39 733.949   1
   6  -1 -12 72194.3 2622.07  10
  -6  -1 -12 76538.6 2464.82   1
  -6   1 -12 73963.8 2182.91   7
   6   1 -12 77861.8 2872.79   7
   6  -1 -12 74295.4 2222.89   3
  -6   1 -12 75360.0 2624.47   1
   6   1 -12 71824.6 2641.64  10
   6  -1 -11 5812.19 697.695  10
  -6  -1 -11 6553.52 606.792   1
  -6   1 -11 6645.02 508.950   7
   6   1 -11 7700.20 803.181   7
   6  -1 -11 6663.19 543.490   3
  -6   1 -11 6527.02 677.536   1
   6   1 -11 6608.30 700.439  10
  -6  -1 -10 36357.5 1501.35   1
   6  -1 -10 34496.0 1600.17  10
  -6   1 -10 34267.2 1240.67   7
   6   1 -10 38092.1 1768.16   7
   6  -1 -10 34515.1 1371.91   3
  -6   1 -10 34991.5 1594.44   1
   6   1 -10 35502.2 1661.38  10
   6  -1  -9 8469.93 742.062  10
  -6  -1  -9 8291.71 681.286   1
  -6   1  -9 9362.94 556.300   7
   6   1  -9 9430.26 815.218   7
   6  -1  -9 8336.08 623.262   3
  -6   1  -9 8014.94 722.074   1
   6   1  -9 9126.57 788.234  10
   6  -1  -8 67979.8 2334.72  10
  -6  -1  -8 70585.8 2240.00   1
  -6   1  -8 69887.9 1927.18   7
   6   1  -8 72522.1 2431.37   7
   6  -1  -8 69460.6 2132.73   3
  -6   1  -8 72198.5 2369.59   1
   6   1  -8 67631.9 2405.31  10
   6  -1  -7 32978.7 1460.12  10
  -6  -1  -7 33088.5 1382.82   1
  -6   1  -7 32035.1 1133.06   8
  -6   1  -7 33789.2 1159.81   7
   6   1  -7 33638.3 1487.39   7
   6  -1  -7 33151.9 1325.55   3
  -6   1  -7 32521.4 1444.88   1
  -6  -1  -6 132541. 3376.45   1
  -6   1  -6 126991. 2979.61   8
  -6   1  -6 129500. 3015.92   7
   6   1  -6 133914. 3436.22   7
   6  -1  -6 130006. 3282.72   3
   6  -1  -6 123278. 2663.45  11
  -6   1  -6 133263. 3472.32   1
   6  -1  -5-73.5208 88.5902  10
  -6   1  -5 478.844 124.430   8
  -6   1  -5 606.432 163.681   7
  -6  -1  -5 477.351 191.105   1
   6   1  -5 275.605 162.812   7
   6  -1  -5 591.765 208.863   3
  -6   1  -5 562.916 229.218   1
   6  -1  -5 392.946 65.0020  11
  -6  -1  -4 90816.8 2563.22   1
  -6   1  -4 85171.0 2128.70   8
  -6   1  -4 82268.6 2124.24   7
   6   1  -4 83665.9 2370.12   7
   6  -1  -4 83187.1 2449.60   3
  -6   1  -4 85275.2 2535.03   1
  -6  -1  -3 18126.2 977.489   1
  -6   1  -3 17771.2 716.316   8
  -6   1  -3 17174.2 709.067   7
   6   1  -3 15797.9 807.370   7
   6  -1  -3 17760.5 932.013   3
  -6   1  -3 16385.8 909.877   1
  -6  -1  -2 76329.0 2304.15   1
  -6   1  -2 74167.2 1884.22   8
   6   1  -2 70300.7 1961.09   7
   6  -1  -2 71375.3 2203.89   3
  -6   1  -2 74338.6 2190.88   1
  -6  -1  -1 3768.64 446.512   1
  -6  -1  -1 3099.37 248.592   8
  -6   1  -1 3055.48 372.157   1
  -6   1  -1 3342.96 258.163  11
   6   1  -1 2945.71 295.878   7
   6  -1  -1 2930.64 394.363   3
  -6  -1   0 92858.8 2782.20   1
  -6  -1   0 94321.0 2270.69   8
   6  -1   0 96459.5 2660.35   4
  -6  -1   0 98771.7 2295.44   7
   6   1   0 87621.1 2232.00   7
   6  -1   0 92772.2 2669.52   3
  -6   1   0 91564.6 2506.73   1
  -6   1   0 96595.3 2127.76  11
  -6  -1   1 3723.73 336.762   8
   6   1   1 3736.93 286.099   8
  -6  -1   1 3429.24 471.581   1
   6  -1   1 4486.56 462.122   4
  -6  -1   1 5065.29 387.812   7
   6   1   1 3823.64 294.033   7
  -6   1   1 3999.01 247.686  11
   6  -1   1 3918.80 455.223   3
   6   1   1 3692.65 499.482   6
  -6   1   1 4042.89 397.117   1
  -6   1   2 69596.2 1958.47   1
  -6  -1   2 68942.5 1907.79   8
   6   1   2 63471.2 1607.35   8
  -6  -1   2 68205.8 2279.03   1
   6  -1   2 69641.6 2177.70   4
   6   1   2 65683.0 1627.79   7
   6  -1   2 67650.1 2144.45   3
   6   1   2 69635.9 2401.53   6
  -6   1   3 17611.1 806.149   1
  -6  -1   3 17401.8 844.678   8
   6   1   3 16137.8 578.714   8
   6  -1   3 17074.4 968.226   4
  -6  -1   3 18794.0 1063.03   1
   6   1   3 17555.2 605.252   7
   6  -1   3 18531.2 985.579   3
   6   1   3 18642.1 1133.77   6
  -6   1   4 82812.5 2244.73   1
   6   1   4 83829.3 1907.88   8
  -6  -1   4 85166.6 2407.58   8
   6  -1   4 92207.8 2707.07   4
  -6  -1   4 93648.4 2766.05   1
   6   1   4 87635.4 1927.40   7
   6  -1   4 87112.9 2600.32   3
   6   1   4 96319.5 2959.72   6
   6   1   5 1258.25 131.103   8
  -6  -1   5 1411.62 282.478   8
  -6  -1   5 1267.20 334.343   1
   6  -1   5 1256.06 288.426   4
   6   1   5 1017.79 120.622   7
   6   1   5 1519.73 283.939   3
  -6   1   5 1683.91 255.111   1
   6   1   5 1074.42 307.313   6
   6  -1   5 1037.34 291.014   3
  -6   1   6 120121. 2954.96   1
   6   1   6 119161. 2578.14   8
  -6  -1   6 123695. 3282.10   8
   6  -1   6 125816. 3473.86   4
  -6  -1   6 128575. 3501.92   1
   6   1   6 128460. 3221.46   3
   6   1   6 116554. 2591.66   7
   6  -1   6 123905. 3333.40   3
   6   1   6 121810. 3734.89   6
  -6   1   6 115911. 3311.88   5
  -6   1   7 32808.1 1230.98   1
   6  -1   7 33708.2 1567.84   4
  -6  -1   7 34237.1 1474.49   8
   6   1   7 35440.2 1363.53   3
   6   1   7 34637.8 1009.58   7
  -6  -1   7 33161.1 1549.12   1
   6  -1   7 35522.1 1493.49   3
   6   1   7 35924.4 1756.11   6
  -6   1   7 34867.8 1507.76   5
   6  -1   7 30778.4 1078.93   8
   6  -1   8 70394.5 1963.09   8
   6  -1   8 74794.9 2603.63   4
  -6  -1   8 74434.1 2442.01   8
  -6   1   8 73260.1 2081.12   1
   6   1   8 76192.8 2229.81   3
   6   1   8 77833.2 1895.59   7
  -6  -1   8 71788.4 2510.64   1
   6  -1   8 75482.1 2414.48   3
   6   1   8 77250.3 2830.43   6
  -6   1   8 73706.0 2451.77   5
   6  -1   9 8133.27 544.427   8
   6  -1   9 8914.15 813.289   4
  -6  -1   9 6939.33 679.051   8
  -6   1   9 7800.17 536.489   1
   6   1   9 8226.20 488.815   7
   6   1   9 8107.79 588.603   3
   6   1   9 8044.56 856.695   6
  -6  -1   9 7296.74 562.576   5
  -6   1   9 8049.20 716.249   5
   6  -1  10 37018.4 1339.69   8
   6  -1  10 34874.6 1725.27   4
  -6  -1  10 38043.2 1698.48   8
   6   1  10 37352.3 1386.76   3
  -6   1  10 36892.0 1273.31   1
   6   1  10 39366.1 1954.71   6
  -6  -1  10 36238.6 1384.60   5
  -6   1  10 36953.4 1656.73   5
  -6   1  11 5968.47 655.181   5
   6  -1  11 5985.70 707.908   4
  -6  -1  11 5239.85 636.428   8
   6   1  11 5733.35 498.645   3
   6   1  11 5792.89 788.398   6
  -6  -1  11 5798.10 528.081   5
   6  -1  12 69291.2 2684.45   4
  -6  -1  12 67272.3 2568.46   8
   6   1  12 72539.5 2120.50   3
   6   1  12 69759.4 2859.71   6
  -6  -1  12 75558.7 2226.50   5
  -6   1  12 66746.2 2495.42   5
  -6  -1  13 4087.35 450.635   5
   6  -1  13 4837.09 658.056   4
  -6  -1  13 3937.64 591.666   8
   6   1  13 4292.92 424.781   3
   6   1  13 4335.31 731.184   6
  -6   1  13 4417.11 593.110   5
  -6  -1  14 59200.2 2014.47   2
   6  -1  14 55659.0 2038.26   8
   6  -1  14 57227.3 2451.98   4
  -6  -1  14 53281.1 2350.10   8
   6   1  14 61645.0 1876.73   3
  -6   1  14 52810.3 2232.37   5
   6   1  14 58396.4 2648.13   6
  -6  -1  14 59659.9 1976.20   5
  -6  -1  15 4468.84 489.110   5
  -6  -1  15 4055.09 480.292   2
   6  -1  15 4377.07 532.187   8
   6  -1  15 3984.12 641.436   4
  -6  -1  15 4329.01 685.926   8
   6   1  15 4777.42 689.119   5
  -6   1  15 4169.83 621.226   5
   6   1  15 3941.59 691.442   6
   6  -1  15 3858.97 541.759   9
   6   1  16 25519.0 1650.46   5
   6  -1  16 24937.9 1374.34   9
   6  -1  16 23105.7 1339.95   8
   6  -1  16 26041.8 1662.85   4
  -6  -1  16 23185.1 1569.46   8
   6   1  16 28956.6 1861.36   6
   6  -1  16 25132.1 1809.34   6
  -6   1  16 23584.7 1452.58   5
  -6  -1  16 26952.9 1249.48   5
  -6   1  17 7259.30 824.642   5
   6  -1  17 7313.13 730.421   9
   6   1  17 7531.01 908.501   5
   6  -1  17 7197.95 754.519   8
   6  -1  17 7663.83 892.190   4
  -6  -1  17 6792.29 855.045   8
   6   1  17 8403.85 1034.63   6
   6  -1  17 7586.13 1023.18   6
   6  -1  18 33962.6 1650.90   9
   6  -1  18 34625.8 1758.60   8
   6  -1  18 34434.6 1978.03   4
  -6  -1  18 34156.1 1999.82   8
   6   1  18 32668.7 2148.72   6
   6  -1  18 32209.3 2178.30   6
  -6   1  18 33989.3 1820.48   5
  -6   1  19 3115.38 577.433   5
   6  -1  19 2200.90 479.730   8
   6  -1  19 2076.83 554.047   4
  -6  -1  19 2742.90 640.266   8
   6   1  19 2445.36 662.631   6
   6  -1  19 1625.54 556.563   6
   6  -1  20 23568.1 1681.13   4
  -6  -1  20 22249.2 1691.87   8
   6   1  20 23457.6 1844.70   6
   6  -1  20 21446.6 1918.05   6
  -6   1  20 22399.4 1513.87   5
  -6   1  21 1622.67 474.490   5
   6  -1  21 3255.05 692.998   4
  -6  -1  21 2547.71 666.638   8
   6   1  21 3355.24 763.306   6
   6  -1  22 20245.2 1612.53   4
  -6  -1  22 16834.8 1526.14   8
  -6   1  22 18076.3 1427.52   5
   6   1  22 17128.5 1651.55   6
  -6   1  23 2170.68 554.686   5
  -6  -1  23 2914.50 701.142   8
   6  -1  23 2883.82 688.425   4
   6   1  23 3849.08 858.304   6
   6  -1  24 20440.2 1682.90   4
  -6  -1  24 18935.1 1718.26   8
  -6   1  24 17261.6 1458.09   5
   6   1  24 18885.7 1804.13   6
   6  -1  25 1181.30 513.329   4
   6   1  25 2305.10 711.595   6
   6   1  26 11092.7 1470.83   6
  -6   2 -24 8376.30 1059.35   1
  -6  -2 -23 300.355 367.656  10
  -6   2 -23 836.168 390.657   1
   6  -2 -22 14474.7 1425.01  10
  -6  -2 -22 13605.6 1306.51  10
   6   2 -22 12734.3 1426.25   7
  -6   2 -22 11428.5 1193.67   1
   6  -2 -21 828.282 463.388  10
  -6  -2 -21 591.533 378.790  10
   6   2 -21 1511.41 467.705  10
  -6   2 -21 1910.34 508.693   1
   6   2 -21 1710.14 610.096   7
   6  -2 -20 13986.3 1342.08  10
  -6  -2 -20 13329.4 1220.66  10
   6   2 -20 17002.0 1529.05   7
  -6   2 -20 14899.8 1323.70   1
   6   2 -20 15616.7 1325.22  10
   6  -2 -19 9208.83 1079.89  10
  -6  -2 -19 8214.04 944.030  10
  -6   2 -19 10510.5 960.350   7
   6   2 -19 11388.7 1242.39   7
  -6   2 -19 9023.15 1023.29   1
   6   2 -19 10952.5 1093.65  10
  -6  -2 -18 22524.9 1549.19  10
   6  -2 -18 25856.5 1735.51  10
  -6   2 -18 25174.5 1488.36   7
   6   2 -18 30288.3 1932.34   7
  -6   2 -18 25921.2 1678.83   1
   6   2 -18 27163.7 1714.53  10
   6  -2 -17 1545.34 507.814  10
  -6  -2 -17 1232.52 418.219  10
  -6   2 -17 1610.35 407.175   7
   6   2 -17 2508.59 629.945   7
  -6  -2 -17 1860.29 419.576   1
  -6   2 -17 1757.48 477.121   1
   6   2 -17 668.237 266.243  10
   6  -2 -16 25020.5 1617.98  10
  -6  -2 -16 24872.4 1559.19  10
  -6  -2 -16 29103.5 1463.06   1
  -6   2 -16 24714.2 1412.27   7
   6   2 -16 26348.6 1716.60   7
  -6   2 -16 25269.2 1609.15   1
  -6  -2 -15 1900.57 444.175  10
  -6   2 -15 2229.98 427.121   7
   6   2 -15 2231.95 520.991   7
  -6  -2 -15 1998.59 426.042   1
  -6   2 -15 2490.22 525.920   1
   6  -2 -15 2102.18 527.073  10
   6  -2 -14 29488.5 1678.15  10
  -6  -2 -14 28077.8 1628.61  10
  -6  -2 -14 33411.9 1565.16   1
  -6   2 -14 31428.2 1521.41   7
   6   2 -14 31745.0 1808.84   7
   6  -2 -13 4351.35 627.536  10
  -6  -2 -13 5596.10 639.304   1
  -6   2 -13 4422.71 554.207   7
   6   2 -13 5168.82 714.912   7
  -6  -2 -13 4334.05 609.556  10
   6  -2 -12 31702.5 1679.47  10
  -6   2 -12 31851.7 1545.10   7
   6   2 -12 37547.6 1847.52   7
  -6  -2 -12 35019.9 1595.41   1
   6  -2 -11 7290.74 758.302  10
  -6  -2 -11 9145.90 779.608   1
  -6   2 -11 7023.50 406.501  10
  -6   2 -11 9150.41 789.904   7
   6   2 -11 8095.17 827.768   7
   6  -2 -11 8824.32 675.034   3
   6  -2 -10 37937.9 1777.40  10
  -6   2 -10 36048.2 1108.44  10
  -6   2 -10 41067.1 1751.23   7
   6   2 -10 42750.3 1886.06   7
   6  -2 -10 42062.4 1597.12   3
  -6  -2 -10 42251.4 1747.39   1
   6  -2  -9 15720.2 1074.23  10
  -6  -2  -9 15230.6 1021.76   1
  -6   2  -9 15938.5 1036.18   7
   6   2  -9 16006.1 1083.08   7
   6  -2  -9 15740.1 928.515   3
  -6  -2  -8 56005.0 2120.94   1
   6   2  -8 56859.6 2397.30  11
   6   2  -8 54712.9 1454.86   4
   6  -2  -8 54780.0 2095.88  10
  -6   2  -8 53360.4 2048.58   7
   6   2  -8 57339.1 2178.73   7
   6  -2  -8 56361.4 1958.06   3
  -6   2  -7 7034.55 397.645  10
   6  -2  -7 7091.89 655.644  10
  -6  -2  -7 7679.81 710.558   1
  -6   2  -7 7104.30 637.722   7
   6   2  -7 8762.21 743.345   7
   6  -2  -7 8473.48 680.587   3
  -6   2  -7 8090.45 716.476   1
   6   2  -7 7674.65 807.937  11
   6  -2  -6 34568.6 1397.66  10
  -6   2  -6 31350.9 889.811  10
  -6  -2  -6 37293.6 1579.13   1
  -6   2  -6 33094.0 1346.60   7
   6   2  -6 37562.5 1514.39   7
   6  -2  -6 35284.3 1379.29   3
  -6   2  -6 33401.2 1438.24   1
   6   2  -6 34770.5 1687.46  11
  -6   2  -5 10959.3 545.284  10
  -6  -2  -5 11890.8 926.364   1
   6  -2  -5 11476.8 793.122  10
  -6   2  -5 11250.1 776.519   7
   6   2  -5 13540.2 906.568   7
   6  -2  -5 12129.3 827.781   3
  -6   2  -5 11560.4 848.800   1
   6   2  -5 12642.1 1012.96  11
  -6  -2  -4 39171.0 1628.29   1
  -6   2  -4 37548.1 1350.08   7
   6   2  -4 41883.7 1499.69   7
   6  -2  -4 37831.9 1422.39   3
  -6   2  -4 37108.4 1424.44   1
   6   2  -4 39363.4 1712.74  11
   6  -2  -4 33224.6 1355.37   9
   6  -2  -3 2199.92 397.778   9
  -6  -2  -3 2241.05 417.500   1
   6   2  -3 2176.58 368.294   7
  -6   2  -3 1604.10 331.795   1
   6  -2  -3 2630.02 413.976   2
   6  -2  -3 2443.41 390.539   3
   6   2  -3 1978.71 431.650  11
   6  -2  -2 79546.3 2563.19   2
   6  -2  -2 79304.4 2571.36   9
   6   2  -2 81498.4 2810.97  11
  -6  -2  -2 79435.0 2731.06   1
   6   2  -2 80867.8 2474.16   7
   6  -2  -2 78363.0 2525.79   3
  -6   2  -2 78282.9 2420.14   1
   6  -2  -1 16034.0 1013.88   2
   6  -2  -1 13748.2 961.423   9
  -6  -2  -1 16329.1 1109.28   1
   6   2  -1 16270.0 918.444   7
   6   2  -1 17527.8 1030.27   6
  -6   2  -1 16395.2 919.668   1
   6   2  -1 16460.5 1120.76  11
   6  -2   0 60212.2 2223.39   2
  -6  -2   0 60857.0 1942.43   8
  -6  -2   0 62848.9 2338.29   1
   6   2   0 63764.0 2001.92   7
   6  -2   0 63411.8 2233.83   9
   6   2   0 65099.0 2267.61   6
   6   2   0 58208.0 2315.55  11
  -6   2   0 62624.6 1995.47   1
   6  -2   1 17021.0 1055.28   2
   6  -2   1 16893.7 1038.80   9
  -6  -2   1 14720.1 850.652   8
  -6  -2   1 16033.3 1093.50   1
   6   2   1 16222.9 837.916   7
   6   2   1 15535.3 1023.95   6
  -6   2   1 15104.9 813.343   1
   6  -2   1 15940.3 831.659  10
   6  -2   2 78860.4 2322.37   2
   6  -2   2 22339.4 1425.16   9
   6   2   2 77244.8 1856.76   7
  -6  -2   2 77847.3 2466.00   1
   6   2   2 78682.7 2396.65   6
  -6  -2   2 75517.5 2050.20   8
  -6   2   2 69991.2 2113.52   5
  -6   2   2 73054.4 1833.70   1
  -6  -2   3 4504.65 611.759   1
  -6  -2   3 3712.09 456.115   8
   6  -2   3 1020.66 283.310   9
   6   2   3 3399.81 350.191   7
   6  -2   3 3970.40 532.508   2
   6   2   3 4587.80 589.368   6
  -6   2   3 3721.80 378.755   1
  -6   2   3 3547.24 465.621   5
   6   2   3 507.430 267.974  11
   6  -2   4 38382.5 1722.39   2
   6  -2   4 38867.7 1737.29   9
  -6  -2   4 40534.3 1637.62   8
   6  -2   4 37852.3 1750.83   4
   6   2   4 38850.4 1346.68   7
  -6  -2   4 37462.1 1814.96   1
   6   2   4 41265.1 1856.82   6
  -6   2   4 39032.3 1663.73   5
   6   2   4 37429.1 1715.40  11
  -6   2   4 38892.3 1316.95   1
   6  -2   5 13049.5 966.652   2
   6  -2   5 12713.1 959.022   9
  -6  -2   5 13497.8 915.514   8
   6  -2   5 12871.5 976.119   4
  -6  -2   5 12765.7 1030.87   1
   6   2   5 12570.7 1018.36   6
  -6   2   5 11792.6 879.144   5
   6   2   5 11754.5 909.701  11
  -6   2   5 12462.7 653.973   1
  -6   2   6 30184.0 1053.52   1
   6  -2   6 29677.8 1512.57   2
   6  -2   6 31776.6 1540.10   9
  -6  -2   6 31820.8 1500.89   8
   6  -2   6 29907.6 1550.69   4
   6   2   6 33243.4 1726.59   6
  -6   2   6 29274.9 1479.34   5
  -6   2   7 6281.25 685.312   5
  -6   2   7 6546.59 421.255   1
   6  -2   7 6517.61 719.639   2
   6  -2   7 5438.97 650.817   9
  -6  -2   7 6286.23 651.343   8
   6  -2   7 6991.32 743.821   4
   6   2   7 6113.75 662.810   5
   6   2   7 6373.51 761.911   6
   6   2   8 60578.4 2331.10   5
   6  -2   8 58650.2 2257.93   2
  -6   2   8 57984.9 1569.62   1
   6  -2   8 53710.3 2205.25   9
  -6  -2   8 56705.3 2228.38   8
   6  -2   8 56568.7 2319.90   4
   6   2   8 59722.3 2490.27   6
  -6   2   8 56465.2 2218.85   5
   6   2   9 16961.5 1156.53   5
   6  -2   9 15024.9 1061.59   2
   6  -2   9 15602.5 1071.84   9
  -6  -2   9 18063.9 1171.56   8
  -6   2   9 16761.5 640.128   1
   6  -2   9 16502.7 1154.38   4
  -6  -2   9 17658.0 716.794   5
  -6   2   9 16121.6 1109.49   5
   6  -2  10 36916.6 1779.66   9
   6  -2  10 40085.9 1632.27   8
  -6  -2  10 39589.7 1869.59   8
   6  -2  10 38631.7 1904.70   4
   6   2  10 38683.2 1505.39   3
   6   2  10 39232.3 1903.42   5
  -6  -2  10 42825.2 1277.64   5
  -6   2  10 38535.2 1838.30   5
  -6  -2  10 38911.2 1845.73   2
   6  -2  11 5893.72 686.094   9
   6  -2  11 5372.83 573.291   8
   6   2  11 5199.80 715.221   5
  -6   2  11 6160.45 729.412   5
  -6  -2  11 5854.41 721.573   8
   6  -2  11 4085.35 625.149   4
   6   2  11 6299.33 535.582   3
  -6  -2  11 6595.53 729.691   2
   6   2  12 33989.7 1837.96   5
   6  -2  12 31058.9 1652.02   9
   6  -2  12 33019.9 1553.17   8
  -6  -2  12 32601.3 1781.25   8
   6  -2  12 33525.7 1791.13   4
   6   2  12 36043.1 1358.20   3
  -6   2  12 32201.2 1718.15   5
  -6  -2  12 33792.9 1695.64   2
  -6   2  13 5341.55 687.354   5
   6  -2  13 6120.00 720.153   9
  -6  -2  13 6048.43 678.548   2
   6   2  13 5851.42 763.021   5
   6  -2  13 6134.03 657.572   8
  -6  -2  13 6963.37 840.779   8
   6  -2  13 5630.06 765.050   4
   6   2  13 6648.04 525.796   3
   6   2  14 35334.8 1953.56   5
   6  -2  14 32529.0 1730.23   9
   6  -2  14 33426.6 1643.81   8
  -6  -2  14 32782.4 1872.82   8
   6  -2  14 32803.2 1841.53   4
  -6   2  14 34240.2 1833.46   5
  -6  -2  14 33650.8 1668.61   2
  -6   2  15 924.750 316.051   5
   6   2  15 1064.31 384.641   5
  -6  -2  15 1018.34 327.644   2
   6  -2  15 1085.16 349.544   8
   6  -2  15 1459.98 442.865   9
  -6  -2  15 703.284 311.614   8
   6  -2  15 1167.87 427.761   4
   6   2  16 24624.7 1669.07   5
   6  -2  16 23921.0 1447.09   8
  -6  -2  16 21741.3 1573.96   8
   6  -2  16 21957.8 1553.04   4
  -6   2  16 22863.4 1516.34   5
   6  -2  16 24708.2 1495.71   9
  -6  -2  16 24635.6 1391.80   2
  -6   2  17 1934.34 470.373   5
   6  -2  17 2528.07 534.644   9
   6   2  17 1767.69 513.551   5
   6  -2  17 2652.00 528.068   8
  -6  -2  17 2207.26 539.009   8
   6  -2  17 1745.39 527.751   4
   6   2  18 23476.9 1734.48   5
   6  -2  18 24319.8 1517.06   9
   6  -2  18 21709.1 1464.34   8
   6  -2  18 24974.6 1696.04   4
  -6  -2  18 26043.0 1790.72   8
  -6   2  18 24375.0 1628.71   5
   6  -2  19 9640.32 946.794   9
   6  -2  19 8796.65 939.778   8
  -6  -2  19 8414.53 1062.95   8
   6  -2  19 9082.21 1067.18   4
  -6   2  19 9851.94 1072.58   5
   6   2  19 9056.83 1098.56   5
   6   2  20 13389.1 1387.11   5
  -6  -2  20 13718.5 1387.10   8
   6  -2  20 12242.5 1256.31   4
  -6   2  20 14288.0 1272.80   5
  -6   2  21 1060.74 461.994   5
   6   2  21 1005.11 489.231   5
  -6  -2  21 2441.08 686.319   8
   6  -2  21 1713.96 541.691   4
   6   2  22 13410.2 1425.68   5
  -6  -2  22 13217.8 1435.50   8
   6  -2  22 12386.7 1284.18   4
  -6   2  22 12168.6 1237.92   5
   6   2  22 13428.7 1518.58   6
  -6   2  23 1578.13 508.352   5
   6   2  23 1440.80 517.423   5
   6  -2  23 1617.67 563.603   4
  -6   2  24 9314.61 1146.49   5
   6  -2  24 7512.97 1048.01   4
   6  -3 -20 1680.61 549.936  10
  -6  -3 -20 590.679 363.681  10
   6   3 -20 1765.18 515.574   7
   6  -3 -19 1304.63 560.211  10
  -6  -3 -19 429.781 360.723  10
  -6   3 -19 1265.67 466.991   7
   6   3 -19 2328.69 576.578   7
   6  -3 -18 14923.9 1365.43  10
  -6  -3 -18 16994.7 1413.75  10
  -6   3 -18 13988.0 1250.25   7
   6   3 -18 18146.1 1569.34   7
  -6  -3 -17 2224.22 538.951  10
  -6   3 -17 2344.00 595.159   7
   6   3 -17 1576.87 482.684   7
   6  -3 -17 1660.32 482.659  10
   6  -3 -16 20940.2 1547.90  10
  -6  -3 -16 22553.7 1587.93  10
  -6   3 -16 21046.4 1482.53   7
   6   3 -16 23108.2 1661.51   7
  -6  -3 -15 3847.69 660.783  10
  -6   3 -15 3163.46 621.849   7
   6   3 -15 3153.12 684.459   7
   6  -3 -15 2739.25 543.448  10
   6  -3 -14 9770.61 998.211  10
  -6  -3 -14 9122.88 982.194  10
   6   3 -14 10537.9 1093.29   7
  -6   3 -14 8004.39 924.112   7
   6  -3 -13 3281.59 593.323  10
  -6  -3 -13 2911.51 556.773  10
  -6   3 -13 3762.45 650.233   7
   6   3 -13 3134.85 637.106   7
  -6  -3 -13 3781.08 616.115   1
   6  -3 -12 18666.1 1311.62  10
  -6  -3 -12 20749.8 1357.35   1
  -6   3 -12 19745.5 1420.96   7
   6   3 -12 21530.3 1463.35   7
  -6  -3 -12 17842.2 1332.82  10
   6  -3 -11 2074.18 450.631  10
  -6   3 -11 2601.08 564.892   7
   6   3 -11 2826.76 559.283   7
  -6  -3 -11 1828.00 435.589   1
   6   3 -11 2217.51 596.990  11
   6  -3 -10 13998.7 1066.76  10
  -6  -3 -10 15289.9 1154.25   1
  -6   3 -10 13893.3 1165.58   7
   6   3 -10 15097.7 1216.61   7
   6   3 -10 13338.7 1277.65  11
  -6  -3  -9 602.334 367.643   1
   6  -3  -9 237.623 215.937  10
  -6   3  -9 599.317 310.867   7
   6   3  -9 1202.49 403.313   7
   6  -3  -9 885.334 335.241   2
   6   3  -9-54.3411 327.228  11
   6  -3  -8 22742.4 1331.84  10
   6  -3  -8 26288.8 1408.55   2
  -6  -3  -8 24246.6 1497.67   1
  -6   3  -8 24827.8 1510.72   7
   6   3  -8 25490.8 1533.99   7
   6   3  -8 23065.8 1637.78  11
  -6  -3  -7 3101.61 530.031   1
   6  -3  -7 3222.74 487.707  10
   6  -3  -7 4271.82 587.538   9
   6   3  -7 3394.43 639.297  11
  -6   3  -7 3425.38 575.095   7
   6   3  -7 3389.49 584.329   7
   6  -3  -7 4422.09 619.770   2
   6  -3  -6 9020.27 773.332  10
   6  -3  -6 12717.0 966.812   9
  -6   3  -6 8684.51 861.882   7
  -6  -3  -6 10172.8 969.404   1
   6   3  -6 9364.24 897.232   7
   6  -3  -6 11032.1 901.465   2
   6   3  -6 10184.9 1039.30  11
   6  -3  -5 5315.79 649.473   9
  -6  -3  -5 5856.96 750.928   1
  -6   3  -5 3859.29 554.116   7
   6   3  -5 5306.89 688.915   7
   6  -3  -5 5316.49 644.687   2
   6  -3  -5 5168.42 579.956  10
   6   3  -5 6507.45 796.373  11
   6  -3  -4 18123.4 1046.50  10
   6  -3  -4 20134.7 1261.09   2
   6  -3  -4 20467.2 1284.23   9
  -6   3  -4 16959.4 1162.27   7
   6   3  -4 19939.2 1277.53   7
  -6  -3  -4 18455.2 1292.37   1
   6   3  -4 18876.5 1373.42  11
   6  -3  -3 23671.3 1153.19  10
   6  -3  -3 23966.3 1402.41   2
   6  -3  -3 23134.6 1405.36   9
  -6   3  -3 21697.8 1288.75   7
   6   3  -3 22346.4 1338.22   7
  -6  -3  -3 23036.2 1468.06   1
   6   3  -3 24293.3 1225.90   6
  -6   3  -3 21714.0 1221.81   5
   6   3  -3 21739.2 1480.76  11
   6  -3  -2 58071.8 2076.41   2
   6  -3  -2 59447.4 2106.17   9
   6   3  -2 58591.5 1989.93   7
  -6  -3  -2 61576.6 2307.87   1
   6   3  -2 61266.1 1881.69   6
  -6   3  -2 56660.3 1854.75   5
   6   3  -2 58923.3 2324.73  11
   6  -3  -1 9182.82 890.415   2
   6  -3  -1 9219.52 875.622   9
   6   3  -1 8879.13 815.261   7
  -6  -3  -1 10302.3 1000.65   1
  -6   3  -1 9870.19 754.783   1
   6   3  -1 9733.34 801.427   6
  -6   3  -1 7631.78 719.630   5
   6   3  -1 9663.52 983.656  11
  -6   3  -1 8751.81 578.298  11
   6  -3   0 13845.0 1082.96   2
   6  -3   0 12301.9 1041.86   9
   6   3   0 13644.4 961.386   7
  -6  -3   0 14067.5 1184.46   1
   6   3   0 13155.0 971.172   6
  -6   3   0 13769.6 883.370   1
  -6   3   0 13902.6 980.443   5
   6   3   0 13171.5 1136.56  11
  -6   3   0 12870.4 632.792  11
   6  -3   1 12127.9 1008.99   2
   6  -3   1 12289.1 1015.25   9
   6   3   1 11999.6 894.966   7
  -6  -3   1 12088.7 1104.23   1
   6   3   1 10872.1 1011.14  11
   6   3   1 11953.4 968.998   6
  -6   3   1 11807.6 808.135   1
  -6   3   1 11271.3 902.022   5
  -6   3   1 10794.7 498.336  11
   6  -3   1 12289.5 716.400  10
   6  -3   2 53506.5 2270.50   2
   6  -3   2 53224.2 2257.11   9
  -6  -3   2 51568.2 2102.84   8
   6   3   2 54548.9 2020.88   7
   6   3   2 53854.0 2205.33   6
  -6   3   2 52157.9 1819.47   1
   6   3   2 51967.1 2386.06  11
  -6   3   2 51222.3 2089.39   5
   6  -3   3 22122.4 1397.91   2
   6  -3   3 21270.6 1365.20   9
  -6  -3   3 21892.2 1310.98   8
   6   3   3 21362.4 1170.08   7
   6   3   3 21818.7 1372.07   6
  -6   3   3 21208.0 1032.51   1
  -6   3   3 21358.5 1275.95   5
  -6  -3   3 20402.5 1518.24   2
   6   3   3 22456.0 1469.60  11
   6  -3   4 19320.1 1316.31   2
   6  -3   4 18123.7 1271.31   9
  -6  -3   4 18445.6 1223.09   8
   6   3   4 19643.8 1106.78   7
  -6  -3   4 18008.1 1414.49   2
   6   3   4 19134.7 1297.75   6
  -6   3   4 18122.0 909.314   1
  -6   3   4 18507.4 1215.71   5
   6   3   4 17157.4 1260.56  11
  -6   3   5 6686.45 739.829   5
  -6  -3   5 4138.23 723.482   2
   6  -3   5 5272.33 708.595   9
   6   3   5 5713.91 638.730   5
  -6  -3   5 5729.16 725.938   8
   6   3   5 4918.62 683.930  11
   6   3   5 5869.03 594.453   7
   6  -3   5 5443.07 716.731   2
  -6   3   5 5848.73 469.328   1
   6   3   6 10182.5 896.623   5
   6  -3   6 9098.53 913.595   2
   6  -3   6 9908.92 958.583   9
  -6  -3   6 9507.09 910.945   8
  -6   3   6 9791.18 912.869   5
   6   3   6 10437.9 991.044  11
  -6  -3   6 10944.5 1062.18   2
  -6   3   6 11612.2 624.155   1
  -6   3   7 3984.69 596.796   5
   6  -3   7 3668.98 600.762   9
  -6  -3   7 2271.99 526.613   2
   6   3   7 3030.19 542.085   5
  -6  -3   7 3640.33 588.837   8
   6  -3   7 4467.87 675.244   2
   6   3   8 23918.3 1461.69   5
   6  -3   8 21862.4 1471.34   2
   6  -3   8 21179.4 1450.73   9
  -6  -3   8 22868.5 1461.24   8
  -6   3   8 22002.5 1401.44   5
  -6  -3   8 22137.8 1565.65   2
   6  -3   9 191.590 260.572   9
   6   3   9-60.7340 280.742   5
  -6  -3   9-211.667 327.041   8
   6  -3   9 3.03468 296.490   2
  -6  -3   9 48.7387 262.491   2
  -6   3   9-237.567 338.628   5
   6   3  10 15834.5 1219.59   5
   6  -3  10 15098.9 1230.64   2
   6  -3  10 15262.3 1224.41   9
  -6  -3  10 15619.3 1246.45   8
  -6   3  10 15737.1 1220.39   5
  -6  -3  10 14404.9 1224.54   2
   6  -3  11 1730.08 447.323   9
   6   3  11 1918.26 493.986   5
  -6  -3  11 1457.91 424.022   2
  -6  -3  11 2290.15 508.428   8
  -6   3  11 2034.15 501.068   5
   6  -3  11 1674.96 468.132   2
   6   3  12 19799.0 1467.96   5
   6  -3  12 18977.2 1391.19   9
   6  -3  12 19875.4 1338.27   8
  -6  -3  12 19898.8 1465.97   8
  -6   3  12 20419.1 1439.62   5
   6  -3  12 18510.1 1390.59   2
  -6  -3  12 19868.6 1426.63   2
  -6   3  13 1705.13 478.479   5
   6  -3  13 2771.73 588.406   9
   6   3  13 2604.35 538.392   5
  -6  -3  13 3405.69 614.826   2
   6  -3  13 2412.38 531.065   8
  -6  -3  13 3532.66 665.719   8
   6  -3  13 2481.64 551.673   2
   6   3  14 11131.6 1128.64   5
   6  -3  14 10887.8 1076.04   9
   6  -3  14 9102.51 1031.29   2
   6  -3  14 8993.81 931.336   8
   6  -3  14 10066.0 1122.16   4
  -6  -3  14 10365.5 1104.88   8
  -6   3  14 10322.4 1066.94   5
  -6  -3  14 10791.1 1062.37   2
  -6   3  15 2805.31 619.274   5
   6   3  15 2831.70 686.574   5
  -6  -3  15 3214.41 583.314   2
   6  -3  15 2780.04 560.731   8
  -6  -3  15 3364.58 695.676   8
   6  -3  15 2995.97 649.023   4
   6  -3  15 2761.07 601.655   2
   6   3  16 21399.9 1657.96   5
   6  -3  16 18910.0 1422.91   8
  -6  -3  16 22162.4 1676.00   8
   6  -3  16 20172.7 1622.03   4
  -6   3  16 22504.4 1604.68   5
  -6  -3  16 19399.5 1417.46   2
  -6   3  17 2260.29 610.887   5
   6   3  17 1976.06 580.303   5
   6  -3  17 2048.33 575.617   8
  -6  -3  17 1496.69 542.388   8
   6  -3  17 2503.18 591.390   4
   6   3  18 16561.9 1524.96   5
   6  -3  18 16171.5 1363.59   8
   6  -3  18 14661.8 1401.60   4
  -6   3  18 16894.9 1441.92   5
  -6  -3  18 17645.4 1574.97   8
  -6   3  19 4036.19 769.801   5
   6   3  19 2681.34 706.296   5
   6  -3  19 2076.97 551.159   8
  -6  -3  19 1973.65 596.667   8
   6  -3  19 2195.44 613.270   4
  -6   3  20 1486.33 530.500   5
   6   3  20 925.810 513.778   5
  -6  -3  20 425.010 438.023   8
   6  -3  20 1411.64 560.554   4
   6  -3  21 7094.69 1026.89   4
   6  -3  22 6423.55 1000.82   4
  -6   4 -18 7378.98 1024.21   7
   6  -4 -17 423.896 357.760  10
  -6  -4 -17 845.940 463.611  10
  -6   4 -17 470.580 394.743   7
   6   4 -17 872.243 521.782   7
   6   4 -17 1691.99 701.861  11
   6  -4 -16 6951.27 925.345  10
  -6  -4 -16 6923.16 971.885  10
  -6   4 -16 4898.97 887.260   7
   6   4 -16 6821.49 956.514   7
   6   4 -16 7339.13 1231.45  11
   6  -4 -15 390.499 324.592  10
  -6  -4 -15 328.040 398.347  10
  -6   4 -15 826.247 460.102   7
   6   4 -15 1411.89 577.390   7
   6   4 -15-154.969 546.906  11
   6  -4 -14 5764.87 821.949  10
  -6  -4 -14 5770.03 846.911  10
  -6   4 -14 5548.68 911.275   7
   6   4 -14 5222.76 913.021   7
   6   4 -14 5208.71 914.285  11
   6  -4 -13 625.868 383.248  10
  -6  -4 -13 190.316 353.484  10
  -6  -4 -13 333.342 287.980   2
  -6   4 -13 1032.38 434.130   7
   6   4 -13 980.310 520.405   7
   6   4 -13 1355.36 495.449  11
   6  -4 -12 6183.97 805.590  10
  -6  -4 -12 6691.18 907.776  10
  -6  -4 -12 7727.85 960.671   2
  -6   4 -12 7018.28 997.979   7
   6   4 -12 8344.13 1008.62   7
   6   4 -12 6670.26 1081.25  11
   6  -4 -11 873.941 362.500  10
  -6  -4 -11 188.679 315.511  10
  -6  -4 -11 623.299 415.214   2
  -6   4 -11 1237.58 500.550   7
   6   4 -11 1121.66 485.559   7
   6   4 -11 874.976 442.571  11
   6  -4 -10 3783.17 604.960  10
  -6  -4 -10 3411.08 686.505  10
  -6  -4 -10 2552.01 571.610   2
  -6   4 -10 2628.78 603.156   7
   6   4 -10 4390.72 780.194   7
   6  -4 -10 3708.24 618.240   2
   6   4 -10 4688.46 903.318  11
  -6  -4  -9 417.826 364.412  10
  -6  -4  -9 725.809 349.961   2
  -6   4  -9 904.115 421.204   7
   6   4  -9 1040.02 456.884   7
   6  -4  -9 1781.59 474.791   2
  -6  -4  -9 1187.75 455.911   1
   6  -4  -9 1594.56 425.872  10
   6   4  -9 2242.33 626.654  11
   6  -4  -8 6451.35 722.184  10
  -6  -4  -8 5979.97 873.913   2
  -6  -4  -8 7483.88 990.439   1
  -6   4  -8 6244.83 887.519   7
   6   4  -8 6468.25 856.062   7
   6  -4  -8 7338.39 852.680   2
   6   4  -8 5862.60 909.200  11
   6  -4  -7 1610.99 377.655  10
  -6  -4  -7 967.245 441.104   2
   6   4  -7 751.729 389.699  11
  -6   4  -7 1376.31 471.485   7
   6   4  -7 1259.35 536.986   7
   6  -4  -7 811.357 341.039   2
  -6  -4  -7 323.351 378.268   1
  -6   4  -6 3621.83 530.744   5
  -6  -4  -6 3592.57 681.625   2
  -6   4  -6 3250.43 637.040   7
   6   4  -6 3515.47 670.775   7
   6  -4  -6 2152.03 513.670   2
   6  -4  -6 3679.48 550.446  10
   6   4  -6 3302.62 702.586  11
  -6   4  -5 4492.83 582.408   5
  -6  -4  -5 3346.39 783.625   2
   6  -4  -5 4982.23 602.967  10
  -6   4  -5 3569.71 639.131   7
   6   4  -5 4770.49 733.570   7
   6  -4  -5 5688.89 798.364   2
   6   4  -5 4734.21 807.607  11
   6  -4  -4 6332.45 646.370  10
  -6  -4  -4 5281.84 835.120   2
  -6   4  -4 6105.70 822.623   7
   6   4  -4 6265.29 812.829   7
   6  -4  -4 6918.61 858.080   2
  -6   4  -4 6742.87 742.230   5
   6   4  -4 7818.73 1038.53  11
  -6   4  -3 1869.13 418.020   5
   6  -4  -3 2030.07 351.637  10
  -6  -4  -3 972.734 430.559   2
  -6   4  -3 2258.92 519.310   7
   6   4  -3 2388.86 564.119   7
   6  -4  -3 1865.66 461.526   2
   6   4  -3 1459.40 512.221  11
   6  -4  -2 19657.3 1440.90   2
  -6   4  -2 17139.1 1328.38   7
   6   4  -2 18767.2 1367.12   7
  -6   4  -2 18127.8 1208.59   5
   6   4  -2 19267.5 1557.43  11
  -6  -4  -2 18874.9 1648.22   2
  -6   4  -1 4325.60 662.404   5
  -6  -4  -1 5228.14 898.159   2
   6   4  -1 5178.12 736.687   7
   6  -4  -1 5271.28 752.786   2
   6   4  -1 6484.67 694.684   6
   6   4  -1 5325.11 825.298  11
  -6   4   0 6144.60 765.449   5
  -6  -4   0 5409.84 939.004   2
   6   4   0 5421.99 731.611   7
   6  -4   0 6174.86 803.062   2
   6   4   0 5892.70 717.783   6
   6   4   0 6692.37 934.155  11
  -6   4   1 4037.27 689.988   5
  -6  -4   1 5192.46 888.659   2
   6   4   1 3205.73 537.340   7
   6  -4   1 4972.92 727.125   2
  -6   4   1 4540.50 537.700   1
   6   4   1 4951.84 688.063   6
   6   4   1 3966.34 714.768  11
   6  -4   2 16374.7 1338.63   2
   6   4   2 15529.1 1186.83   7
   6   4   2 17548.9 1301.55   6
  -6   4   2 16910.4 1025.66   1
  -6   4   2 15185.3 1202.68   5
   6   4   2 15585.7 1373.09  11
  -6  -4   2 16584.8 1554.96   2
  -6   4   3 1976.98 530.669   5
  -6  -4   3 2913.86 725.442   2
   6   4   3 1912.81 450.449   7
   6  -4   3 3424.34 667.069   2
  -6   4   3 2323.34 398.200   1
   6   4   3 3143.03 603.724   6
   6   4   3 1896.84 596.055  11
  -6   4   4 7271.68 872.597   5
  -6  -4   4 8649.03 1119.73   2
   6   4   4 7240.99 771.330   5
   6   4   4 8103.50 854.334   7
   6   4   4 7561.17 953.037  11
   6  -4   4 6812.15 882.396   2
  -6  -4   5 5008.55 738.876   8
   6   4   5 3319.63 556.231   5
  -6  -4   5 3669.61 836.973   2
   6   4   5 4223.71 635.328   7
   6  -4   5 3967.72 761.943   2
   6   4   5 3571.79 661.889  11
  -6   4   5 4326.30 669.560   5
   6   4   6 1185.47 458.028   5
  -6  -4   6 835.114 450.752   2
  -6  -4   6 1661.82 428.361   8
   6   4   6 1395.24 394.796   7
  -6   4   6 2125.15 487.607   5
   6  -4   6 2256.98 564.368   2
   6   4   6 1951.75 574.826  11
  -6   4   7 704.876 344.889   5
   6   4   7 202.217 309.353   5
  -6  -4   7-168.621 408.092   2
  -6  -4   7 1169.76 455.246   8
   6   4   7 528.930 316.415   7
   6  -4   7 812.527 432.083   2
  -6   4   8 7649.28 904.459   5
   6   4   8 6553.15 813.979   5
  -6  -4   8 7205.17 999.055   2
  -6  -4   8 7838.30 984.607   8
   6  -4   8 7694.12 977.003   2
   6   4   9 2098.07 520.431   5
  -6  -4   9 1638.85 602.307   2
  -6  -4   9 1162.18 431.448   8
   6  -4   9 1594.69 533.170   2
  -6   4   9 1751.32 506.062   5
  -6   4  10 4206.30 716.480   5
   6   4  10 5058.42 777.779   5
  -6  -4  10 2497.82 592.495   2
  -6  -4  10 3579.21 670.452   8
   6  -4  10 4252.13 727.860   2
  -6   4  11 596.243 394.626   5
   6   4  11 1742.67 489.646   5
  -6  -4  11 541.089 419.253   2
  -6  -4  11 992.864 467.539   8
   6  -4  11 1518.77 509.545   2
  -6   4  12 8008.75 995.552   5
   6   4  12 5244.53 839.756   5
  -6  -4  12 8229.58 1081.88   2
  -6  -4  12 7357.38 1031.18   8
   6  -4  12 7028.73 1023.26   2
  -6   4  13 496.452 373.604   5
   6   4  13 44.2265 371.714   5
  -6  -4  13 686.616 466.999   8
  -6  -4  13 863.045 501.829   2
   6  -4  13 121.099 363.258   2
  -6   4  14 6480.65 912.156   5
  -6  -4  14 7507.18 1082.54   8
  -6  -4  14 5137.31 871.305   2
   6   4  14 5811.19 883.693   5
   6  -4  14 6299.16 931.793   2
  -6   4  15 993.118 543.831   5
   6   4  15-57.1527 388.777   5
  -6  -4  15 705.142 469.695   8
  -6  -4  15 326.053 439.067   2
   6  -4  15-2.91016 319.503   2
  -6   4  16 5250.96 887.146   5
   6   4  16 5610.77 942.723   5
  -6  -4  16 6049.78 959.173   8
  -6  -4  16 3978.26 779.808   2
   6  -4  16 4982.14 878.919   2
   6  -4  17 1365.35 545.942   8
   6   4  17 842.569 479.271   5
  -6  -4  17 1228.93 590.447   8
   6  -4  17 1595.68 562.723   2
   6  -4  18 5296.52 881.622   8
   6  -4  18 8287.13 1085.58   2
   6  -5 -14 1617.17 499.310  10
  -6   5 -14 2178.75 733.490   7
   6  -5 -13 54.3312 351.167  10
  -6   5 -13-5.48110 417.966   7
  -6  -5 -12 711.646 391.177  10
  -6   5 -12 2522.69 752.110   7
  -6  -5 -11 98.8896 353.731  10
  -6  -5 -11 185.872 309.340   2
  -6   5 -11 355.800 534.456   7
   6   5 -11 1014.25 552.866   7
  -6  -5 -10-597.970 431.437  10
  -6  -5 -10-460.398 427.965   2
  -6   5 -10-164.719 441.093   7
   6   5 -10 1231.55 569.458   7
   6   5 -10 430.318 498.864  11
  -6  -5  -9 949.162 420.883  10
  -6  -5  -9 1902.58 600.394   2
  -6   5  -9 1731.07 539.367   7
   6   5  -9 3091.97 806.125   7
   6   5  -9 2414.27 739.902  11
  -6  -5  -8 1002.06 434.092  10
  -6  -5  -8 1561.77 632.999   2
  -6   5  -8 1493.23 502.691   7
   6   5  -8 601.814 566.930   7
   6  -5  -8 1433.86 510.635   2
   6   5  -8 972.684 617.832  11
  -6   5  -7 2112.11 639.664   7
   6   5  -7 2653.23 679.846   7
   6  -5  -7 2046.06 554.708   2
  -6  -5  -7 2046.16 541.944  10
  -6  -5  -7 2755.06 704.828   2
   6   5  -7 2196.37 736.452  11
  -6  -5  -6 1655.22 487.157  10
  -6  -5  -6 1520.10 579.909   2
  -6   5  -6 764.605 474.742   7
   6   5  -6 2019.60 593.958   7
   6  -5  -6 1988.19 565.329   2
   6   5  -6 2530.58 708.482  11
  -6  -5  -5 1220.22 432.719  10
  -6  -5  -5 1016.43 539.730   2
   6   5  -5 1192.07 544.497  11
  -6   5  -5 1143.58 497.999   7
   6   5  -5 347.753 353.228   7
   6  -5  -5 1104.19 451.556   2
  -6  -5  -4 1155.39 532.440   2
  -6   5  -4 1742.37 554.517   7
   6   5  -4 1813.04 568.623   7
   6  -5  -4 1714.43 526.922   2
   6   5  -4 1444.56 607.243  11
  -6  -5  -3-79.2775 419.862   2
  -6   5  -3-271.607 429.243   7
   6   5  -3 302.955 444.553   7
   6  -5  -3 506.204 404.627   2
   6   5  -3 587.362 436.236  11
  -6  -5  -2 3413.83 793.856   2
  -6   5  -2 3110.33 724.632   7
   6   5  -2 3895.82 781.010   7
   6  -5  -2 2747.16 696.948   2
   6   5  -2 3755.22 788.836  11
  -6  -5  -1 1030.12 573.065   2
  -6   5  -1 1600.81 543.520   7
   6   5  -1 1041.93 440.474   7
   6  -5  -1 1831.35 509.407   2
   6   5  -1 1557.57 556.641  11
   6   5   0 1205.46 512.730  11
  -6   5   0-206.835 290.099   5
  -6  -5   0 1247.40 669.035   2
  -6   5   0 775.040 417.336   7
   6   5   0 696.303 475.716   7
   6  -5   0 449.168 441.185   2
  -6   5   1 1641.56 453.503   5
  -6  -5   1 1155.77 571.227   2
   6   5   1 769.403 407.052   7
   6  -5   1 1658.02 594.069   2
   6   5   1 347.945 388.452  11
  -6  -5   2 4501.40 937.231   2
  -6   5   2 3524.34 629.871   5
   6   5   2 2803.13 647.250   7
   6  -5   2 2456.69 692.488   2
   6   5   2 1972.32 613.558  11
  -6  -5   3-412.596 554.692   2
   6   5   3-422.804 443.637   7
   6  -5   3 155.562 355.478   2
  -6   5   3 330.982 308.112   5
   6   5   3 178.777 438.500  11
  -6   5   4 2850.39 595.768   5
  -6  -5   4 1930.19 628.262   2
   6   5   4 2596.00 618.035   7
   6  -5   4 2452.15 622.257   2
   6   5   4 2938.21 693.812   6
   6   5   4 1855.45 582.824  11
  -6   5   5 969.327 434.139   5
  -6  -5   5 1289.05 579.854   2
   6   5   5 1759.23 559.954   7
   6  -5   5 916.097 468.478   2
   6   5   5 1224.90 530.713  11
  -6   5   6 703.323 354.870   5
  -6  -5   6 1968.54 686.749   2
   6   5   6-37.7764 389.492   7
   6  -5   6 1119.67 486.657   2
   6   5   6 843.344 514.632  11
  -6   5   7 1927.22 621.544   5
   6   5   7 1570.54 478.502   5
   6   5   7 3389.45 680.876   7
   6  -5   7 3291.58 718.644   2
  -6   5   8 2155.18 547.772   5
   6   5   8 1698.86 556.351   5
  -6  -5   8 350.798 385.554   2
   6   5   8 1603.60 503.900   7
   6  -5   8 1642.20 622.409   2
  -6   5   9 2166.73 587.819   5
   6   5   9 959.605 509.202   5
  -6  -5   9 2504.98 762.186   2
   6   5   9 956.810 417.136   7
   6  -5   9 2093.11 600.552   2
  -6   5  10 1084.59 471.402   5
   6   5  10 301.142 368.628   5
  -6  -5  10 104.359 471.299   8
  -6  -5  10-104.200 560.739   2
   6  -5  10 1212.92 540.011   2
  -6   5  11 457.767 439.429   5
   6   5  11-7.99985 375.447   5
  -6  -5  11 677.988 458.143   8
  -6  -5  11-43.5608 393.197   2
   6  -5  11 947.863 551.426   2
  -6   5  12 1221.47 505.509   5
   6   5  12 1962.93 618.322   5
  -6  -5  12 1765.75 628.328   2
   6   5  13 573.894 514.579   5
   7   0 -24 302.972 343.827  10
  -7   0 -23-204.528 331.095   1
   7   0 -23 232.562 343.347  10
  -7   0 -22 333.052 309.964   1
   7   0 -22 8.14641 328.363  10
  -7   0 -22 354.297 276.646  10
  -7   0 -21 64.5440 280.951   1
   7   0 -21 234.395 352.744  10
  -7   0 -21 396.358 329.606  10
  -7   0 -20 183.877 228.247  10
  -7   0 -20 422.462 363.096   1
   7   0 -20 688.986 350.995  10
  -7   0 -19 283.977 280.534  10
   7   0 -19 137.245 326.047  10
  -7   0 -19 280.139 272.400   1
   7   0 -18-185.579 285.984  10
  -7   0 -18 70.7470 217.603  10
  -7   0 -18 419.884 316.748   1
   7   0 -17 257.054 282.467  10
  -7   0 -17-105.582 224.727  10
   7   0 -17-79.3183 227.505   3
  -7   0 -17 398.773 296.542   1
  -7   0 -16-250.805 276.364  10
   7   0 -16-38.2960 247.705  10
   7   0 -16-327.393 235.469   3
  -7   0 -16-160.720 240.119   1
   7   0 -15 164.127 302.471  10
  -7   0 -15 323.079 199.307  10
   7   0 -15 422.146 274.502   3
  -7   0 -15-105.055 236.135   1
   7   0 -14 568.455 328.489  10
   7   0 -14-107.629 202.141   3
  -7   0 -14 97.7594 208.925   1
   7   0 -13 296.435 247.541  10
   7   0 -13-128.044 204.412   3
   7   0 -13 319.050 303.361   7
  -7   0 -13-46.6907 229.417   1
  -7   0 -12-114.458 225.468   1
   7   0 -12 138.756 238.716   3
   7   0 -12 117.007 232.854  10
   7   0 -12 283.604 260.220   7
  -7   0 -11-74.0755 199.444   1
   7   0 -11 77.6847 223.154  10
   7   0 -11-27.9140 185.573   3
   7   0 -11-306.264 306.946   7
  -7   0 -10 116.461 235.268   1
   7   0 -10 33.6121 195.962  10
   7   0 -10 295.579 237.531   3
   7   0 -10-304.383 281.660   7
  -7   0  -9-2.84050 185.193   1
   7   0  -9-59.3902 189.909  10
   7   0  -9 185.156 217.458   3
   7   0  -9-159.461 205.154   7
   7   0  -8 103.389 177.464  10
  -7   0  -8 80.8547 165.947   1
   7   0  -8-133.083 226.812   3
   7   0  -8-42.4629 244.273   7
   7   0  -7 103.037 156.201  10
  -7   0  -7-118.196 171.440   1
   7   0  -7 85.5647 184.665   3
   7   0  -7 14.1758 189.360   7
   7   0  -7 203.196 157.391  11
   7   0  -6-37.6895 69.3897  10
  -7   0  -6 359.386 220.517   1
   7   0  -6 21.5909 213.181   3
   7   0  -6-1.14530 132.235  11
  -7   0  -5 70.9998 149.706   1
   7   0  -5 387.830 279.628   3
   7   0  -5 237.367 146.279  11
  -7   0  -4 352.210 223.185   1
   7   0  -4-91.8608 91.6687   4
   7   0  -4-68.8357 213.110   3
   7   0  -4-133.890 166.933  11
  -7   0  -3-164.272 172.111   1
   7   0  -3-35.6834 103.718   4
   7   0  -3 352.168 225.463   3
   7   0  -3 219.344 157.617  11
  -7   0  -2-48.6708 174.325   1
   7   0  -2 134.676 113.435   4
   7   0  -2 66.8024 192.040   3
   7   0  -2 0.72313 108.519  11
   7   0  -1 124.824 133.848   4
  -7   0  -1 55.4969 40.3831   8
  -7   0  -1 240.540 163.501   1
  -7   0  -1 34.2395 52.2181   7
   7   0  -1 49.7154 156.675   3
   7   0  -1-66.7434 104.348  11
   7   0   0-37.2502 128.857   4
  -7   0   0-5.52580 131.659   1
  -7   0   0 51.0644 65.8968   7
   7   0   0 32.2201 173.859   3
   7   0   1 110.556 155.958   4
  -7   0   1-35.4605 74.5188   7
  -7   0   1 245.848 186.974   1
   7   0   1 159.079 192.841   3
   7   0   2 15.6918 155.255   4
  -7   0   2 1.89662 82.2295   7
   7   0   2 20.0707 181.688   3
  -7   0   2 226.301 182.276   1
   7   0   3 38.5142 194.100   3
  -7   0   3 126.005 138.721   1
  -7   0   4 138.841 156.297   1
   7   0   4 295.629 218.123   3
  -7   0   5 261.611 230.261   1
   7   0   5 210.876 205.087   3
  -7   0   6 26.9452 159.936   1
   7   0   6-160.000 178.378   3
   7   0   7 66.5665 167.478   3
   7   0   7-291.103 338.987   6
  -7   0   7-216.253 155.924   1
   7   0   8 19.0089 28.7879   8
  -7   0   8 161.027 188.964   1
   7   0   8-226.591 153.685   3
   7   0   8-32.6574 231.623   6
  -7   0   8-41.1851 168.098   5
  -7   0   9 18.7812 209.208   5
   7   0   9 75.4127 68.5096   8
   7   0   9 143.907 81.7550   7
   7   0   9-188.867 148.956   3
   7   0   9-179.436 316.449   6
  -7   0   9 140.957 190.568   1
  -7   0  10-75.7456 196.274   5
   7   0  10 19.1324 78.7660   8
   7   0  10-102.096 86.2966   7
   7   0  10-70.4364 149.149   3
   7   0  10 100.724 244.914   6
  -7   0  10-32.1396 150.738   1
  -7   0  11 394.180 279.045   5
   7   0  11 126.967 92.0045   8
   7   0  11-170.175 263.049   6
   7   0  11 278.224 227.438   3
  -7   0  12 178.190 228.925   5
   7   0  12 164.096 144.883   8
   7   0  12-44.1606 324.177   6
   7   0  12-98.1470 158.157   3
  -7   0  13-77.8740 238.997   5
   7   0  13 153.863 194.389   8
   7   0  13-179.765 335.111   6
   7   0  13 93.4962 168.164   3
  -7   0  14-126.015 263.724   5
   7   0  14-270.605 320.038   6
  -7   0  15 163.928 243.804   5
   7   0  15-56.5614 321.984   6
  -7   0  16 110.546 280.347   5
   7   0  16 110.303 324.615   6
  -7   0  17 165.222 230.193   5
   7   0  17 8.93157 300.059   6
  -7   0  18-83.1920 216.064   5
   7   0  18-169.227 323.974   6
  -7   0  19-71.6011 264.037   5
   7   0  19 9.82238 387.927   6
  -7   0  20 68.4930 242.485   5
  -7   0  20 773.069 487.838   8
   7   0  20-322.414 515.432   6
   7   0  21 834.484 497.460   4
  -7   0  21-91.8851 307.545   8
   7   0  21 316.906 416.065   6
   7   0  22 472.679 421.903   4
  -7   0  22-56.8494 343.412   8
   7   0  22 17.6453 344.923   6
   7   0  23 787.501 567.417   4
  -7   0  23 215.778 330.488   8
   7   0  23 228.210 586.406   6
   7   0  24-299.788 379.188   4
  -7  -1 -25 580.740 368.943  10
  -7   1 -25 318.790 334.534   1
   7   1 -25 594.171 449.323  10
   7   1 -24-149.013 360.937  10
  -7  -1 -24 632.164 377.023  10
  -7   1 -24 85.2669 292.634   1
   7   1 -23 330.057 376.732  10
   7  -1 -23 75.0476 331.147  10
  -7  -1 -23-472.871 356.535  10
   7   1 -23 109.871 449.593   7
  -7   1 -23 90.2712 283.385   1
  -7  -1 -22-391.471 380.087  10
   7   1 -22 306.085 367.136  10
   7  -1 -22-240.808 359.010  10
   7   1 -22 490.909 485.431   7
  -7   1 -22 382.747 441.657   1
   7  -1 -21 1845.66 551.725  10
  -7  -1 -21 1397.28 418.791  10
   7   1 -21 2226.17 589.263  10
   7   1 -21 627.695 381.129   7
  -7   1 -21 1034.60 420.139   1
   7  -1 -20-391.076 398.932  10
  -7  -1 -20 119.868 270.531  10
  -7  -1 -20 60.8656 252.150   1
   7   1 -20 91.3798 429.060   7
  -7   1 -20 102.804 255.931   1
   7   1 -20-253.654 267.475  10
   7   1 -19 2612.19 571.390  10
  -7  -1 -19 2632.71 519.002  10
  -7  -1 -19 4075.65 617.892   1
   7  -1 -19 2547.77 603.747  10
   7   1 -19 3396.77 851.196   7
  -7   1 -19 2862.98 594.296   1
   7   1 -18 220.233 353.683  10
   7  -1 -18-105.561 297.268  10
  -7  -1 -18 151.227 253.273  10
  -7  -1 -18 237.218 245.062   1
   7   1 -18 36.2381 324.006   7
  -7   1 -18 95.5494 310.470   1
  -7   1 -17 5392.17 569.518  10
   7   1 -17 4783.28 751.221  10
  -7  -1 -17 4267.26 630.895  10
  -7  -1 -17 6452.42 733.861   1
   7  -1 -17 4405.91 671.216  10
   7   1 -17 5685.73 862.899   7
  -7   1 -17 5073.38 723.979   1
  -7   1 -16 244.920 205.367  10
  -7  -1 -16-63.9602 247.692  10
   7  -1 -16 131.691 255.898  10
  -7  -1 -16 686.540 295.232   1
   7   1 -16 186.670 265.427  10
   7   1 -16-22.9692 326.895   7
  -7   1 -16-33.2008 232.780   1
   7   1 -15 2008.84 511.348  10
   7  -1 -15 2494.23 526.944  10
  -7   1 -15 2544.81 378.541  10
  -7  -1 -15 2325.21 473.650  10
  -7  -1 -15 2464.72 460.513   1
  -7   1 -15 2215.91 372.895   7
   7   1 -15 2630.73 585.753   7
   7  -1 -15 2466.10 395.469   3
  -7   1 -15 2317.71 475.779   1
   7  -1 -14 1165.42 389.168  10
  -7   1 -14 1219.30 267.641  10
  -7  -1 -14 1227.91 336.168   1
   7   1 -14 1305.68 453.404  10
  -7   1 -14 1701.25 306.583   7
   7   1 -14 1435.25 447.378   7
   7  -1 -14 1717.81 324.825   3
  -7   1 -14 2076.83 464.163   1
   7   1 -13 2442.01 559.354  10
   7  -1 -13 4471.09 659.016  10
  -7  -1 -13 3090.49 465.266   1
  -7   1 -13 3451.00 392.722   7
   7   1 -13 2855.69 588.665   7
   7  -1 -13 2972.59 410.783   3
  -7   1 -13 2530.03 477.893   1
   7  -1 -12 1066.48 346.194  10
  -7  -1 -12 942.843 295.112   1
  -7   1 -12 1282.46 256.666   7
   7   1 -12 258.521 251.575   7
   7  -1 -12 674.639 238.865   3
  -7   1 -12 1821.02 425.765   1
   7   1 -12 1325.72 365.108  10
   7  -1 -11 16717.9 1154.98  10
  -7  -1 -11 18705.2 1111.65   1
  -7   1 -11 17918.2 834.106   7
   7   1 -11 18257.4 1260.20   7
   7  -1 -11 19931.5 1054.44   3
  -7   1 -11 18267.9 1189.24   1
   7   1 -11 16621.3 1209.59  10
   7   1 -10 981.487 365.266  10
  -7  -1 -10 540.779 224.151   1
   7  -1 -10 514.933 237.386  10
  -7   1 -10 867.686 192.533   7
   7   1 -10 920.336 357.914   7
   7  -1 -10 1001.33 266.692   3
  -7   1 -10 1681.00 405.848   1
  -7  -1  -9 5499.87 586.666   1
   7  -1  -9 4764.34 605.056  10
  -7   1  -9 4902.19 385.795   7
   7   1  -9 4991.02 617.996   7
   7  -1  -9 4661.77 506.797   3
  -7   1  -9 5341.25 624.169   1
   7   1  -9 4437.92 614.016  10
   7  -1  -8 1358.20 379.163  10
  -7  -1  -8 1119.20 300.126   1
  -7   1  -8 521.615 152.540   7
   7   1  -8 1793.81 379.393   7
   7  -1  -8 1350.66 292.876   3
  -7   1  -8 1155.92 339.987   1
   7  -1  -8 922.093 162.782  11
   7   1  -8 1153.80 327.977  11
   7  -1  -7 4264.24 551.392  10
  -7   1  -7 4085.00 332.221   8
  -7   1  -7 4350.63 357.886   7
  -7  -1  -7 4620.04 523.930   1
   7   1  -7 5463.14 604.531   7
   7  -1  -7 4808.68 533.495   3
  -7   1  -7 4934.69 584.319   1
   7  -1  -7 4627.62 307.956  11
   7   1  -7 3804.19 525.680  11
   7  -1  -6 2942.13 452.354  10
  -7   1  -6 1927.07 228.275   8
  -7  -1  -6 2466.41 391.839   1
  -7   1  -6 1926.14 243.416   7
   7   1  -6 2535.12 398.995   7
   7  -1  -6 2488.10 382.382   3
  -7   1  -6 1739.46 374.319   1
   7  -1  -6 2086.75 173.659  11
   7   1  -6 208.467 177.131  11
   7  -1  -5 3315.58 471.071  10
   7   1  -5 3553.36 247.403   4
  -7   1  -5 3564.33 304.870   8
  -7   1  -5 4072.50 334.358   7
  -7  -1  -5 4515.55 508.884   1
   7   1  -5 4218.29 457.877   7
   7  -1  -5 3728.36 463.397   3
   7  -1  -5 2883.99 182.178  11
  -7   1  -5 4687.55 515.298   1
   7  -1  -4 409.755 221.504  10
  -7   1  -4 471.310 122.980   8
  -7   1  -4 333.733 133.984   7
   7   1  -4 229.977 184.041   7
  -7  -1  -4 898.751 280.638   1
   7  -1  -4 86.4284 155.406   3
  -7   1  -4 618.716 255.836   1
  -7   1  -3 3669.75 301.057   8
  -7   1  -3 3936.41 323.923   7
   7   1  -3 3581.41 376.740   7
   7  -1  -3 4010.30 484.443   3
  -7  -1  -3 4257.94 497.429   1
  -7   1  -3 3182.37 406.474   1
  -7   1  -2 833.091 247.743   1
  -7   1  -2 681.243 167.005   8
   7   1  -2 752.339 190.126   7
   7  -1  -2 661.325 235.464   3
  -7  -1  -2 641.004 242.811   1
  -7  -1  -1 13731.6 913.996   1
  -7  -1  -1 13005.7 549.490   8
   7  -1  -1 14854.2 878.623   4
   7   1  -1 12722.7 651.134   7
   7  -1  -1 15996.9 949.729   3
  -7   1  -1 13814.3 612.684  11
  -7   1  -1 13039.3 816.462   1
  -7  -1   0 1964.28 346.292   1
  -7   1   0 2201.92 342.221   1
  -7  -1   0 2346.71 243.182   8
  -7  -1   0 2369.35 247.100   7
   7  -1   0 1890.05 328.461   4
  -7   1   0 2422.68 230.744  11
   7   1   0 1992.60 228.526   7
   7  -1   0 2111.08 374.771   3
  -7  -1   1 13809.0 659.930   8
  -7  -1   1 15042.6 990.240   1
   7  -1   1 14197.4 891.820   4
  -7  -1   1 14666.2 689.892   7
   7   1   1 12238.0 543.344   7
   7  -1   1 13113.8 896.681   3
  -7   1   1 13681.0 568.602  11
  -7   1   1 14739.2 819.560   1
  -7   1   2 550.061 211.280   1
  -7  -1   2 583.030 174.200   8
  -7  -1   2 572.491 240.597   1
   7  -1   2 597.273 208.584   4
   7   1   2 502.412 105.445   7
   7  -1   2 414.059 229.207   3
   7   1   2 69.8512 107.250  11
  -7   1   3 4720.89 438.430   1
  -7  -1   3 4047.98 397.136   8
   7  -1   3 4962.55 562.141   4
   7   1   3 3874.88 505.946   3
   7   1   3 3382.09 210.385   7
  -7  -1   3 4784.46 567.156   1
   7  -1   3 3713.85 479.207   3
   7   1   3 5597.79 651.947   6
  -7  -1   4 149.439 131.209   8
   7   1   4 196.234 57.7408   8
   7  -1   4 163.561 195.976   4
  -7   1   4 441.859 176.226   1
   7   1   4 285.084 61.1467   7
   7   1   4 224.896 160.914   3
   7  -1   4 523.953 236.143   3
   7   1   4 154.313 243.389   6
  -7  -1   4 668.189 300.482   1
  -7  -1   5 2479.38 437.766   1
   7   1   5 1365.37 122.435   8
  -7  -1   5 2035.06 339.876   8
   7  -1   5 2319.77 414.655   4
   7   1   5 1815.56 135.226   7
   7   1   5 1391.33 116.852   7
   7   1   5 2796.65 410.270   3
  -7   1   5 2585.29 330.538   1
   7   1   5 2654.15 498.133   6
   7  -1   5 1890.91 349.038   3
   7   1   6 1632.68 133.293   8
  -7  -1   6 2071.53 349.358   8
   7  -1   6 3010.19 487.600   4
   7   1   6 1948.98 143.139   7
  -7  -1   6 2184.64 415.032   1
   7   1   6 1732.16 146.569   7
   7   1   6 2013.14 350.557   3
   7   1   6 3054.43 525.676   6
  -7   1   6 2014.51 377.942   5
   7  -1   6 2209.12 411.204   3
  -7   1   6 2624.51 324.926   1
  -7   1   7 4639.94 525.577   5
  -7   1   7 4514.33 436.026   1
   7   1   7 4503.27 241.175   8
  -7  -1   7 5446.52 562.488   8
   7  -1   7 4815.15 604.236   4
  -7  -1   7 5728.45 634.921   1
   7   1   7 4284.93 273.343   7
   7  -1   7 5702.85 604.152   3
   7   1   7 4310.55 475.899   3
   7   1   7 5432.49 721.554   6
  -7   1   8 839.381 280.932   5
   7   1   8 614.236 108.229   8
  -7  -1   8 1066.03 270.835   8
   7  -1   8 728.711 292.598   4
  -7   1   8 780.898 204.081   1
   7   1   8 694.595 132.247   7
   7   1   8 820.602 246.883   3
  -7  -1   8 538.872 230.928   1
   7   1   8 1080.31 465.034   6
   7  -1   8 692.451 259.818   3
  -7   1   9 2732.33 352.215   1
  -7   1   9 3764.92 533.588   5
   7  -1   9 3343.50 326.198   8
   7  -1   9 3802.13 569.042   4
  -7  -1   9 3670.32 516.447   8
  -7  -1   9 3339.27 505.369   1
   7   1   9 4319.07 350.620   7
   7   1   9 3468.63 439.836   3
   7   1   9 4735.87 724.368   6
  -7  -1   9 3958.56 437.563   5
   7  -1   9 4078.47 540.893   3
  -7  -1  10 903.692 238.714   5
  -7   1  10 1135.00 362.121   5
   7  -1  10 1016.11 199.634   8
   7  -1  10 1703.07 404.179   4
  -7  -1  10 2027.29 433.495   8
  -7   1  10 1432.83 284.013   1
   7   1  10 1356.14 293.091   3
   7   1  10 1509.21 511.242   6
   7  -1  11 20427.3 948.176   8
   7  -1  11 19630.8 1341.03   4
  -7  -1  11 21219.8 1316.07   8
   7   1  11 21498.3 1078.83   3
  -7   1  11 20855.6 976.245   1
   7   1  11 20871.1 1521.26   6
  -7  -1  11 22211.5 1107.76   5
  -7   1  11 20538.3 1265.52   5
  -7  -1  12 1098.28 255.593   5
  -7   1  12 803.716 362.221   5
   7  -1  12 1105.16 400.127   4
  -7  -1  12 395.340 278.842   8
   7   1  12 1022.53 270.750   3
   7   1  12 978.194 414.560   6
  -7  -1  13 2603.08 385.249   5
  -7   1  13 2139.37 424.147   5
   7  -1  13 2577.18 540.869   4
  -7  -1  13 2160.45 481.025   8
   7   1  13 1823.10 546.090   6
   7   1  13 2738.26 394.037   3
   7  -1  14 1021.26 403.074   4
  -7  -1  14 1038.08 379.699   8
  -7   1  14 1033.42 358.636   5
   7   1  14 2310.67 616.495   6
  -7  -1  14 872.942 277.462   5
   7   1  14 1490.70 301.294   3
  -7   1  15 2665.48 492.215   5
  -7  -1  15 3391.82 460.244   5
  -7  -1  15 3344.36 471.466   2
   7  -1  15 3286.42 450.042   8
   7  -1  15 2574.66 584.629   4
  -7  -1  15 3845.74 657.224   8
   7   1  15 2846.86 594.557   6
   7  -1  16 643.504 396.533   4
  -7  -1  16 1275.44 442.161   8
  -7   1  16 701.104 362.473   5
   7   1  16 859.323 464.540   6
  -7   1  17 3791.79 597.172   5
   7  -1  17 3578.23 555.520   9
   7  -1  17 5023.78 817.057   4
  -7  -1  17 3733.09 676.139   8
   7   1  17 4687.39 851.056   6
  -7   1  18-92.2449 303.578   5
   7  -1  18 241.229 266.575   9
   7  -1  18 606.926 409.061   4
  -7  -1  18 337.817 396.123   8
   7   1  18 677.674 367.759   6
  -7   1  19 2590.63 565.010   5
   7  -1  19 2478.11 584.937   4
  -7  -1  19 3523.86 705.246   8
   7   1  19 3852.97 788.392   6
  -7   1  20 531.092 389.026   5
   7  -1  20 1113.09 520.606   4
  -7  -1  20 153.329 320.011   8
   7   1  20 1444.77 597.936   6
  -7   1  21 2548.96 598.921   5
   7  -1  21 1632.24 536.106   4
  -7  -1  21 1499.29 594.470   8
   7   1  21 2384.91 691.089   6
  -7   1  22 516.483 347.997   5
   7  -1  22-50.2602 343.348   4
  -7  -1  22 375.353 452.202   8
   7   1  22 666.244 548.856   6
  -7   1  23-92.9761 355.520   5
   7  -1  23 462.927 346.351   4
   7   1  23 162.595 454.772   6
  -7   1  24-138.532 434.676   5
   7  -1  24 319.818 399.506   4
   7   1  24 327.069 466.545   6
   7   1  25-373.347 538.529   6
  -7   2 -23 4649.64 772.639   1
  -7  -2 -22 109.395 400.309  10
   7  -2 -22 557.060 387.053  10
   7   2 -22 974.153 523.710   7
  -7   2 -22 716.094 445.463   1
   7  -2 -21 4427.83 801.364  10
  -7  -2 -21 3143.41 639.066  10
   7   2 -21 5748.81 952.853   7
  -7   2 -21 3424.99 694.005   1
   7  -2 -20 1023.28 523.214  10
  -7  -2 -20 518.124 359.034  10
   7   2 -20 979.831 542.658   7
  -7   2 -20 49.1578 278.832   1
  -7  -2 -19 4423.70 704.776  10
   7   2 -19 5950.35 942.579   7
  -7   2 -19 5697.44 854.911   1
   7  -2 -19 4990.79 820.589  10
   7  -2 -18 172.773 351.142  10
  -7  -2 -18 757.516 372.110  10
   7   2 -18 546.157 429.219   7
  -7   2 -18 685.916 368.204   1
   7  -2 -17 1433.72 480.871  10
  -7  -2 -17 426.716 303.462  10
  -7   2 -17 1689.31 433.700   1
   7   2 -17 2061.76 605.725   7
  -7  -2 -17 1620.81 435.211   1
   7  -2 -16 5002.79 753.221  10
  -7  -2 -16 4931.57 697.860  10
  -7   2 -16 5987.70 660.800   7
  -7   2 -16 4270.45 685.250   1
   7   2 -16 6141.86 893.266   7
  -7  -2 -16 5556.47 673.324   1
   7  -2 -15 22985.6 1570.22  10
  -7  -2 -15 25563.3 1582.87  10
  -7  -2 -15 25599.2 1440.51   1
  -7   2 -15 23750.0 1299.88   7
   7   2 -15 24906.0 1642.63   7
  -7   2 -15 24187.7 1588.05   1
   7  -2 -14 55.0703 233.796  10
  -7  -2 -14 65.1182 231.654  10
  -7   2 -14 466.721 292.112   7
  -7   2 -14 240.934 328.974   1
   7   2 -14-371.330 382.701   7
  -7  -2 -14-38.9528 196.315   1
   7  -2 -13 16165.4 1241.58  10
  -7  -2 -13 17877.7 1188.86   1
  -7   2 -13 18417.9 1094.57   7
   7   2 -13 18747.2 1357.33   7
   7  -2 -13 20636.3 1107.24   3
  -7   2 -13 19756.0 1349.65   1
   7  -2 -12 2189.73 497.104  10
  -7   2 -12 2079.42 418.268   7
  -7   2 -12 3787.46 599.409   1
   7   2 -12 2584.67 546.885   7
  -7  -2 -12 3552.04 561.645   1
   7  -2 -12 3106.26 441.793   3
   7  -2 -11 7651.69 807.847  10
  -7  -2 -11 9551.89 852.390   1
  -7   2 -11 8860.77 737.968   7
   7   2 -11 8918.56 878.916   7
   7  -2 -11 9712.65 732.898   3
  -7   2 -11 7810.64 799.827   1
   7  -2 -10 11160.3 962.050  10
  -7  -2 -10 12042.0 954.720   1
   7  -2 -10 11032.4 796.823   9
  -7   2 -10 11923.5 878.172   7
   7   2 -10 13710.1 1074.84   7
   7  -2 -10 13191.2 907.292   3
  -7   2 -10 12766.6 1005.45   1
   7   2 -10 14050.5 1185.12  11
   7  -2  -9 2949.03 487.512  10
   7  -2  -9 4094.33 476.936   9
  -7   2  -9 3733.45 488.507   7
   7   2  -9 3426.23 521.895   7
  -7   2  -9 3283.81 527.890   1
   7  -2  -9 3647.78 481.608   3
  -7  -2  -9 3058.19 518.180   1
   7   2  -9 2992.27 516.100  11
  -7  -2  -8 379.056 228.370   1
   7  -2  -8 204.176 196.268  10
   7  -2  -8 407.854 195.716   9
  -7   2  -8 161.718 179.877   7
   7   2  -8-77.4708 233.421   7
  -7   2  -8 135.565 234.574   1
   7  -2  -8 414.204 240.177   3
   7   2  -8 552.219 322.161  11
   7  -2  -7 3924.02 535.208  10
   7  -2  -7 3921.06 496.131   9
  -7   2  -7 3721.56 485.602   7
   7   2  -7 3765.37 518.542   7
  -7   2  -7 3519.85 525.375   1
  -7  -2  -7 4815.45 609.254   1
   7  -2  -7 3685.20 484.166   3
   7   2  -7 4668.94 653.883  11
   7  -2  -6 4165.67 532.149  10
  -7  -2  -6 4262.35 604.412   1
   7  -2  -6 4969.75 561.918   9
  -7   2  -6 3669.45 481.982   7
   7   2  -6 4354.10 526.224   7
  -7   2  -6 4108.07 541.930   1
   7  -2  -6 4198.18 504.120   3
   7   2  -6 3660.21 588.118  11
   7  -2  -5 41734.8 1766.57  10
  -7  -2  -5 47567.4 2031.35   1
  -7   2  -5 42796.0 1675.00   7
   7   2  -5 45408.1 1776.35   7
   7  -2  -5 46062.5 1832.46   3
  -7   2  -5 39310.3 1754.94   1
   7   2  -5 46862.9 2090.73  11
  -7  -2  -4 2786.23 482.049   1
  -7   2  -4 2459.58 364.969   7
   7   2  -4 3306.49 463.174   7
   7  -2  -4 2878.20 432.483  10
  -7   2  -4 3023.72 454.797   1
   7  -2  -4 2470.10 414.274   3
   7   2  -4 2939.17 504.594  11
  -7  -2  -3 14107.4 1092.02   1
   7   2  -3 15758.2 950.723   7
   7  -2  -3 15324.4 1012.05   3
  -7   2  -3 16117.9 1007.70   1
   7   2  -3 14790.8 1122.50  11
   7  -2  -3 14752.8 937.397  10
   7   2  -2 4026.52 471.328   7
  -7  -2  -2 3134.16 507.571   1
  -7   2  -2 3292.41 440.354   1
   7  -2  -2 4564.02 548.595   3
   7   2  -2 4199.62 597.415  11
  -7  -2  -1 15639.2 1138.89   1
   7   2  -1 16093.9 916.212   7
   7  -2  -1 15957.6 1037.18   3
  -7   2  -1 15002.4 928.492   1
   7   2  -1 16005.4 1156.36  11
  -7  -2   0 1122.76 254.481   8
   7   2   0 867.282 234.896   7
   7   2   0 774.280 289.370   6
   7  -2   0 883.450 309.835   3
  -7   2   0 1052.69 271.777   1
  -7   2   0 655.249 101.358  11
   7   2   0 1037.00 326.522  11
  -7  -2   0 1226.84 365.139   1
  -7  -2   1 14562.2 857.886   8
  -7  -2   1 16509.5 1167.88   1
   7   2   1 16024.3 852.978   7
   7  -2   1 15825.6 1067.81   3
   7   2   1 15126.9 1094.93   6
  -7   2   1 15868.3 888.940   1
   7   2   1 15653.9 1127.72  11
  -7   2   2 3496.87 403.533   1
  -7  -2   2 3633.40 449.189   8
  -7  -2   2 3413.68 537.180   1
   7   2   2 3405.71 381.855   7
   7   2   2 2621.62 464.448   6
   7   2   2 2921.16 526.655  11
  -7  -2   3 16174.3 959.227   8
   7   2   3 16279.4 816.991   7
  -7  -2   3 14937.5 1114.22   1
   7   2   3 16877.2 1182.66   6
  -7   2   3 15110.1 1039.25   5
   7   2   3 16887.0 1149.51  11
  -7   2   3 16204.5 850.113   1
  -7   2   4 2474.61 418.454   5
  -7  -2   4 2260.56 472.165   1
  -7   2   4 2753.07 350.513   1
  -7  -2   4 2125.63 360.619   8
   7  -2   4 1956.02 406.155   4
   7   2   4 2100.48 284.661   7
   7   2   4 2487.92 506.248   6
   7   2   4 2023.48 448.117  11
  -7   2   5 39582.0 1372.73   1
  -7  -2   5 41400.9 1694.45   8
   7  -2   5 38944.0 1855.98   4
   7   2   5 39823.4 1349.69   7
  -7  -2   5 35726.9 1847.62   1
   7   2   5 39776.6 1971.52   6
  -7   2   5 36132.3 1719.55   5
   7   2   5 39823.2 1818.79  11
  -7   2   6 4482.03 590.553   5
  -7  -2   6 4278.05 539.837   8
   7   2   6 4546.02 394.682   7
   7  -2   6 4375.29 624.090   4
  -7   2   6 4003.74 378.404   1
  -7  -2   6 3965.49 588.075   1
   7   2   6 5485.06 727.903   6
  -7   2   7 6520.81 711.198   5
  -7   2   7 6415.64 468.759   1
  -7  -2   7 6829.03 697.113   8
  -7  -2   7 5494.96 703.811   1
   7  -2   7 4925.08 659.418   4
   7   2   7 5960.02 808.017   6
  -7   2   8 437.674 255.475   5
   7  -2   8 430.664 286.203   9
  -7  -2   8 64.9872 194.081   8
   7  -2   8 458.920 296.070   4
   7   2   8 382.488 411.288   6
  -7   2   8 270.065 156.660   1
  -7   2   9 4047.43 608.322   5
   7  -2   9 4424.13 630.222   9
  -7   2   9 4337.36 376.038   1
  -7  -2   9 4840.91 638.155   8
   7  -2   9 3833.77 597.952   4
   7   2   9 4986.96 544.962   3
   7   2   9 3613.85 673.178   6
   7  -2  10 10195.9 927.194   9
  -7  -2  10 11293.8 1021.67   8
   7  -2  10 12192.7 1059.88   4
   7   2  10 12539.3 845.536   3
   7   2  10 12360.4 1180.59   6
  -7  -2  10 11602.8 676.746   5
  -7   2  10 11001.2 969.751   5
   7  -2  11 9307.33 891.483   9
   7  -2  11 9274.78 731.383   8
  -7  -2  11 9512.79 918.757   8
   7  -2  11 9309.19 964.977   4
   7   2  11 10109.3 757.300   3
   7   2  11 9981.43 1085.25   6
  -7   2  11 10969.9 982.536   5
  -7   2  12 2206.94 466.042   5
  -7  -2  12 3287.28 579.036   2
   7  -2  12 3462.29 573.521   9
   7  -2  12 3033.17 458.862   8
  -7  -2  12 4073.73 645.933   8
   7  -2  12 3919.37 652.389   4
   7   2  12 4301.91 475.974   3
   7   2  12 3448.14 715.529   6
   7   2  13 18110.3 1375.67   5
  -7  -2  13 18112.8 1253.37   2
   7  -2  13 16115.3 1216.12   9
   7  -2  13 16742.1 1067.80   8
  -7  -2  13 17477.7 1331.31   8
   7  -2  13 16345.5 1336.11   4
   7   2  13 18857.9 993.790   3
   7   2  13 15805.1 1425.53   6
  -7   2  13 17048.8 1296.58   5
  -7   2  14 450.764 342.185   5
   7  -2  14 1164.94 408.385   9
  -7  -2  14 455.204 292.049   2
   7   2  14 661.426 395.903   5
   7  -2  14 159.474 215.316   8
  -7  -2  14 749.900 387.328   8
   7  -2  14 753.836 423.273   4
   7   2  14 812.506 440.866   6
   7   2  15 23196.4 1678.83   5
   7  -2  15 22843.3 1467.24   9
   7  -2  15 22943.9 1331.37   8
  -7  -2  15 23709.5 1631.39   8
   7  -2  15 22529.3 1597.83   4
   7   2  15 26468.8 1901.05   6
  -7   2  15 21305.7 1491.48   5
  -7  -2  15 24333.3 1446.97   2
  -7   2  16 4652.88 740.519   5
   7  -2  16 4772.67 707.141   9
   7   2  16 4343.87 717.432   5
  -7  -2  16 5233.99 650.616   2
   7  -2  16 4876.02 642.629   8
  -7  -2  16 4001.30 688.852   8
   7  -2  16 5234.73 831.880   4
   7   2  16 5216.36 876.893   6
  -7   2  17 861.056 390.388   5
   7  -2  17 1413.49 458.062   9
   7   2  17 1008.89 369.280   5
  -7  -2  17 825.257 392.752   8
   7  -2  17 2498.81 629.958   4
   7   2  17 697.086 529.297   6
  -7   2  18 679.065 481.391   5
   7  -2  18 295.576 301.157   9
   7   2  18 48.9905 411.099   5
  -7  -2  18 62.2172 408.916   8
   7  -2  18 81.6929 310.207   4
  -7   2  19 4437.91 747.924   5
   7  -2  19 5302.67 752.912   9
   7   2  19 5170.28 868.338   5
  -7  -2  19 4473.23 777.019   8
   7  -2  19 5086.95 902.715   4
   7   2  19 5867.60 1010.48   6
  -7   2  20 490.261 346.383   5
  -7  -2  20 271.474 431.820   8
   7  -2  20 215.156 331.175   4
   7   2  20 769.797 573.209   6
  -7   2  21 4126.31 797.315   5
  -7  -2  21 3609.90 773.628   8
   7  -2  21 4336.96 824.754   4
   7   2  21 4986.17 993.846   6
  -7   2  22 893.134 500.254   5
  -7  -2  22 1064.14 453.999   8
   7  -2  22 296.885 317.180   4
   7   2  22-41.0261 461.001   6
  -7   2  23 3193.63 715.625   5
   7  -2  23 3528.83 801.992   4
   7   3 -20 973.949 607.608   7
   7  -3 -19 10237.3 1194.41  10
  -7  -3 -19 9507.04 1140.71  10
  -7   3 -19 9170.69 1125.69   1
   7   3 -19 10776.9 1242.55   7
   7  -3 -18 1201.57 391.131  10
  -7  -3 -18 362.709 332.706  10
  -7   3 -18 623.912 411.221   1
   7   3 -18 1263.97 572.689   7
  -7  -3 -17 9897.86 1128.67  10
   7  -3 -17 10148.4 1141.43  10
   7   3 -17 13922.2 1325.61   7
  -7   3 -17 11329.7 1194.49   1
   7  -3 -16 1917.00 573.211  10
  -7  -3 -16 2362.46 580.156  10
  -7   3 -16 1698.52 504.784   7
   7   3 -16 2628.63 626.932   7
  -7   3 -16 2007.36 517.744   1
   7  -3 -15 13862.8 1259.65  10
  -7  -3 -15 15857.9 1345.05  10
  -7   3 -15 13087.0 1134.97   7
   7   3 -15 14922.6 1312.88   7
  -7   3 -15 14914.4 1306.16   1
   7  -3 -14 2159.35 504.511  10
  -7  -3 -14 2017.18 523.222  10
  -7   3 -14 2275.67 501.110   7
   7   3 -14 2822.20 645.663   7
   7   3 -14 2329.34 639.460  11
   7  -3 -13 13441.9 1192.20  10
  -7  -3 -13 14443.4 1248.53  10
  -7  -3 -13 14110.8 1191.08   1
  -7   3 -13 13322.1 1193.88   7
   7   3 -13 14278.3 1229.14   7
   7   3 -13 14385.8 1396.86  11
   7  -3 -12 1383.17 437.190  10
  -7   3 -12 1533.13 468.217   7
  -7  -3 -12 1298.04 425.984   1
   7   3 -12 2021.31 519.997   7
   7   3 -12 1551.51 530.044  11
   7  -3 -11 14226.7 1155.02  10
  -7  -3 -11 16471.0 1289.25   1
  -7   3 -11 16271.7 1279.47   7
   7   3 -11 15411.3 1226.26   7
   7   3 -11 18932.9 1552.12  11
   7  -3 -10 367.789 281.599  10
  -7   3 -10 661.159 323.201   7
   7   3 -10 1365.19 424.499   7
  -7  -3 -10 825.932 356.682   1
   7   3 -10 523.055 373.185  11
   7  -3  -9 13202.3 1057.17  10
   7  -3  -9 16359.8 1109.96   9
  -7  -3  -9 15294.3 1217.19   1
  -7   3  -9 13218.0 1120.60   7
   7   3  -9 14703.1 1170.87   7
   7   3  -9 14310.2 1338.01  11
   7  -3  -8 705.662 309.765   9
   7  -3  -8 458.306 299.372  10
  -7   3  -8 564.525 296.514   7
   7   3  -8 1005.59 366.378   7
  -7  -3  -8 560.637 290.083   1
   7   3  -8 478.959 341.772  11
   7  -3  -7 13882.9 1026.27  10
   7  -3  -7 14476.8 1078.57   9
  -7  -3  -7 15977.5 1219.24   1
  -7   3  -7 11914.9 1020.19   7
   7   3  -7 14321.0 1121.68   7
  -7   3  -7 13492.4 1061.08   1
   7   3  -7 14008.3 1257.26  11
   7  -3  -6 3127.55 502.348  10
  -7  -3  -6 3542.87 658.429   1
   7  -3  -6 3630.27 559.387   9
  -7   3  -6 2724.20 497.068   7
   7   3  -6 4622.82 633.976   7
   7  -3  -6 3752.05 568.853   2
  -7   3  -6 2762.69 536.122   1
   7   3  -6 3824.68 697.404  11
   7  -3  -5 19284.9 1174.21  10
   7  -3  -5 21779.7 1352.70   2
   7  -3  -5 24457.1 1417.52   9
  -7   3  -5 17579.0 1207.44   7
  -7  -3  -5 20631.7 1385.32   1
   7   3  -5 19081.4 1280.59   7
  -7   3  -5 17769.9 1199.58   1
   7   3  -5 18935.5 1439.05  11
  -7  -3  -4 1709.30 494.895   1
  -7   3  -4 1228.44 351.078   7
   7   3  -4 1476.35 426.934   7
  -7   3  -4 1341.65 322.016   1
   7  -3  -4 1806.33 421.046   2
   7  -3  -4 2006.21 385.996  10
   7   3  -4 1944.92 565.032  11
   7  -3  -3 19753.0 1113.53  10
   7  -3  -3 20279.8 1342.35   2
   7  -3  -3 19999.6 1313.82   9
   7   3  -3 19899.2 1446.88  11
  -7   3  -3 17694.1 1180.94   7
   7   3  -3 20048.1 1271.68   7
  -7  -3  -3 20174.9 1396.56   1
  -7   3  -3 18842.3 1177.21   1
   7  -3  -2 3028.55 436.436  10
   7  -3  -2 2955.54 554.542   9
   7   3  -2 2858.21 489.882   7
  -7   3  -2 1936.87 380.247   1
   7  -3  -2 3455.11 570.589   2
   7   3  -2 3076.30 496.969   6
  -7  -3  -2 2919.92 558.826   1
  -7   3  -2 1961.41 404.792   5
   7   3  -2 2795.95 578.506  11
   7  -3  -1 34341.4 1704.29   2
   7  -3  -1 28940.1 1582.81   9
   7   3  -1 30732.0 1454.39   7
  -7  -3  -1 30430.2 1684.10   1
   7   3  -1 28717.0 1445.88   6
  -7   3  -1 30509.8 1371.21   1
  -7   3  -1 28436.9 1430.36   5
   7   3  -1 30136.9 1737.61  11
  -7   3   0 1170.86 344.057   5
   7  -3   0 1394.31 411.654   9
   7   3   0 2270.95 428.154   7
  -7  -3   0 1614.13 445.391   1
   7  -3   0 2068.32 467.982   2
  -7   3   0 2063.81 392.313   1
   7   3   0 2225.02 434.288   6
   7   3   0 1792.80 485.721  11
   7  -3   1 33047.8 1759.19   9
   7  -3   1 33155.1 1766.79   2
   7   3   1 34486.9 1565.77   7
  -7  -3   1 30304.7 1801.43   1
   7   3   1 32136.9 1699.52   6
  -7   3   1 31663.4 1414.70   1
  -7   3   1 29414.8 1572.33   5
   7   3   1 32846.3 1868.00  11
  -7   3   2 2462.95 484.312   5
  -7  -3   2 1141.96 414.916   1
   7  -3   2 2889.52 538.952   9
  -7  -3   2 2449.20 446.171   8
   7   3   2 1522.30 328.832   7
   7  -3   2 2446.60 556.449   2
   7   3   2 2690.43 515.558   6
  -7   3   2 1480.44 309.911   1
   7   3   2 2380.10 571.568  11
   7  -3   3 16240.7 1248.50   2
   7  -3   3 15466.4 1204.07   9
  -7  -3   3 17317.1 1152.39   8
   7   3   3 15945.2 1014.02   7
  -7  -3   3 15747.4 1299.27   1
   7   3   3 15877.3 1221.23   6
  -7   3   3 15612.1 1125.87   5
  -7   3   3 17086.7 944.079   1
   7   3   3 17470.0 1337.39  11
  -7   3   4 1754.24 424.175   5
   7  -3   4 1128.01 375.128   9
  -7  -3   4 1516.79 410.369   8
   7   3   4 2410.25 387.911   7
   7  -3   4 1880.00 450.396   2
   7   3   4 1845.24 495.798  11
   7   3   4 1706.63 463.424   6
  -7   3   4 2144.35 343.030   1
   7   3   5 18856.4 1386.65  11
  -7  -3   5 19930.8 1285.51   8
   7  -3   5 18819.4 1352.53   2
   7  -3   5 17847.8 1320.48   9
   7   3   5 18612.7 1076.40   7
   7   3   5 18567.6 1386.74   6
  -7   3   5 18398.8 1265.20   5
  -7   3   5 18058.0 906.099   1
  -7   3   6 3438.65 578.928   5
  -7   3   6 3791.93 381.370   1
   7  -3   6 4046.06 648.672   9
  -7  -3   6 3893.85 621.142   8
   7   3   6 3892.77 484.113   7
   7  -3   6 3805.91 650.650   2
   7   3   6 4809.90 727.853   6
  -7  -3   6 4524.44 789.718   2
   7   3   6 3476.95 641.889  11
   7  -3   7 11645.4 1074.68   2
   7  -3   7 13401.9 1152.89   9
  -7  -3   7 12319.0 1046.34   8
   7   3   7 13486.4 910.815   7
   7   3   7 11315.2 1163.74   6
  -7   3   7 13435.7 1107.83   5
  -7  -3   7 12872.9 1256.02   2
  -7  -3   8 373.220 349.706   2
   7  -3   8 222.629 335.831   9
  -7  -3   8 204.746 266.013   8
  -7   3   8 1002.18 414.260   5
   7  -3   8 640.052 314.178   2
   7   3   8 881.406 410.323   6
   7   3   9 14906.3 1221.37   5
   7  -3   9 13541.8 1188.86   2
   7  -3   9 15188.6 1250.51   9
  -7  -3   9 15603.2 1223.87   8
   7   3   9 17535.4 1452.73   6
  -7   3   9 13414.7 1149.30   5
  -7  -3   9 14602.4 1329.55   2
  -7   3  10 448.844 313.142   5
   7  -3  10 1779.12 523.162   9
  -7  -3  10 1171.97 462.186   2
   7   3  10 280.457 328.206   5
  -7  -3  10 1277.73 441.345   8
   7  -3  10 1455.74 451.391   2
   7   3  10 1025.81 506.643   6
   7   3  11 15670.4 1311.38   5
   7  -3  11 16262.8 1338.00   2
   7  -3  11 17659.4 1358.38   9
  -7  -3  11 17377.5 1367.15   8
   7   3  11 17295.9 1489.91   6
  -7   3  11 13827.0 1214.81   5
  -7  -3  11 15323.1 1340.12   2
  -7   3  12 692.275 407.987   5
   7  -3  12 1872.64 540.075   9
  -7  -3  12 938.916 345.660   2
   7   3  12 300.668 392.065   5
  -7  -3  12 1384.65 477.974   8
   7  -3  12 1023.12 431.141   2
   7   3  13 16455.8 1383.26   5
   7  -3  13 14593.7 1265.20   9
  -7  -3  13 14529.2 1287.80   8
   7  -3  13 15133.1 1387.58   4
  -7  -3  13 14275.5 1268.11   2
  -7   3  13 13642.1 1208.07   5
  -7   3  14 1627.16 491.399   5
   7  -3  14 1817.05 522.054   9
   7  -3  14 1818.17 473.136   8
   7   3  14 965.602 439.045   5
  -7  -3  14 2158.45 561.964   2
  -7  -3  14 2491.62 600.698   8
   7  -3  14 2342.83 596.946   4
   7   3  15 15001.9 1381.90   5
   7  -3  15 13780.1 1285.84   9
   7  -3  15 13496.7 1154.99   8
  -7  -3  15 17623.3 1465.06   8
   7  -3  15 13407.0 1363.65   4
  -7   3  15 14921.3 1316.59   5
  -7  -3  15 14581.3 1286.30   2
  -7   3  16 2291.16 571.468   5
   7  -3  16 2446.66 554.623   9
   7   3  16 1985.38 577.129   5
  -7  -3  16 2462.99 574.462   2
   7  -3  16 2446.74 542.396   8
  -7  -3  16 1880.72 603.117   8
   7  -3  16 3109.61 701.748   4
  -7   3  17 9552.06 1071.65   5
   7   3  17 11819.0 1259.83   5
   7  -3  17 11461.4 1256.31   4
  -7  -3  17 10997.1 1215.55   8
  -7   3  18 1427.19 565.880   5
   7   3  18 302.263 456.047   5
  -7  -3  18 249.065 433.859   8
   7  -3  18 506.380 338.099   4
   7   3  18 1955.74 634.393   6
  -7   3  19 9610.58 1145.39   5
   7   3  19 7360.28 1064.78   5
  -7  -3  19 8053.27 1105.22   8
   7  -3  19 7846.00 1096.71   4
   7   3  19 10247.0 1377.23   6
  -7   3  20 1005.86 482.040   5
  -7  -3  20 1647.25 648.973   8
   7  -3  20 777.264 474.734   4
   7  -4 -17 19658.1 1641.67  10
   7  -4 -16 801.661 451.633  10
  -7  -4 -16-44.9712 339.578  10
   7   4 -16 814.661 447.989   7
   7   4 -16 344.758 429.625  11
   7  -4 -15 7951.86 1022.23  10
  -7  -4 -15 7824.82 1085.20  10
  -7   4 -15 7332.20 1009.49   7
   7   4 -15 7364.55 1011.23   7
   7   4 -15 7182.82 1164.02  11
   7  -4 -14 409.639 409.386  10
  -7  -4 -14 211.233 338.931  10
  -7   4 -14 1608.80 591.310   7
   7   4 -14 939.469 466.481   7
   7   4 -14-62.1601 456.612  11
   7  -4 -13 9091.67 1047.80  10
   7   4 -13 9348.22 1303.96  11
  -7  -4 -13 9462.85 1125.33   2
  -7   4 -13 10945.1 1232.71   7
   7   4 -13 9828.43 1105.52   7
  -7  -4 -13 11253.1 1185.24  10
   7  -4 -12 875.744 410.814  10
  -7  -4 -12 765.258 430.393  10
  -7  -4 -12 948.957 422.854   2
  -7   4 -12 1256.99 582.155   7
   7   4 -12 1439.77 446.118   7
   7   4 -12 396.952 482.878  11
   7  -4 -11 16759.0 1311.64  10
  -7  -4 -11 13985.6 1306.71  10
  -7   4 -11 15334.6 1437.39   7
   7   4 -11 15060.9 1350.07   7
  -7  -4 -11 14492.9 1363.52   2
   7   4 -11 14861.9 1563.32  11
   7  -4 -10 690.730 361.749  10
  -7  -4 -10 213.953 351.390   2
  -7   4 -10 1200.53 481.892   7
  -7  -4 -10 790.000 404.364   1
   7   4 -10 1114.67 412.110   7
   7   4 -10 952.509 523.626  11
   7  -4  -9 18309.4 1308.79  10
   7  -4  -9 19119.2 1386.10   2
  -7   4  -9 14213.5 1386.79   7
   7   4  -9 15814.5 1363.37   7
  -7  -4  -9 16893.0 1396.33   1
  -7  -4  -9 17385.3 1580.30   2
   7   4  -9 16423.8 1571.27  11
  -7  -4  -8 546.228 305.458   1
   7  -4  -8 950.005 379.538  10
  -7  -4  -8 581.263 411.889   2
  -7   4  -8 593.882 360.546   7
   7   4  -8 1322.93 447.486   7
   7  -4  -8 646.879 340.054   2
   7   4  -8 500.124 440.072  11
   7  -4  -7 19637.7 1288.41  10
   7  -4  -7 18994.2 1401.75   2
  -7   4  -7 18381.7 1464.06   7
   7   4  -7 16776.6 1377.33   7
  -7  -4  -7 18519.5 1501.37   1
  -7   4  -7 17573.3 1200.54   5
  -7  -4  -7 16245.9 1577.63   2
   7   4  -7 17438.0 1584.06  11
   7   4  -6 1989.41 634.851  11
  -7   4  -6 1094.82 330.887   5
   7  -4  -6 1743.52 393.682  10
  -7  -4  -6 746.595 472.349   2
  -7   4  -6 813.043 417.362   7
   7   4  -6 1128.73 460.461   7
   7  -4  -6 1409.77 463.526   2
  -7  -4  -6 796.135 378.773   1
   7  -4  -5 7960.92 765.511  10
  -7  -4  -5 6900.95 1071.86   2
  -7   4  -5 7863.54 931.720   7
   7   4  -5 8174.19 953.988   7
   7  -4  -5 8698.67 960.229   2
  -7   4  -5 9200.19 878.753   5
  -7  -4  -5 7823.69 998.946   1
   7   4  -5 9365.14 1134.49  11
  -7   4  -4 537.404 336.815   5
  -7  -4  -4 43.1196 393.872   2
  -7   4  -4 909.060 344.754   7
   7   4  -4 530.586 375.744   7
   7  -4  -4 1317.61 464.436   2
  -7  -4  -4 989.071 419.494   1
   7   4  -4 1342.47 489.701  11
   7  -4  -3 23784.5 1610.32   2
   7   4  -3 18972.3 1557.63  11
  -7   4  -3 20505.2 1476.81   7
   7   4  -3 20537.5 1469.18   7
  -7   4  -3 19029.2 1321.85   1
  -7   4  -3 21052.4 1365.33   5
  -7  -4  -3 24828.8 2023.17   2
  -7   4  -2 5723.32 739.598   5
  -7  -4  -2 5647.90 1068.58   2
  -7   4  -2 5559.47 743.100   7
   7   4  -2 4950.89 722.334   7
  -7   4  -2 5884.46 686.937   1
   7  -4  -2 5442.76 793.069   2
   7   4  -2 6329.66 940.228  11
   7  -4  -1 33172.4 1935.30   2
   7   4  -1 28734.4 1710.24   7
  -7   4  -1 29081.0 1534.50   1
   7   4  -1 29478.8 1625.55   6
  -7   4  -1 26517.4 1674.11   5
  -7  -4  -1 32071.3 2327.75   2
   7   4  -1 28642.3 1923.99  11
  -7   4   0 1249.95 488.761   5
  -7  -4   0 1181.97 459.457   2
   7   4   0 1000.72 479.426  11
   7   4   0 352.403 307.022   7
  -7   4   0 1292.86 392.217   1
   7  -4   0 1606.96 521.792   2
   7   4   0 1653.61 429.259   6
   7  -4   1 32529.6 1947.91   2
   7   4   1 30182.3 1714.03   7
   7   4   1 29958.1 1728.34   6
  -7   4   1 29038.3 1469.73   1
  -7   4   1 28612.8 1743.39   5
   7   4   1 28114.2 1913.42  11
  -7  -4   1 33662.4 2349.12   2
  -7  -4   2 6738.17 1074.36   2
   7   4   2 6746.99 792.397   7
   7  -4   2 6594.67 879.732   2
   7   4   2 8006.74 919.072   6
  -7   4   2 7892.39 703.605   1
  -7   4   2 6212.87 909.983   5
   7   4   2 6409.57 959.243  11
   7  -4   3 17593.8 1429.94   2
   7   4   3 17117.6 1239.84   7
   7   4   3 17950.3 1377.08   6
  -7   4   3 17838.4 1333.14   5
   7   4   3 18216.5 1505.51  11
  -7  -4   3 20344.5 1830.91   2
  -7   4   4 1254.18 482.827   5
  -7  -4   4 883.322 434.530   2
   7   4   4 1216.36 414.556   7
   7  -4   4 652.796 431.706   2
   7   4   4 594.161 371.438   6
   7   4   4 535.099 388.371  11
   7  -4   5 9324.31 1070.22   2
  -7  -4   5 10216.7 1053.15   8
  -7  -4   5 9925.73 1267.19   2
   7   4   5 11679.6 1011.10   7
   7   4   5 10272.9 1112.66   6
  -7   4   5 10929.1 1064.16   5
   7   4   5 9792.91 1134.72  11
  -7  -4   6 1215.83 571.300   2
  -7   4   6 583.920 332.056   5
  -7  -4   6 595.688 377.943   8
   7   4   6 2068.70 470.271   7
   7  -4   6 1064.13 438.922   2
   7   4   6 1762.27 560.524   6
   7   4   6 1091.60 408.641  11
   7  -4   7 17969.1 1490.36   2
  -7  -4   7 17767.5 1417.85   8
   7   4   7 19921.2 1323.61   7
   7   4   7 18316.4 1578.59   6
  -7   4   7 16232.7 1348.89   5
  -7  -4   7 19811.8 1722.84   2
  -7   4   8 1018.30 384.628   5
  -7  -4   8 1242.43 566.874   2
   7   4   8 774.329 373.870   5
  -7  -4   8 407.280 289.976   8
   7   4   8 502.892 241.636   7
   7  -4   8 741.437 426.553   2
   7   4   8 823.918 479.024   6
   7   4   9 17421.1 1421.06   5
   7  -4   9 17785.1 1507.14   2
  -7  -4   9 15809.9 1372.21   8
   7   4   9 19697.0 1324.14   7
  -7   4   9 16733.1 1377.29   5
   7   4   9 20218.9 1659.69   6
  -7  -4   9 17116.6 1631.43   2
   7   4  10 576.255 389.600   5
  -7  -4  10 329.518 399.143   2
  -7  -4  10 827.923 469.904   8
   7  -4  10 899.048 451.877   2
  -7   4  10 1069.75 463.054   5
   7   4  11 15184.6 1364.72   5
   7  -4  11 16670.3 1509.84   2
  -7  -4  11 14445.7 1377.56   8
[truncated: 520,726 more chars]
