# Supplementary material for: (E)-4-Bromo-2-[(phenyl­imino)­meth­yl]phenol: a new poly­morph and thermochromism
Source: Acta Crystallogr C Struct Chem. 2020 Oct 8;76(Pt 11):1001–4. doi: 10.1107/S2053229620011560 (PMC7642768; doi:10.1107/S2053229620011560)
Supplement: Supplementary file 2 [file c-76-01001-1Asup2.hkl]

data_1A                                                                         
_shelx_title ' test_fac in Pca2(1)'                                             
_shelx_refln_list_code          4                                               
_shelx_F_calc_maximum      198.77                                               
_exptl_crystal_F_000       552.00                                               
_reflns_d_resolution_high  0.8001                                               
                                                                                
loop_                                                                           
 _space_group_symop_operation_xyz                                               
 'x, y, z'                                                                      
 '-x, -y, z+1/2'                                                                
 '-x+1/2, y, z+1/2'                                                             
 'x+1/2, -y, z'                                                                 
                                                                                
_cell_length_a    12.2768                                                       
_cell_length_b     4.4829                                                       
_cell_length_c    19.6694                                                       
_cell_angle_alpha  90.000                                                       
_cell_angle_beta   90.000                                                       
_cell_angle_gamma  90.000                                                       
                                                                                
_shelx_F_squared_multiplier     1.000                                           
                                                                                
loop_                                                                           
 _refln_index_h                                                                 
 _refln_index_k                                                                 
 _refln_index_l                                                                 
 _refln_F_squared_calc                                                          
 _refln_F_squared_meas                                                          
 _refln_F_squared_sigma                                                         
 _refln_observed_status                                                         
   0   0 -24       2011.58       2055.04       125.20 o                         
   2   0 -24        416.21        492.78        61.36 o                         
   0   1 -24       1074.36       1248.88        73.88 o                         
   1   1 -24        336.37        325.46        33.68 o                         
   2   0 -23       1964.33       1957.76        83.67 o                         
   4   0 -23       1571.53       1510.62       109.04 o                         
   1   1 -23         63.39         84.00        13.97 o                         
   2   1 -23       1411.27       1473.83        48.28 o                         
   3   1 -23        125.39        166.12        27.61 o                         
   4   1 -23       1191.68       1254.68        41.54 o                         
   0   0 -22       1186.79       1119.30        85.83 o                         
   2   0 -22       2460.57       2539.66        94.45 o                         
   4   0 -22         76.00        108.31        18.05 o                         
   6   0 -22       2421.13       2437.80        77.67 o                         
   0   1 -22       1956.25       2022.22        69.75 o                         
   1   1 -22        326.15        342.55        20.45 o                         
   2   1 -22        959.36       1065.50        48.31 o                         
   3   1 -22        180.92        181.93        15.71 o                         
   4   1 -22        405.46        419.71        23.47 o                         
   5   1 -22         83.03         70.50        12.12 o                         
   6   1 -22       1296.30       1370.89        48.17 o                         
   0   2 -22       1101.55       1167.71        71.65 o                         
   1   2 -22        153.47        133.94        18.66 o                         
   2   2 -22        598.29        685.81        39.36 o                         
   3   2 -22        456.79        499.79        34.34 o                         
   4   2 -22        168.34        229.33        29.74 o                         
   2   0 -21       1439.72       1573.09        57.11 o                         
   4   0 -21       2167.16       2306.74        71.91 o                         
   6   0 -21        282.57        243.37        25.14 o                         
   1   1 -21        215.56        233.52        16.46 o                         
   2   1 -21       1477.73       1542.35        41.50 o                         
   3   1 -21         67.64         76.72        14.87 o                         
   4   1 -21       1728.37       1789.41        46.81 o                         
   5   1 -21        149.94        146.33        14.48 o                         
   6   1 -21        214.32        209.99        20.02 o                         
   7   1 -21        109.03         96.09        16.90 o                         
   1   2 -21        362.31        371.93        28.13 o                         
   2   2 -21       1168.10       1240.58        58.80 o                         
   3   2 -21          2.07         29.83        13.02 o                         
   4   2 -21       1238.46       1248.34        51.74 o                         
   5   2 -21        168.92        197.16        19.25 o                         
   0   0 -20       8027.20       7991.15       183.89 o                         
   2   0 -20       1117.04       1207.76        42.19 o                         
   4   0 -20        352.03        368.30        27.20 o                         
   6   0 -20       2621.55       2671.19        99.73 o                         
   8   0 -20       1229.89       1143.20        52.65 o                         
   0   1 -20       2352.17       2443.29        72.87 o                         
   1   1 -20         77.64         89.37        10.94 o                         
   2   1 -20        732.51        795.13        28.58 o                         
   3   1 -20         83.91         67.85        11.55 o                         
   4   1 -20        156.97        155.24        12.66 o                         
   5   1 -20         72.11         64.07        15.48 o                         
   6   1 -20       1724.97       1757.47        46.76 o                         
   7   1 -20         20.58         -2.18         8.30 o                         
   8   1 -20       1418.46       1364.54        43.11 o                         
   0   2 -20       1711.51       1786.05        84.85 o                         
   1   2 -20        242.01        231.52        21.80 o                         
   2   2 -20        766.09        754.62        42.59 o                         
   3   2 -20        412.20        424.32        30.29 o                         
   4   2 -20        670.37        660.78        36.51 o                         
   5   2 -20        150.98        131.16        16.20 o                         
   6   2 -20        914.65       1038.37        41.66 o                         
   7   2 -20         10.88         37.00        14.43 o                         
   0   3 -20        900.14        869.40        61.41 o                         
   1   3 -20        125.60         87.59        16.35 o                         
   2   3 -20        357.51        354.64        29.15 o                         
   3   3 -20        594.85        598.43        47.20 o                         
   2   0 -19       1584.72       1696.59        48.48 o                         
   4   0 -19       2344.35       2484.40        63.05 o                         
   6   0 -19        478.34        436.53        30.37 o                         
   8   0 -19        474.54        483.50        33.88 o                         
   1   1 -19        486.29        503.83        22.12 o                         
   2   1 -19       2505.00       2578.67        52.22 o                         
   3   1 -19         79.27         90.07         9.57 o                         
   4   1 -19       2666.60       2823.45        70.16 o                         
   5   1 -19          0.82         10.26         8.41 o                         
   6   1 -19        146.79        140.23        12.26 o                         
   7   1 -19        206.03        212.33        17.22 o                         
   8   1 -19       1044.96       1022.65        37.01 o                         
   9   1 -19         40.75         37.39        12.48 o                         
   1   2 -19        261.31        296.66        23.92 o                         
   2   2 -19        622.94        634.42        34.36 o                         
   3   2 -19         42.25         43.64        13.69 o                         
   4   2 -19       1261.93       1425.59        54.02 o                         
   5   2 -19        411.44        424.29        27.52 o                         
   6   2 -19        706.97        688.09        33.25 o                         
   7   2 -19        356.11        363.07        28.45 o                         
   8   2 -19        400.08        384.74        30.18 o                         
   1   3 -19        862.79        790.86        41.25 o                         
   2   3 -19        918.67        935.24        44.53 o                         
   3   3 -19          6.05         11.02        11.08 o                         
   4   3 -19       1058.46       1072.71        48.00 o                         
   5   3 -19        585.67        571.76        36.13 o                         
   0   0 -18       6500.41       6503.14       153.75 o                         
   2   0 -18        646.45        646.57        26.39 o                         
   4   0 -18        957.86        986.26        49.05 o                         
   6   0 -18       1974.39       1982.44        72.36 o                         
   8   0 -18       1064.80       1061.25        48.80 o                         
  10   0 -18        100.68         92.40        17.36 o                         
   0   1 -18       1790.02       1828.29        58.54 o                         
   1   1 -18        564.40        599.70        23.11 o                         
   2   1 -18       1873.78       1947.60        38.63 o                         
   3   1 -18        454.94        454.26        18.36 o                         
   4   1 -18        180.60        170.82        11.72 o                         
   5   1 -18        264.14        268.67        14.09 o                         
   6   1 -18       2389.15       2391.47        43.73 o                         
   7   1 -18         14.15          7.64         8.24 o                         
   8   1 -18        638.94        627.74        28.17 o                         
   9   1 -18        121.20        121.39        12.97 o                         
  10   1 -18        161.57        154.51        14.49 o                         
   0   2 -18       2170.01       2121.95        87.99 o                         
   1   2 -18        455.46        447.73        28.36 o                         
   2   2 -18        621.94        661.36        29.16 o                         
   3   2 -18       1096.82       1093.06        38.36 o                         
   4   2 -18         35.92         44.80         9.94 o                         
   5   2 -18        310.96        328.13        25.69 o                         
   6   2 -18       1867.69       1812.39        52.06 o                         
   7   2 -18         32.19         37.27        13.13 o                         
   8   2 -18       1024.09       1035.15        46.87 o                         
   0   3 -18       1291.94       1162.60       108.92 o                         
   1   3 -18        112.15         90.80        20.72 o                         
   2   3 -18        258.77        265.07        23.89 o                         
   3   3 -18        974.23        994.36        45.25 o                         
   4   3 -18         46.28         70.02        15.72 o                         
   5   3 -18        447.61        482.91        32.11 o                         
   6   3 -18       1105.65       1109.12        62.60 o                         
   2   0 -17       3962.84       4051.50        69.28 o                         
   4   0 -17       4437.36       4614.06        89.61 o                         
   6   0 -17        176.05        150.25        16.55 o                         
   8   0 -17        607.75        595.61        36.33 o                         
  10   0 -17       1575.35       1530.84        70.42 o                         
   1   1 -17         11.60         22.65         5.98 o                         
   2   1 -17       2345.03       2490.00        43.19 o                         
   3   1 -17         10.94         16.99         5.65 o                         
   4   1 -17       2517.73       2596.79        64.03 o                         
   5   1 -17        128.49        127.62        10.80 o                         
   6   1 -17        544.31        560.71        20.40 o                         
   7   1 -17        339.39        361.51        18.16 o                         
   8   1 -17        535.04        519.20        25.16 o                         
   9   1 -17        232.97        214.48        17.93 o                         
  10   1 -17       2946.29       2912.96        56.41 o                         
   1   2 -17        925.01        945.10        33.54 o                         
   2   2 -17       2497.15       2475.17        56.53 o                         
   3   2 -17          2.81         11.09         9.99 o                         
   4   2 -17       1239.30       1271.75        46.94 o                         
   5   2 -17        467.41        450.47        24.70 o                         
   6   2 -17         97.83        107.08        11.24 o                         
   7   2 -17         98.65         95.35        15.81 o                         
   8   2 -17        409.61        413.89        25.94 o                         
   9   2 -17         46.11         33.05        10.50 o                         
   1   3 -17        669.64        704.53        36.84 o                         
   2   3 -17        711.60        756.77        52.56 o                         
   3   3 -17         22.75         25.19        11.81 o                         
   4   3 -17        921.69        904.88        41.99 o                         
   5   3 -17        384.15        436.29        29.78 o                         
   6   3 -17        125.13        136.07        18.07 o                         
   7   3 -17        774.18        789.37        52.46 o                         
   1   4 -17        305.37        330.21        28.14 o                         
   0   0 -16       3886.07       3999.24       106.98 o                         
   2   0 -16       1320.18       1380.34        36.31 o                         
   4   0 -16        483.00        477.08        21.43 o                         
   6   0 -16       3038.12       3036.32        81.20 o                         
   8   0 -16       2384.44       2363.94       102.92 o                         
  10   0 -16         66.56         73.15        16.98 o                         
   0   1 -16       9638.78       9962.07       132.34 o                         
   1   1 -16        314.77        340.36        12.63 o                         
   2   1 -16        730.38        788.94        23.99 o                         
   3   1 -16         89.70         91.18         8.70 o                         
   4   1 -16        856.36        884.98        26.47 o                         
   5   1 -16        646.09        655.32        20.43 o                         
   6   1 -16       1690.99       1828.42        43.32 o                         
   7   1 -16         32.17         10.87         6.68 o                         
   8   1 -16       2204.60       2160.31        49.63 o                         
   9   1 -16        327.68        286.97        24.26 o                         
  10   1 -16         61.58         56.60        12.91 o                         
  11   1 -16         51.21         15.93        12.70 o                         
   0   2 -16       2041.89       2029.56        58.89 o                         
   1   2 -16         17.64          9.84        10.49 o                         
   2   2 -16       1188.18       1171.01        36.62 o                         
   3   2 -16        509.23        523.50        27.08 o                         
   4   2 -16         90.57         94.33        10.75 o                         
   5   2 -16        575.41        548.25        23.31 o                         
   6   2 -16       1811.26       1811.87        44.15 o                         
   7   2 -16        361.38        372.81        20.36 o                         
   8   2 -16       1120.92       1094.04        52.83 o                         
   9   2 -16        163.74        132.17        21.83 o                         
  10   2 -16         47.65         68.06        15.42 o                         
   0   3 -16        768.37        757.56        52.34 o                         
   1   3 -16        261.46        274.52        23.16 o                         
   2   3 -16        389.64        364.48        26.14 o                         
   3   3 -16       1065.85       1087.54        44.56 o                         
   4   3 -16        210.54        178.44        20.26 o                         
   5   3 -16        346.23        347.83        26.44 o                         
   6   3 -16       1523.48       1523.75        54.52 o                         
   7   3 -16        130.74        148.17        17.29 o                         
   8   3 -16        198.37        208.31        20.86 o                         
   0   4 -16        445.55        459.39        76.82 o                         
   1   4 -16          1.94         -5.49        13.04 o                         
   2   4 -16         47.91         49.15        13.33 o                         
   3   4 -16       1424.85       1455.69        56.92 o                         
   2   0 -15       3338.98       3450.93        45.04 o                         
   4   0 -15       3040.63       3055.94        56.34 o                         
   6   0 -15        376.71        400.94        29.85 o                         
   8   0 -15       1544.84       1563.00       104.39 o                         
  10   0 -15       2356.31       2346.93       121.77 o                         
  12   0 -15        265.28        232.96        30.97 o                         
   1   1 -15        296.42        323.74        11.78 o                         
   2   1 -15       2322.08       2376.19        40.14 o                         
   3   1 -15         69.15         84.51         7.89 o                         
   4   1 -15       3514.91       3625.06        59.05 o                         
   5   1 -15        488.59        496.70        15.58 o                         
   6   1 -15        180.33        192.41        10.45 o                         
   7   1 -15        174.06        166.74        10.44 o                         
   8   1 -15        563.36        570.11        21.88 o                         
   9   1 -15         48.29         43.79         9.59 o                         
  10   1 -15       1704.80       1694.69        46.12 o                         
  11   1 -15          6.04         18.40        11.00 o                         
   1   2 -15       1095.22       1110.21        31.01 o                         
   2   2 -15        883.16        893.84        30.86 o                         
   3   2 -15        454.99        447.09        17.59 o                         
   4   2 -15       4098.08       4089.44        82.80 o                         
   5   2 -15        269.97        258.49        15.84 o                         
   6   2 -15        128.29        150.05        13.41 o                         
   7   2 -15       1697.25       1706.51        42.81 o                         
   8   2 -15        684.56        759.06        33.22 o                         
   9   2 -15         42.14         15.93        17.81 o                         
  10   2 -15       1238.87       1343.06        47.74 o                         
   1   3 -15        918.67        927.58        40.72 o                         
   2   3 -15        955.92        933.89        40.33 o                         
   3   3 -15         80.72         71.46        13.78 o                         
   4   3 -15       1176.85       1157.43        45.70 o                         
   5   3 -15        353.70        379.33        27.22 o                         
   6   3 -15        209.79        224.55        21.60 o                         
   7   3 -15       1033.13       1008.51        39.39 o                         
   8   3 -15        375.12        406.32        27.10 o                         
   1   4 -15       1264.08       1331.16        52.96 o                         
   2   4 -15         22.80         34.72        13.51 o                         
   3   4 -15        262.01        231.46        23.41 o                         
   4   4 -15       1424.18       1457.06        56.32 o                         
   5   4 -15        883.50        913.73        44.85 o                         
   0   0 -14       7464.40       7701.48       116.03 o                         
   2   0 -14       2388.84       2519.80        38.75 o                         
   4   0 -14        478.57        486.90        20.31 o                         
   6   0 -14       2991.72       2990.50        68.44 o                         
   8   0 -14       2271.62       2250.17        69.43 o                         
  10   0 -14        463.11        415.54        40.50 o                         
  12   0 -14       1694.64       1841.55        91.46 o                         
   0   1 -14       6490.26       6836.38        95.89 o                         
   1   1 -14        103.96         91.61         4.51 o                         
   2   1 -14       1239.86       1225.07        20.73 o                         
   3   1 -14        939.17        978.50        19.76 o                         
   4   1 -14        344.72        361.27        16.25 o                         
   5   1 -14         19.94         31.69         5.22 o                         
   6   1 -14       4001.82       4045.59        50.15 o                         
   7   1 -14        103.03        104.96         8.70 o                         
   8   1 -14       2294.93       2321.10        49.96 o                         
   9   1 -14        225.53        202.67        14.56 o                         
  10   1 -14        108.48         97.86        12.48 o                         
  11   1 -14        114.64        113.94        13.31 o                         
  12   1 -14       1175.39       1193.11        50.83 o                         
   0   2 -14       5542.45       5768.31        84.44 o                         
   1   2 -14        417.09        426.20        15.75 o                         
   2   2 -14        374.41        398.13        13.31 o                         
   3   2 -14       1503.67       1537.44        35.76 o                         
   4   2 -14        297.75        283.62        15.69 o                         
   5   2 -14        476.78        475.66        22.55 o                         
   6   2 -14       2141.77       2157.58        55.93 o                         
   7   2 -14          5.66          5.13         7.31 o                         
   8   2 -14       1030.18       1056.18        42.56 o                         
   9   2 -14        264.75        269.38        20.91 o                         
  10   2 -14          5.95         11.45        10.47 o                         
  11   2 -14        335.16        357.94        25.74 o                         
   0   3 -14       1642.81       1604.74        96.91 o                         
   1   3 -14        176.42        192.50        19.79 o                         
   2   3 -14        690.96        709.27        34.54 o                         
   3   3 -14       1553.02       1602.69        45.18 o                         
   4   3 -14         37.93         48.77        10.53 o                         
   5   3 -14        577.52        551.99        35.73 o                         
   6   3 -14        671.76        650.75        34.61 o                         
   7   3 -14        156.81        160.53        17.19 o                         
   8   3 -14        878.72        869.67        34.68 o                         
   9   3 -14        893.45        837.26        38.42 o                         
   0   4 -14        495.63        561.80        48.37 o                         
   1   4 -14        450.30        489.69        32.32 o                         
   2   4 -14        212.36        193.14        21.43 o                         
   3   4 -14        809.73        873.06        42.66 o                         
   4   4 -14         92.34         91.11        16.61 o                         
   5   4 -14        294.19        355.89        25.63 o                         
   6   4 -14        369.64        385.32        27.37 o                         
   2   0 -13       6693.56       7039.57        77.13 o                         
   4   0 -13       3847.36       3960.46        62.85 o                         
   6   0 -13        309.42        327.79        20.95 o                         
   8   0 -13       1459.14       1498.04        55.37 o                         
  10   0 -13       5708.94       5820.72       192.02 o                         
  12   0 -13        599.96        728.27        56.61 o                         
   1   1 -13        269.26        245.22         6.99 o                         
   2   1 -13       5254.23       5366.12        68.09 o                         
   3   1 -13        213.44        224.58        10.33 o                         
   4   1 -13       4443.37       4564.22        66.67 o                         
   5   1 -13        278.97        281.55         9.77 o                         
   6   1 -13        402.00        423.98        15.49 o                         
   7   1 -13        227.86        220.51        14.34 o                         
   8   1 -13        145.83        137.51        12.77 o                         
   9   1 -13         50.62         39.38         9.46 o                         
  10   1 -13       3179.82       3210.10        77.90 o                         
  11   1 -13         14.72         18.05        10.86 o                         
  12   1 -13        603.90        666.19        33.94 o                         
   1   2 -13        382.77        416.94        11.61 o                         
   2   2 -13       3632.35       3746.55        41.66 o                         
   3   2 -13        260.52        274.15        11.91 o                         
   4   2 -13       2696.27       2820.39        50.82 o                         
   5   2 -13        421.77        450.68        21.93 o                         
   6   2 -13        332.62        332.86        19.39 o                         
   7   2 -13       1302.57       1305.03        34.66 o                         
   8   2 -13        490.59        553.90        30.42 o                         
   9   2 -13         35.42         44.30         9.76 o                         
  10   2 -13       1453.37       1497.65        43.55 o                         
  11   2 -13        124.38        127.89        21.37 o                         
   1   3 -13        682.29        746.59        29.03 o                         
   2   3 -13        458.59        440.02        23.16 o                         
   3   3 -13         49.09         70.91        11.65 o                         
   4   3 -13       1160.00       1162.54        38.68 o                         
   5   3 -13        429.36        450.81        22.35 o                         
   6   3 -13        225.72        235.64        18.93 o                         
   7   3 -13        968.73        973.66        35.14 o                         
   8   3 -13        605.75        598.96        31.16 o                         
   9   3 -13        164.01        137.77        16.67 o                         
  10   3 -13        914.76       1037.34        42.94 o                         
   1   4 -13       1746.55       1824.99        60.76 o                         
   2   4 -13        470.22        450.65        30.50 o                         
   3   4 -13         61.63         47.22        12.11 o                         
   4   4 -13        233.74        243.51        21.28 o                         
   5   4 -13        560.14        582.72        28.74 o                         
   6   4 -13         30.23         47.45        11.51 o                         
   7   4 -13        688.28        696.85        32.91 o                         
   0   0 -12       6261.01       6602.16       133.75 o                         
   2   0 -12        931.24        951.55        20.80 o                         
   4   0 -12        492.64        584.80        20.59 o                         
   6   0 -12       5385.86       5521.77       109.13 o                         
   8   0 -12       4547.17       4587.02       116.29 o                         
  10   0 -12        728.08        706.82        42.82 o                         
  12   0 -12        908.29        921.29        63.70 o                         
   0   1 -12       6269.59       6507.85        88.16 o                         
   1   1 -12        154.26        165.35         7.26 o                         
   2   1 -12       2036.36       2162.10        36.61 o                         
   3   1 -12        632.72        663.33        14.10 o                         
   4   1 -12        977.97        982.95        18.28 o                         
   5   1 -12        202.18        207.53         8.03 o                         
   6   1 -12       5128.99       5190.56        65.45 o                         
   7   1 -12         65.67         72.99        10.44 o                         
   8   1 -12        468.78        468.15        21.58 o                         
   9   1 -12        581.84        581.18        24.64 o                         
  10   1 -12         87.91         95.59        14.11 o                         
  11   1 -12         60.61         63.08        10.81 o                         
  12   1 -12        640.83        661.18        33.48 o                         
  13   1 -12         87.68        108.42        18.63 o                         
   0   2 -12       3582.15       3487.40        74.72 o                         
   1   2 -12        970.15        997.25        16.69 o                         
   2   2 -12       1196.21       1212.41        22.48 o                         
   3   2 -12       1283.17       1271.97        36.11 o                         
   4   2 -12        250.03        219.71        10.90 o                         
   5   2 -12        282.70        277.01        16.82 o                         
   6   2 -12       2318.37       2365.45        90.59 o                         
   7   2 -12        218.94        203.18        18.64 o                         
   8   2 -12       1633.83       1666.77        43.30 o                         
   9   2 -12        836.44        878.99        31.39 o                         
  10   2 -12          3.60          9.91         8.75 o                         
  11   2 -12        265.48        243.07        19.17 o                         
  12   2 -12        784.61        809.36        33.88 o                         
   0   3 -12       1194.05       1222.54        45.75 o                         
   1   3 -12        253.58        284.16        17.97 o                         
   2   3 -12       1750.75       1766.06        45.87 o                         
   3   3 -12       2718.83       2820.63        85.21 o                         
   4   3 -12        224.74        230.25        14.32 o                         
   5   3 -12        641.01        643.64        26.32 o                         
   6   3 -12       1388.38       1372.80        42.78 o                         
   7   3 -12         72.23        108.74        14.66 o                         
   8   3 -12        536.31        570.37        26.92 o                         
   9   3 -12        428.28        413.85        26.14 o                         
  10   3 -12          2.18        -11.48        11.54 o                         
   0   4 -12        328.06        327.94        27.60 o                         
   1   4 -12        146.38        177.40        17.14 o                         
   2   4 -12        377.46        345.63        22.81 o                         
   3   4 -12       1478.43       1534.54        48.24 o                         
   4   4 -12         22.79         23.65         9.60 o                         
   5   4 -12        569.34        619.74        29.34 o                         
   6   4 -12        471.74        494.95        26.94 o                         
   7   4 -12         55.92         65.89        12.89 o                         
   2   0 -11       4087.98       4317.99        52.18 o                         
   4   0 -11       6327.20       6411.62        82.38 o                         
   6   0 -11        503.02        503.51        28.33 o                         
   8   0 -11       1235.28       1231.80        48.75 o                         
  10   0 -11       2074.31       2076.71        95.07 o                         
  12   0 -11        739.36        841.33        60.69 o                         
   1   1 -11        296.69        305.63         9.04 o                         
   2   1 -11       4189.97       4227.26        66.06 o                         
   3   1 -11         42.45         46.71         4.99 o                         
   4   1 -11       4971.18       5017.10        53.32 o                         
   5   1 -11        132.67        140.05         7.31 o                         
   6   1 -11        454.69        462.26        16.51 o                         
   7   1 -11       1231.59       1264.99        28.63 o                         
   8   1 -11       1809.70       1795.07        33.67 o                         
   9   1 -11        361.15        366.07        19.54 o                         
  10   1 -11       2234.61       2269.77        56.78 o                         
  11   1 -11        100.58        107.80        14.21 o                         
  12   1 -11        544.68        584.69        31.72 o                         
  13   1 -11        205.42        247.90        25.87 o                         
   1   2 -11       1288.50       1349.36        19.46 o                         
   2   2 -11       2475.39       2491.40        33.29 o                         
   3   2 -11        370.46        351.47        11.58 o                         
   4   2 -11       2872.66       2909.16        63.56 o                         
   5   2 -11        565.73        508.15        28.69 o                         
   6   2 -11        537.91        557.47        25.38 o                         
   7   2 -11        583.00        615.44        22.63 o                         
   8   2 -11        767.23        794.30        23.29 o                         
   9   2 -11        276.43        277.06        16.23 o                         
  10   2 -11       1535.38       1626.26        40.84 o                         
  11   2 -11        121.26        156.51        15.51 o                         
  12   2 -11        511.79        534.37        30.64 o                         
   1   3 -11       1715.37       1710.97        38.59 o                         
   2   3 -11       2239.17       2265.46        67.15 o                         
   3   3 -11         14.16         21.45         6.14 o                         
   4   3 -11       3906.34       3982.91       110.36 o                         
   5   3 -11        843.19        843.29        28.71 o                         
   6   3 -11        137.25        159.91        15.84 o                         
   7   3 -11       1064.23       1121.94        41.26 o                         
   8   3 -11        239.83        284.80        19.16 o                         
   9   3 -11        171.42        159.84        17.39 o                         
  10   3 -11        786.57        857.25        37.85 o                         
   1   4 -11        914.94        954.75        32.54 o                         
   2   4 -11        543.03        549.98        25.01 o                         
   3   4 -11        152.10        139.45        15.14 o                         
   4   4 -11        424.35        436.63        21.64 o                         
   5   4 -11        532.72        565.10        27.89 o                         
   6   4 -11         72.00         53.55        11.48 o                         
   7   4 -11       1027.13       1054.76        39.25 o                         
   8   4 -11        191.33        192.94        18.39 o                         
   0   0 -10      12114.90      12685.12       200.43 o                         
   2   0 -10       6574.70       7194.57        90.26 o                         
   4   0 -10       8251.81       9055.65       126.80 o                         
   6   0 -10       5125.43       5253.91       162.08 o                         
   8   0 -10       2117.96       2169.24        64.62 o                         
  10   0 -10        474.88        441.61        26.65 o                         
  12   0 -10       1311.85       1517.13        79.89 o                         
  14   0 -10       1667.92       1840.17        99.43 o                         
   0   1 -10       4854.01       4950.34        55.92 o                         
   1   1 -10         63.55         69.79         4.05 o                         
   2   1 -10       3993.42       4139.73        61.62 o                         
   3   1 -10        280.75        291.13         8.61 o                         
   4   1 -10        229.18        235.48         7.99 o                         
   5   1 -10        185.26        188.78         8.76 o                         
   6   1 -10       2560.40       2458.76        39.61 o                         
   7   1 -10         76.21         62.52         7.16 o                         
   8   1 -10       5977.79       5982.75        66.05 o                         
   9   1 -10         94.25        107.72        11.67 o                         
  10   1 -10         47.88         28.12         8.89 o                         
  11   1 -10        274.03        251.06        16.37 o                         
  12   1 -10       1685.27       1609.12        59.34 o                         
  13   1 -10        172.22        167.40        21.32 o                         
   0   2 -10       6923.48       7049.80        85.16 o                         
   1   2 -10        327.42        312.63         9.21 o                         
   2   2 -10       1958.57       1889.77        47.25 o                         
   3   2 -10        762.94        632.71        53.86 o                         
   4   2 -10        615.80        529.52        37.63 o                         
   5   2 -10        563.59        540.69        28.92 o                         
   6   2 -10       2850.43       2765.02        76.43 o                         
   7   2 -10        848.25        862.50        24.87 o                         
   8   2 -10       1265.21       1279.30        29.67 o                         
   9   2 -10        388.67        383.45        18.59 o                         
  10   2 -10          3.08          5.59         8.67 o                         
  11   2 -10        309.38        319.92        20.59 o                         
  12   2 -10        694.93        755.46        35.62 o                         
   0   3 -10       3121.62       3139.27        76.45 o                         
   1   3 -10       1073.48       1077.42        29.98 o                         
   2   3 -10         11.33         13.00         5.17 o                         
   3   3 -10        397.17        419.61        17.49 o                         
   4   3 -10        108.45        114.27        10.21 o                         
   5   3 -10        606.30        652.99        24.87 o                         
   6   3 -10        932.74       1000.75        36.43 o                         
   7   3 -10         50.86         49.97        10.65 o                         
   8   3 -10        960.60       1016.59        31.51 o                         
   9   3 -10        862.26        831.10        32.09 o                         
  10   3 -10          1.00         20.26         9.95 o                         
  11   3 -10        302.82        317.15        24.02 o                         
   0   4 -10       1015.10        984.70        46.27 o                         
   1   4 -10        520.78        550.15        26.77 o                         
   2   4 -10         56.51         59.84         9.73 o                         
   3   4 -10       1724.07       1876.91        44.04 o                         
   4   4 -10         63.35         57.84        10.41 o                         
   5   4 -10        715.39        705.73        27.60 o                         
   6   4 -10        235.01        248.57        17.90 o                         
   7   4 -10         47.55         55.18        11.65 o                         
   8   4 -10        109.31        105.46        14.45 o                         
   0   5 -10         59.66         56.13        14.93 o                         
   1   5 -10        185.89        207.69        15.97 o                         
   2   5 -10         56.86         68.91        11.47 o                         
   3   5 -10        692.53        739.50        33.49 o                         
   2   0  -9       2739.64       2809.96        33.91 o                         
   4   0  -9       9759.69      10339.02       126.56 o                         
   6   0  -9        959.78        971.59        37.78 o                         
   8   0  -9       2060.05       2003.05        61.22 o                         
  10   0  -9       2441.24       2589.89        89.41 o                         
  12   0  -9       1037.81       1060.24        65.99 o                         
  14   0  -9        172.01        216.29        36.38 o                         
   1   1  -9        710.74        742.79        13.05 o                         
   2   1  -9       5859.09       6023.87        69.54 o                         
   3   1  -9        428.42        489.56        10.31 o                         
   4   1  -9       5957.02       5949.48        65.63 o                         
   5   1  -9        249.19        248.89        10.21 o                         
   6   1  -9        569.72        609.84        18.09 o                         
   7   1  -9        370.50        344.34        14.19 o                         
   8   1  -9       3842.22       3816.71        62.86 o                         
   9   1  -9        347.34        314.99        17.76 o                         
  10   1  -9       1635.73       1636.88        41.64 o                         
  11   1  -9        117.66         98.50        11.36 o                         
  12   1  -9        563.49        583.43        30.21 o                         
  13   1  -9        397.08        481.83        36.71 o                         
  14   1  -9         62.24         73.20        18.31 o                         
   1   2  -9       2494.09       2494.41        44.52 o                         
   2   2  -9       1089.74       1056.35        28.62 o                         
   3   2  -9         28.10         28.89         5.43 o                         
   4   2  -9       3276.00       2746.96       198.27 o                         
   5   2  -9        549.85        495.76        17.35 o                         
   6   2  -9       1057.63       1094.95        31.89 o                         
   7   2  -9        256.70        240.91        12.34 o                         
   8   2  -9       1140.05       1194.69        28.59 o                         
   9   2  -9        813.67        821.80        29.40 o                         
  10   2  -9       2064.44       2078.00        49.57 o                         
  11   2  -9        220.74        231.23        17.85 o                         
  12   2  -9        915.07        930.46        39.39 o                         
  13   2  -9        178.23        204.09        22.39 o                         
   1   3  -9       2325.84       2358.21        44.11 o                         
   2   3  -9       4614.12       4708.84        98.46 o                         
   3   3  -9         14.06         15.08         9.85 o                         
   4   3  -9       1405.76       1490.28        34.64 o                         
   5   3  -9       1231.12       1273.12        37.46 o                         
   6   3  -9         24.50         36.93        10.62 o                         
   7   3  -9        971.77       1014.75        32.95 o                         
   8   3  -9         97.35        134.95        12.76 o                         
   9   3  -9        340.65        322.53        20.41 o                         
  10   3  -9        552.27        562.27        26.90 o                         
  11   3  -9        413.92        418.53        24.25 o                         
   1   4  -9        648.98        716.06        27.69 o                         
   2   4  -9        269.54        281.63        16.96 o                         
   3   4  -9        141.63        121.66        11.69 o                         
   4   4  -9        638.71        613.52        25.01 o                         
   5   4  -9        547.99        556.35        24.25 o                         
   6   4  -9        100.17         83.88        12.34 o                         
   7   4  -9       1214.01       1186.49        37.32 o                         
   8   4  -9         71.65         46.15        11.24 o                         
   9   4  -9        358.59        370.37        25.63 o                         
   1   5  -9       1068.44       1178.68        35.55 o                         
   2   5  -9         25.91         17.13         9.92 o                         
   3   5  -9         44.90         54.79        10.61 o                         
   4   5  -9         47.49         55.46        11.12 o                         
   0   0  -8       8860.50       9252.79       184.15 o                         
   2   0  -8       4509.16       4838.36        48.53 o                         
   4   0  -8        784.45        748.20        25.08 o                         
   6   0  -8       7142.88       7072.95       115.52 o                         
   8   0  -8       3822.11       3748.19       142.04 o                         
  10   0  -8        924.11        893.10        54.46 o                         
  12   0  -8        801.94        789.23        55.78 o                         
  14   0  -8       1538.14       1683.63        92.56 o                         
   0   1  -8       5710.85       5771.03        63.14 o                         
   1   1  -8        320.16        370.67         7.91 o                         
   2   1  -8       4227.93       4564.25        46.37 o                         
   3   1  -8         15.99          9.25         2.71 o                         
   4   1  -8       1325.73       1347.61        24.09 o                         
   5   1  -8        809.46        848.57        18.20 o                         
   6   1  -8       4954.75       4877.21        59.02 o                         
   7   1  -8         68.08         75.10         7.15 o                         
   8   1  -8       2061.95       2025.98        37.19 o                         
   9   1  -8       1005.84       1005.83        30.29 o                         
  10   1  -8        287.05        320.33        18.07 o                         
  11   1  -8        111.09        104.20        11.19 o                         
  12   1  -8        940.13        970.21        47.42 o                         
  13   1  -8         59.64         42.75        13.41 o                         
  14   1  -8       1367.31       1437.95        59.01 o                         
   0   2  -8       1430.62       1355.34        48.48 o                         
   1   2  -8       3438.82       3605.27        78.43 o                         
   2   2  -8       4084.28       4140.55        50.08 o                         
   3   2  -8       2324.94       2432.27        54.63 o                         
   4   2  -8        389.40        380.59        11.93 o                         
   5   2  -8        775.63        707.85        18.37 o                         
   6   2  -8       3825.20       3863.21        51.81 o                         
   7   2  -8         17.99         18.14         5.41 o                         
   8   2  -8       1802.83       1807.02        42.98 o                         
   9   2  -8        769.02        720.16        24.14 o                         
  10   2  -8          5.86         12.23         9.48 o                         
  11   2  -8        262.53        287.87        22.69 o                         
  12   2  -8       1381.53       1440.69        48.73 o                         
  13   2  -8         54.52         68.33        14.56 o                         
   0   3  -8       2014.46       2072.49        58.62 o                         
   1   3  -8        901.91        847.07        22.74 o                         
   2   3  -8       1960.04       1934.94        34.65 o                         
   3   3  -8       1690.34       1675.71        31.35 o                         
   4   3  -8        354.03        368.84        18.43 o                         
   5   3  -8        726.74        695.00        25.81 o                         
   6   3  -8       1673.20       1706.38        41.99 o                         
   7   3  -8         45.86         43.11         8.93 o                         
   8   3  -8        631.61        664.49        29.37 o                         
   9   3  -8        782.59        782.36        27.93 o                         
  10   3  -8          0.06          3.58         8.02 o                         
  11   3  -8        905.74        874.95        34.11 o                         
   0   4  -8        528.36        527.07        33.23 o                         
   1   4  -8        266.54        302.52        22.56 o                         
   2   4  -8        367.25        368.64        20.88 o                         
   3   4  -8       1827.02       1846.56        42.78 o                         
   4   4  -8         36.14         32.98         8.36 o                         
   5   4  -8        746.19        745.82        27.78 o                         
   6   4  -8        440.24        457.64        22.63 o                         
   7   4  -8         64.67         50.07         9.84 o                         
   8   4  -8        562.40        603.93        27.13 o                         
   9   4  -8        688.06        725.35        31.60 o                         
   0   5  -8        551.43        549.82        33.78 o                         
   1   5  -8        540.62        534.85        23.68 o                         
   2   5  -8         36.46         24.55         8.28 o                         
   3   5  -8        719.39        831.52        32.77 o                         
   4   5  -8         23.67         41.19        12.45 o                         
   2   0  -7      11130.70      12088.68        92.95 o                         
   4   0  -7       9339.68       9625.75       130.45 o                         
   6   0  -7        477.10        456.85        23.39 o                         
   8   0  -7       4890.24       4885.21       101.29 o                         
  10   0  -7       3482.19       3402.51       108.41 o                         
  12   0  -7        984.86        989.89        62.34 o                         
  14   0  -7        197.98        223.13        35.67 o                         
   1   1  -7        635.81        671.31        10.97 o                         
   2   1  -7       5765.42       6049.57        52.23 o                         
   3   1  -7         56.44         60.61         4.82 o                         
   4   1  -7       7034.00       7088.42        73.75 o                         
   5   1  -7        180.47        191.83         8.81 o                         
   6   1  -7       2348.60       2298.92        34.75 o                         
   7   1  -7        316.30        313.61        10.14 o                         
   8   1  -7       1425.50       1367.42        28.09 o                         
   9   1  -7        121.16        121.89        11.45 o                         
  10   1  -7       3547.38       3493.59        61.82 o                         
  11   1  -7        137.96        141.98        13.31 o                         
  12   1  -7       1019.64       1063.27        39.63 o                         
  13   1  -7        104.69        120.01        16.15 o                         
  14   1  -7        345.89        366.99        41.39 o                         
   1   2  -7       1687.30       1616.21        32.50 o                         
   2   2  -7       8929.84       9167.39       138.37 o                         
   3   2  -7       1360.50       1467.66        41.50 o                         
   4   2  -7       2961.23       2860.79        48.34 o                         
   5   2  -7        983.19        898.91        35.90 o                         
   6   2  -7        559.42        530.11        15.36 o                         
   7   2  -7        289.83        276.55        13.06 o                         
   8   2  -7        607.72        562.44        20.47 o                         
   9   2  -7        202.80        197.37        13.15 o                         
  10   2  -7       1427.42       1460.98        39.78 o                         
  11   2  -7        178.19        182.30        22.13 o                         
  12   2  -7        560.69        554.46        30.20 o                         
  13   2  -7        632.75        723.20        39.39 o                         
   1   3  -7       1361.47       1337.71        26.32 o                         
   2   3  -7        929.24        931.19        22.91 o                         
   3   3  -7         33.22         31.70         5.26 o                         
   4   3  -7       1132.27       1182.66        30.63 o                         
   5   3  -7        957.90        973.98        36.59 o                         
   6   3  -7        239.44        252.08        14.96 o                         
   7   3  -7        995.35        974.33        29.02 o                         
   8   3  -7        527.47        542.32        23.68 o                         
   9   3  -7        284.90        282.84        17.18 o                         
  10   3  -7       1486.51       1511.61        50.47 o                         
  11   3  -7        306.80        314.35        23.36 o                         
  12   3  -7        385.85        423.01        27.98 o                         
   1   4  -7       1312.35       1338.39        34.80 o                         
   2   4  -7       1383.65       1455.07        36.69 o                         
   3   4  -7        522.70        485.93        21.37 o                         
   4   4  -7        111.27        115.25        11.61 o                         
   5   4  -7        826.47        880.63        32.50 o                         
   6   4  -7         72.97         71.66        10.71 o                         
   7   4  -7       1249.71       1258.29        34.63 o                         
   8   4  -7         40.74         51.94        10.71 o                         
   9   4  -7        129.51        153.29        14.13 o                         
   1   5  -7        646.16        689.86        26.25 o                         
   2   5  -7         73.81         58.74        10.55 o                         
   3   5  -7        198.66        192.46        16.99 o                         
   4   5  -7         21.78         17.19        13.52 o                         
   5   5  -7       1188.49       1211.80        53.73 o                         
   0   0  -6      10799.63      11751.72       180.71 o                         
   2   0  -6       7321.02       7991.22        68.70 o                         
   4   0  -6        103.58        101.77         8.14 o                         
   6   0  -6       5830.54       6006.86        86.55 o                         
   8   0  -6       4954.49       5122.92       118.77 o                         
  10   0  -6         35.37         38.39        15.15 o                         
  12   0  -6       2013.48       2113.61        91.96 o                         
  14   0  -6        621.49        682.17        59.18 o                         
   0   1  -6       9487.18       9970.97       180.51 o                         
   1   1  -6        145.65        149.24         6.33 o                         
   2   1  -6       5966.87       6343.65        51.38 o                         
   3   1  -6       2646.27       2875.40        33.78 o                         
   4   1  -6       2837.79       3001.31        39.43 o                         
   5   1  -6        440.31        515.92        13.92 o                         
   6   1  -6       9087.02       9009.00        84.51 o                         
   7   1  -6        147.41        140.83        12.84 o                         
   8   1  -6       1630.86       1457.66        43.49 o                         
   9   1  -6        175.20        157.00         7.58 o                         
  10   1  -6        102.45         94.63        10.66 o                         
  11   1  -6        473.06        471.19        22.51 o                         
  12   1  -6       1940.94       1930.45        54.01 o                         
  13   1  -6         74.32         65.10        12.23 o                         
  14   1  -6       1015.28       1125.88        51.22 o                         
   0   2  -6       8203.10       8369.05       225.26 o                         
   1   2  -6        345.58        351.17        14.22 o                         
   2   2  -6        611.13        580.12        17.25 o                         
   3   2  -6       1978.98       1957.22        44.29 o                         
   4   2  -6        922.75        934.87        23.88 o                         
   5   2  -6        330.95        314.87        15.38 o                         
   6   2  -6       2514.12       2376.43        44.00 o                         
   7   2  -6        298.05        292.06        13.26 o                         
   8   2  -6       3248.54       3252.44        51.85 o                         
   9   2  -6        971.09        916.39        26.50 o                         
  10   2  -6         30.99         32.63         8.95 o                         
  11   2  -6        335.26        355.59        20.31 o                         
  12   2  -6        705.16        727.89        38.50 o                         
  13   2  -6         21.10         27.83        16.53 o                         
   0   3  -6       3036.10       2876.92       145.17 o                         
   1   3  -6        521.84        516.34        15.90 o                         
   2   3  -6       1210.13       1157.05        21.61 o                         
   3   3  -6       2381.20       2412.96        38.65 o                         
   4   3  -6        500.89        495.56        17.77 o                         
   5   3  -6        854.51        853.70        28.13 o                         
   6   3  -6        693.66        710.13        28.09 o                         
   7   3  -6        232.04        243.71        14.03 o                         
   8   3  -6       1515.28       1523.13        37.39 o                         
   9   3  -6        751.37        800.16        27.31 o                         
  10   3  -6         24.62         51.49        11.29 o                         
  11   3  -6        453.81        489.23        28.95 o                         
  12   3  -6        455.56        490.19        29.94 o                         
   0   4  -6        541.18        568.55        32.35 o                         
   1   4  -6       1119.46       1111.60        29.43 o                         
   2   4  -6        416.86        423.11        20.34 o                         
   3   4  -6        824.02        861.39        27.91 o                         
   4   4  -6        317.13        334.66        17.03 o                         
   5   4  -6        934.89        978.88        29.85 o                         
   6   4  -6        234.40        233.02        15.77 o                         
   7   4  -6         97.26         84.72        10.42 o                         
   8   4  -6        425.90        432.68        19.62 o                         
   9   4  -6       1341.67       1328.42        42.33 o                         
  10   4  -6          1.05         11.10        11.72 o                         
   0   5  -6        164.44        168.34        18.89 o                         
   1   5  -6        278.18        300.54        17.96 o                         
   2   5  -6        103.86         93.52        15.77 o                         
   3   5  -6       1069.17       1107.12        37.04 o                         
   4   5  -6         90.26         83.00        13.25 o                         
   5   5  -6       1074.42       1169.83        42.44 o                         
   2   0  -5       6206.92       6595.02        73.92 o                         
   4   0  -5       7644.38       7466.07       177.14 o                         
   6   0  -5       1482.87       1582.63        36.37 o                         
   8   0  -5       3387.54       3463.02        74.98 o                         
  10   0  -5       4469.27       4466.66       124.03 o                         
  12   0  -5        983.00       1016.93        97.46 o                         
  14   0  -5        726.44        801.80        62.59 o                         
   1   1  -5       2200.31       2299.93        34.16 o                         
   2   1  -5       5942.59       5886.59        50.31 o                         
   3   1  -5        109.57        115.92         4.68 o                         
   4   1  -5       8231.53       8226.97        80.92 o                         
   5   1  -5        922.57        924.70        18.43 o                         
   6   1  -5         42.11         26.19         4.62 o                         
   7   1  -5        258.06        249.88        11.81 o                         
   8   1  -5       1941.94       1856.89        28.71 o                         
   9   1  -5        465.81        465.07        13.81 o                         
  10   1  -5       1478.00       1521.79        41.18 o                         
  11   1  -5        130.90        126.83        12.90 o                         
  12   1  -5        926.17        920.47        36.45 o                         
  13   1  -5        106.24        106.60        15.54 o                         
  14   1  -5         30.09         37.35        14.62 o                         
   1   2  -5       1936.68       1950.51        30.40 o                         
   2   2  -5       1923.62       1807.70        31.91 o                         
   3   2  -5        286.85        293.32        13.31 o                         
   4   2  -5       7149.63       7424.30        97.00 o                         
   5   2  -5        658.64        657.27        17.90 o                         
   6   2  -5        830.76        819.40        19.45 o                         
   7   2  -5       3060.78       3072.77        72.82 o                         
   8   2  -5       2321.82       2324.11        42.10 o                         
   9   2  -5        325.69        322.96        15.62 o                         
  10   2  -5       1910.04       1872.64        44.41 o                         
  11   2  -5        387.05        325.49        29.21 o                         
  12   2  -5        260.41        255.20        30.09 o                         
  13   2  -5        257.49        272.22        22.71 o                         
   1   3  -5       1963.97       1876.25        41.72 o                         
   2   3  -5       1807.64       1811.38        33.53 o                         
   3   3  -5         92.34         94.89         7.12 o                         
   4   3  -5       2185.55       2206.13        34.37 o                         
   5   3  -5        740.90        736.93        25.69 o                         
   6   3  -5        356.45        367.84        17.16 o                         
   7   3  -5       1355.84       1388.97        46.43 o                         
   8   3  -5        716.49        742.32        25.55 o                         
   9   3  -5        632.57        624.23        24.19 o                         
  10   3  -5        642.19        645.11        27.65 o                         
  11   3  -5        160.67        154.85        17.81 o                         
  12   3  -5        612.98        708.20        39.73 o                         
   1   4  -5       2887.21       2926.13        56.79 o                         
   2   4  -5        297.52        292.89        15.34 o                         
   3   4  -5         64.20         62.34         7.46 o                         
   4   4  -5       1195.59       1228.76        40.85 o                         
   5   4  -5       1488.75       1508.70        37.27 o                         
   6   4  -5        308.37        320.50        18.14 o                         
   7   4  -5        531.31        578.32        23.23 o                         
   8   4  -5        210.86        205.21        15.19 o                         
   9   4  -5        305.60        278.82        18.55 o                         
  10   4  -5        468.40        465.46        26.06 o                         
   1   5  -5        595.14        625.29        27.26 o                         
   2   5  -5        239.20        223.23        17.08 o                         
   3   5  -5        153.20        147.06        14.61 o                         
   4   5  -5        380.04        400.03        24.86 o                         
   5   5  -5        279.24        280.36        22.16 o                         
   6   5  -5         74.36         67.31        12.91 o                         
   0   0  -4       3479.42       3719.75        93.70 o                         
   2   0  -4       6701.70       7040.90        74.47 o                         
   4   0  -4       2754.02       2877.87        53.04 o                         
   6   0  -4       6896.09       6900.31        92.03 o                         
   8   0  -4       4219.33       4116.52        67.95 o                         
  10   0  -4        478.89        471.83        27.10 o                         
  12   0  -4       2135.20       2063.65        88.57 o                         
  14   0  -4       2300.83       2504.68       108.89 o                         
   0   1  -4      39511.32      41410.85       465.19 o                         
   1   1  -4      10317.39      11030.44       108.21 o                         
   2   1  -4       6806.64       7007.48        62.36 o                         
   3   1  -4        584.23        576.26        13.23 o                         
   4   1  -4        706.11        704.65        13.52 o                         
   5   1  -4        111.93        106.86         6.87 o                         
   6   1  -4       6093.27       5913.01        66.55 o                         
   7   1  -4         26.02         28.02         5.47 o                         
   8   1  -4       5379.56       5199.64        83.46 o                         
   9   1  -4        484.25        475.91        14.48 o                         
  10   1  -4        322.20        319.49        14.95 o                         
  11   1  -4        187.07        192.70        14.71 o                         
  12   1  -4        925.13        998.47        38.26 o                         
  13   1  -4         45.01         41.49        11.61 o                         
  14   1  -4       1123.43       1180.65        52.66 o                         
   0   2  -4       7506.99       7306.30       170.38 o                         
   1   2  -4       1681.22       1743.58        41.50 o                         
   2   2  -4       3374.53       3484.52        39.18 o                         
   3   2  -4        869.05        902.70        23.49 o                         
   4   2  -4       1195.40       1149.66        44.42 o                         
   5   2  -4        924.63        900.16        22.95 o                         
   6   2  -4       2761.49       2641.89        51.36 o                         
   7   2  -4        193.79        196.81        11.54 o                         
   8   2  -4       1288.54       1227.50        29.30 o                         
   9   2  -4        606.92        573.84        20.51 o                         
  10   2  -4        175.94        171.41        11.92 o                         
  11   2  -4       1160.80       1134.23        45.10 o                         
  12   2  -4       1055.32       1028.33        45.02 o                         
  13   2  -4          7.46          6.22        11.50 o                         
  14   2  -4        782.94        856.05        39.84 o                         
   0   3  -4       1480.09       1503.48        45.44 o                         
   1   3  -4        933.37        980.29        20.59 o                         
   2   3  -4        876.04        882.64        19.35 o                         
   3   3  -4       1973.67       1964.19        35.20 o                         
   4   3  -4        451.08        465.24        21.02 o                         
   5   3  -4        939.31        931.95        22.18 o                         
   6   3  -4       1306.70       1320.34        32.36 o                         
   7   3  -4        123.03        113.87        10.64 o                         
   8   3  -4       1005.84       1007.59        29.62 o                         
   9   3  -4       1326.50       1323.05        35.08 o                         
  10   3  -4        259.48        264.60        16.42 o                         
  11   3  -4        551.97        620.69        31.64 o                         
  12   3  -4       1783.62       1931.58        65.28 o                         
   0   4  -4       2192.69       2159.19        57.06 o                         
   1   4  -4        389.97        377.25        14.64 o                         
   2   4  -4         82.11         82.25         7.67 o                         
   3   4  -4       2273.89       2369.32        39.80 o                         
   4   4  -4         40.19         47.72         7.81 o                         
   5   4  -4        781.87        808.13        24.86 o                         
   6   4  -4        464.99        451.53        21.07 o                         
   7   4  -4         62.20         54.01        10.85 o                         
   8   4  -4        233.33        221.57        15.20 o                         
   9   4  -4        364.21        393.11        21.17 o                         
  10   4  -4         41.91         45.37        10.81 o                         
   0   5  -4        226.53        200.09        26.06 o                         
   1   5  -4         76.63         75.84        12.71 o                         
   2   5  -4         13.25         18.54         8.98 o                         
   3   5  -4       1495.83       1512.69        42.12 o                         
   4   5  -4         86.39         65.19        12.69 o                         
   5   5  -4        591.99        616.12        30.73 o                         
   6   5  -4        115.56        110.01        17.31 o                         
   2   0  -3      22676.53      23412.21       230.67 o                         
   4   0  -3      12128.18      12561.33       120.52 o                         
   6   0  -3       2559.30       2667.82        46.14 o                         
   8   0  -3       1494.75       1532.97        37.33 o                         
  10   0  -3       3714.67       3661.06        82.35 o                         
  12   0  -3       1001.32       1039.05        61.43 o                         
  14   0  -3        371.37        377.96        42.89 o                         
   1   1  -3        794.29        881.35        13.10 o                         
   2   1  -3      12915.41      13229.61       123.41 o                         
   3   1  -3       1274.82       1331.46        18.50 o                         
   4   1  -3       7293.67       7232.49        56.44 o                         
   5   1  -3       1347.10       1435.47        25.26 o                         
   6   1  -3       1213.99       1196.67        23.37 o                         
   7   1  -3        321.17        261.89        10.75 o                         
   8   1  -3       1077.64       1014.10        21.45 o                         
   9   1  -3        185.12        177.41         9.73 o                         
  10   1  -3       6070.19       5969.19        75.07 o                         
  11   1  -3        134.57        137.01        12.00 o                         
  12   1  -3       1231.28       1185.26        41.67 o                         
  13   1  -3         86.18         62.66        12.35 o                         
  14   1  -3        293.55        312.82        27.87 o                         
   1   2  -3       2620.50       2661.27        30.72 o                         
   2   2  -3       6955.02       6927.44        62.98 o                         
   3   2  -3        121.94        111.54         6.90 o                         
   4   2  -3       5633.06       5632.22        82.59 o                         
   5   2  -3        532.80        533.92        19.60 o                         
   6   2  -3        136.98        152.92        10.24 o                         
   7   2  -3       1104.95       1059.12        28.82 o                         
   8   2  -3        852.76        848.34        23.89 o                         
   9   2  -3         23.55         29.42         6.47 o                         
  10   2  -3       2138.02       2092.59        44.28 o                         
  11   2  -3        277.02        241.70        21.05 o                         
  12   2  -3        751.30        741.70        38.19 o                         
  13   2  -3        191.28        225.44        21.25 o                         
  14   2  -3         65.97         86.48        18.05 o                         
   1   3  -3       1298.01       1241.77        24.99 o                         
   2   3  -3        861.12        835.96        20.70 o                         
   3   3  -3         89.54         84.03         9.13 o                         
   4   3  -3       1440.50       1370.49        28.73 o                         
   5   3  -3        890.69        920.04        23.19 o                         
   6   3  -3       1608.62       1595.78        30.59 o                         
   7   3  -3       1318.36       1360.90        31.18 o                         
   8   3  -3        569.56        562.63        21.75 o                         
   9   3  -3        123.40        118.22        11.51 o                         
  10   3  -3       1494.62       1552.34        38.66 o                         
  11   3  -3        254.05        271.35        25.11 o                         
  12   3  -3          2.89         20.05        13.84 o                         
   1   4  -3       1236.02       1231.60        24.09 o                         
   2   4  -3        419.30        426.82        15.82 o                         
   3   4  -3         35.58         25.28         6.12 o                         
   4   4  -3        907.33        942.29        26.13 o                         
   5   4  -3       1646.55       1647.40        35.66 o                         
   6   4  -3        120.50        131.37        11.84 o                         
   7   4  -3       1466.77       1465.50        47.38 o                         
   8   4  -3         26.12          1.02         7.60 o                         
   9   4  -3         99.70         84.81        13.20 o                         
  10   4  -3        228.01        256.17        20.24 o                         
   1   5  -3       1483.65       1517.40        46.42 o                         
   2   5  -3        223.31        201.18        22.20 o                         
   3   5  -3         57.40         74.51        12.34 o                         
   4   5  -3        163.14        166.12        16.93 o                         
   5   5  -3        161.61        149.34        16.27 o                         
   6   5  -3          4.24         14.59        13.27 o                         
   2   0  -2       8820.11       9241.00       137.27 o                         
   4   0  -2       3913.48       4137.74        64.24 o                         
   6   0  -2      11458.46      11549.40       151.24 o                         
   8   0  -2       3568.96       3360.97        59.57 o                         
  10   0  -2         14.86         20.64        10.08 o                         
  12   0  -2       2698.43       2746.67        86.35 o                         
  14   0  -2       1335.29       1435.56        81.30 o                         
   0   1  -2      19350.28      19736.71       248.28 o                         
   1   1  -2        481.38        508.93         9.47 o                         
   2   1  -2       2862.48       2905.76        28.31 o                         
   3   1  -2       1555.19       1636.05        20.97 o                         
   4   1  -2       2471.38       2526.76        29.44 o                         
   5   1  -2       2538.44       2794.54        33.69 o                         
   6   1  -2       5158.27       5099.52        69.09 o                         
   7   1  -2         46.67         49.75         6.50 o                         
   8   1  -2       2196.36       2145.13        38.83 o                         
   9   1  -2        253.25        226.56        11.84 o                         
  10   1  -2         11.60          9.13         5.55 o                         
  11   1  -2        179.43        173.59        13.52 o                         
  12   1  -2       1001.49       1028.81        49.45 o                         
  13   1  -2         34.62         47.49        12.58 o                         
  14   1  -2       1486.61       1653.62        62.15 o                         
  15   1  -2         18.58         40.01        26.43 o                         
   0   2  -2       6260.26       5968.39        77.01 o                         
   1   2  -2        258.49        231.48         8.05 o                         
   2   2  -2       1679.20       1625.24        24.81 o                         
   3   2  -2       3758.12       3758.78        53.29 o                         
   4   2  -2        527.18        572.82        15.78 o                         
   5   2  -2       1057.93       1060.71        24.98 o                         
   6   2  -2       5385.92       5540.64        67.79 o                         
   7   2  -2        254.02        268.05        17.51 o                         
   8   2  -2       2494.34       2486.01        47.96 o                         
   9   2  -2        375.63        331.86        16.90 o                         
  10   2  -2         68.49         73.28        10.12 o                         
  11   2  -2        996.50        940.75        41.11 o                         
  12   2  -2        927.54        892.97        45.16 o                         
  13   2  -2         44.40         46.48        12.04 o                         
  14   2  -2       1286.54       1395.32        50.62 o                         
   0   3  -2       3621.10       3569.54        63.71 o                         
   1   3  -2       1002.87       1006.64        21.63 o                         
   2   3  -2        559.08        570.24        16.36 o                         
   3   3  -2       2491.43       2443.35        42.46 o                         
   4   3  -2         37.24         46.33         7.44 o                         
   5   3  -2       1165.29       1188.94        29.34 o                         
   6   3  -2       4140.24       4120.39        54.11 o                         
   7   3  -2        202.55        192.08        11.15 o                         
   8   3  -2        760.05        743.76        27.13 o                         
   9   3  -2       1231.17       1307.81        37.23 o                         
  10   3  -2         56.20         56.97        10.96 o                         
  11   3  -2        623.55        647.93        35.56 o                         
  12   3  -2         32.51         24.66        13.49 o                         
   0   4  -2        528.68        551.67        22.40 o                         
   1   4  -2        468.49        470.96        14.67 o                         
   2   4  -2        475.65        494.26        16.46 o                         
   3   4  -2       1880.84       1921.29        35.53 o                         
   4   4  -2        129.42        138.40         9.53 o                         
   5   4  -2       1042.85       1082.22        26.17 o                         
   6   4  -2       1307.56       1293.73        39.88 o                         
   7   4  -2        411.94        392.55        20.74 o                         
   8   4  -2        406.00        424.67        21.12 o                         
   9   4  -2       1063.50       1056.09        32.64 o                         
  10   4  -2         24.52         14.67        10.43 o                         
   0   5  -2        112.75        126.35        21.20 o                         
   1   5  -2        425.18        462.77        25.24 o                         
   2   5  -2        268.62        254.74        19.67 o                         
   3   5  -2       1507.28       1556.37        52.39 o                         
   4   5  -2        188.83        171.44        16.78 o                         
   5   5  -2        239.65        244.26        21.80 o                         
   6   5  -2        195.33        236.69        23.48 o                         
   2   0  -1       9997.26      10145.23       152.18 o                         
   4   0  -1      11770.40      11719.21       146.65 o                         
   6   0  -1       1700.42       1690.15        49.85 o                         
   8   0  -1        877.22        702.85        33.79 o                         
  10   0  -1       5775.20       5569.39       108.97 o                         
  12   0  -1        758.98        709.27        37.78 o                         
  14   0  -1         86.08         82.59        24.44 o                         
   1   1  -1       2256.31       2287.19        31.96 o                         
   2   1  -1       9596.15       9889.88       131.55 o                         
   3   1  -1       1149.09       1181.62        15.38 o                         
   4   1  -1      10962.95      11268.26        84.51 o                         
   5   1  -1        110.01        109.07         6.27 o                         
   6   1  -1        260.34        221.40         8.90 o                         
   7   1  -1        915.80        952.24        24.18 o                         
   8   1  -1       1749.18       1702.12        30.61 o                         
   9   1  -1         14.50         14.39         5.77 o                         
  10   1  -1       3944.35       3930.24        57.81 o                         
  11   1  -1         12.67         10.57         6.60 o                         
  12   1  -1        366.12        358.42        20.52 o                         
  13   1  -1        295.29        237.62        26.25 o                         
  14   1  -1        123.68        152.45        27.77 o                         
  15   1  -1         35.53         54.64        16.99 o                         
   1   2  -1       1415.69       1340.18        21.76 o                         
   2   2  -1       2819.66       2805.84        37.60 o                         
   3   2  -1        119.46        103.73         5.95 o                         
   4   2  -1       4578.55       4482.48        54.96 o                         
   5   2  -1       1592.85       1599.60        29.34 o                         
   6   2  -1       1091.07       1123.76        26.37 o                         
   7   2  -1       1109.04       1095.20        31.78 o                         
   8   2  -1        692.50        685.66        23.29 o                         
   9   2  -1        295.23        280.18        17.70 o                         
  10   2  -1       3678.52       3691.23        68.04 o                         
  11   2  -1          9.21         -4.14        10.07 o                         
  12   2  -1        405.24        434.21        26.25 o                         
  13   2  -1        639.76        595.06        40.07 o                         
  14   2  -1        126.06        134.40        22.31 o                         
   1   3  -1       2493.18       2445.43        34.90 o                         
   2   3  -1       2697.13       2710.48        37.64 o                         
   3   3  -1         86.39         95.58         7.19 o                         
   4   3  -1       3538.72       3526.98        50.56 o                         
   5   3  -1       1334.15       1297.31        27.02 o                         
   6   3  -1        645.13        638.78        18.39 o                         
   7   3  -1       2136.88       2105.67        37.77 o                         
   8   3  -1        740.13        710.00        22.60 o                         
   9   3  -1         21.20         18.10         8.90 o                         
  10   3  -1        852.93        902.70        40.75 o                         
  11   3  -1        104.89         89.59        16.13 o                         
  12   3  -1        568.39        574.99        35.90 o                         
   1   4  -1       1538.66       1549.39        29.51 o                         
   2   4  -1        400.93        384.40        17.88 o                         
   3   4  -1         65.72         67.69         7.89 o                         
   4   4  -1        785.64        757.67        24.26 o                         
   5   4  -1        311.76        336.81        19.40 o                         
   6   4  -1        374.14        374.74        21.32 o                         
   7   4  -1       2053.38       2054.08        46.70 o                         
   8   4  -1        286.81        264.03        20.85 o                         
   9   4  -1        176.21        184.64        15.88 o                         
  10   4  -1        441.43        462.37        25.47 o                         
   1   5  -1       1074.72       1062.23        37.99 o                         
   2   5  -1          2.60         19.55        13.85 o                         
   3   5  -1        124.59        127.36        16.24 o                         
   4   5  -1        289.47        279.13        23.41 o                         
   5   5  -1        988.08        985.53        42.95 o                         
   6   5  -1         89.49         98.94        16.12 o                         
   2   0   0        825.44        873.03        21.80 o                         
   4   0   0       3621.80       3534.12        62.78 o                         
   6   0   0       4376.44       3952.29        86.51 o                         
   8   0   0       4599.52       4719.46       112.52 o                         
  10   0   0          0.51          3.67         3.80 o                         
  12   0   0        823.41        840.29        41.94 o                         
  14   0   0       1842.24       1992.66       145.37 o                         
   0   1   0       9676.59       9640.49       101.75 o                         
   1   1   0       2892.15       2983.44        33.21 o                         
   2   1   0       1924.76       1909.79        25.51 o                         
   3   1   0        356.41        336.35         7.29 o                         
   4   1   0         75.78         82.47         4.17 o                         
   5   1   0         95.51         91.32         4.22 o                         
   6   1   0       6686.20       6549.04        70.17 o                         
   7   1   0        135.51        154.41         6.81 o                         
   8   1   0       5306.94       5055.05        71.67 o                         
   9   1   0        514.22        534.84        15.63 o                         
  10   1   0        446.89        409.46        15.88 o                         
  11   1   0        182.14        167.28        12.73 o                         
  12   1   0       4003.64       3787.18        68.57 o                         
  13   1   0         45.06         30.61        11.11 o                         
  14   1   0       1460.71       1617.21        61.55 o                         
  15   1   0        208.94        264.15        27.58 o                         
   0   2   0      10752.55      11070.35       112.41 o                         
   1   2   0        391.16        392.32        10.30 o                         
   2   2   0       1747.76       1735.07        21.87 o                         
   3   2   0       1373.02       1306.47        21.92 o                         
   4   2   0       1353.45       1359.26        25.24 o                         
   5   2   0       1041.60       1068.98        22.19 o                         
   6   2   0       4446.54       4332.30        52.91 o                         
   7   2   0         66.63         59.32         5.14 o                         
   8   2   0       2194.31       2206.01        41.78 o                         
   9   2   0       2004.61       1981.47        45.61 o                         
  10   2   0         44.00         57.69        12.19 o                         
  11   2   0        439.43        469.62        36.75 o                         
  12   2   0       1125.26       1145.52        42.61 o                         
  13   2   0         74.08         54.39        12.28 o                         
  14   2   0        469.29        514.23        34.43 o                         
   0   3   0       2660.34       2675.94        50.48 o                         
   1   3   0        321.45        368.75        13.59 o                         
   2   3   0       1395.89       1398.66        25.42 o                         
   3   3   0       3175.24       3243.51        42.61 o                         
   4   3   0         70.76         78.95         6.84 o                         
   5   3   0        558.82        527.63        15.27 o                         
   6   3   0        934.02        930.06        21.78 o                         
   7   3   0        141.62        130.32        10.33 o                         
   8   3   0       1064.30       1072.68        27.69 o                         
   9   3   0        401.21        387.54        20.61 o                         
  10   3   0          0.71          7.69        10.45 o                         
  11   3   0        676.66        738.74        38.09 o                         
  12   3   0        256.83        245.66        24.38 o                         
   0   4   0        137.77        131.16        13.78 o                         
   1   4   0        286.44        251.53        18.23 o                         
   2   4   0        418.96        431.55        16.39 o                         
   3   4   0       2789.08       2794.72        56.20 o                         
   4   4   0        227.81        212.55        13.19 o                         
   5   4   0        176.46        186.78        15.15 o                         
   6   4   0        403.58        415.02        22.78 o                         
   7   4   0         79.23         80.76        11.08 o                         
   8   4   0        140.54        173.68        13.42 o                         
   9   4   0        868.83        948.02        32.31 o                         
  10   4   0         22.19         25.58        14.92 o                         
   0   5   0         19.10          2.07        21.58 o                         
   1   5   0        344.30        324.21        21.51 o                         
   2   5   0          1.84         -0.75        10.24 o                         
   3   5   0       1184.57       1153.95        44.88 o                         
   4   5   0          1.60         -1.26        11.17 o                         
   5   5   0        740.02        761.10        33.18 o                         
   6   5   0         30.79         39.98        13.15 o                         
   2   0   1       8058.68       8354.56        84.45 o                         
   4   0   1      12060.63      12067.56       151.60 o                         
   6   0   1       1284.52       1335.39        29.68 o                         
   8   0   1        900.29        847.56        25.76 o                         
  10   0   1       5677.96       5526.17        87.15 o                         
  12   0   1        739.00        719.85        39.81 o                         
  14   0   1         48.60         55.48        58.73 o                         
   1   1   1       2410.08       2407.40        22.93 o                         
   2   1   1       9104.53       9111.86       104.97 o                         
   3   1   1       1192.14       1245.60        14.66 o                         
   4   1   1      11080.33      11245.39        98.82 o                         
   5   1   1        185.89        194.70         6.97 o                         
   6   1   1        308.92        279.26         7.79 o                         
   7   1   1        914.16        958.60        19.37 o                         
   8   1   1       1850.57       1800.51        25.52 o                         
   9   1   1         14.69         18.09         3.35 o                         
  10   1   1       3884.19       3859.07        55.78 o                         
  11   1   1         12.12          6.66         8.39 o                         
  12   1   1        295.30        291.82        25.13 o                         
  13   1   1        251.88        272.68        18.61 o                         
  14   1   1        158.62        195.22        20.62 o                         
  15   1   1         21.27         28.28        18.36 o                         
   1   2   1       1345.91       1288.83        19.34 o                         
   2   2   1       3201.48       3189.99        32.50 o                         
   3   2   1        123.90        131.82         5.97 o                         
   4   2   1       4614.15       4412.02        46.52 o                         
   5   2   1       1664.17       1590.53        28.67 o                         
   6   2   1       1051.31       1104.94        22.74 o                         
   7   2   1       1071.96       1088.12        25.90 o                         
   8   2   1        795.69        790.72        23.17 o                         
   9   2   1        385.99        382.46        16.99 o                         
  10   2   1       3097.86       3136.88        61.78 o                         
  11   2   1         13.98         10.77        13.41 o                         
  12   2   1        491.37        558.62        34.23 o                         
  13   2   1        727.60        720.55        39.30 o                         
  14   2   1         91.89         94.95        17.58 o                         
   1   3   1       2741.49       2716.77        39.17 o                         
   2   3   1       2323.97       2300.09        35.53 o                         
   3   3   1         68.94         75.29         6.35 o                         
   4   3   1       3495.29       3541.84        45.33 o                         
   5   3   1       1314.32       1288.63        24.63 o                         
   6   3   1        827.29        808.86        18.10 o                         
   7   3   1       2255.21       2240.20        40.91 o                         
   8   3   1        988.84        983.21        28.44 o                         
   9   3   1         50.17         42.23         7.71 o                         
  10   3   1       1005.20        939.59        36.97 o                         
  11   3   1        111.04        123.03        14.79 o                         
  12   3   1        535.27        504.03        29.51 o                         
   1   4   1       1654.82       1615.95        35.22 o                         
   2   4   1        472.32        492.51        17.70 o                         
   3   4   1         66.51         77.61         8.91 o                         
   4   4   1        943.66        954.92        33.83 o                         
   5   4   1        201.70        207.03        20.01 o                         
   6   4   1        344.00        305.25        17.27 o                         
   7   4   1       2067.67       2094.27        47.11 o                         
   8   4   1        285.10        274.25        17.08 o                         
   9   4   1        159.00        176.50        17.36 o                         
  10   4   1        330.01        376.59        35.30 o                         
   1   5   1       1085.45       1069.26        37.82 o                         
   2   5   1         13.97         36.21        12.04 o                         
   3   5   1         94.94        109.64        13.81 o                         
   4   5   1        311.53        314.42        23.65 o                         
   5   5   1        961.23       1037.18        42.21 o                         
   6   5   1         98.83         74.90        15.75 o                         
   2   0   2       9865.79      10069.38       158.64 o                         
   4   0   2       3254.32       3436.28        55.35 o                         
   6   0   2      12708.85      13221.83       172.22 o                         
   8   0   2       3576.95       3361.79        59.37 o                         
  10   0   2         14.40         13.01         5.75 o                         
  12   0   2       2877.08       2763.57        85.86 o                         
  14   0   2       1124.64       1236.83        62.66 o                         
   0   1   2      19928.90      20199.50       291.38 o                         
   1   1   2        517.67        543.64         9.24 o                         
   2   1   2       2509.89       2469.53        26.34 o                         
   3   1   2       1625.80       1744.04        25.24 o                         
   4   1   2       2563.54       2629.38        45.04 o                         
   5   1   2       2316.77       2531.53        28.77 o                         
   6   1   2       4875.57       4695.20        48.69 o                         
   7   1   2         37.91         30.80         4.08 o                         
   8   1   2       2262.28       2161.50        35.23 o                         
   9   1   2        286.99        275.24        13.56 o                         
  10   1   2         11.10          7.92         5.67 o                         
  11   1   2        187.20        190.53        16.78 o                         
  12   1   2        909.54        889.24        32.27 o                         
  13   1   2         35.91         37.04        10.65 o                         
  14   1   2       1449.00       1557.07        61.07 o                         
  15   1   2          7.31         12.28        13.29 o                         
   0   2   2       6203.61       6155.65       142.23 o                         
   1   2   2        285.12        258.46         7.77 o                         
   2   2   2       1848.51       1795.94        23.35 o                         
   3   2   2       3864.87       3911.34        40.52 o                         
   4   2   2        755.49        796.84        13.81 o                         
   5   2   2        924.65        892.41        21.44 o                         
   6   2   2       5286.79       4955.90       276.94 o                         
   7   2   2        230.95        231.08        12.79 o                         
   8   2   2       2430.87       2425.67        41.59 o                         
   9   2   2        320.54        309.65        15.27 o                         
  10   2   2         70.41         97.36        11.75 o                         
  11   2   2        999.46        970.13        36.81 o                         
  12   2   2       1106.68       1072.58        45.65 o                         
  13   2   2         40.19         45.70        13.98 o                         
  14   2   2       1265.76       1370.94        56.15 o                         
   0   3   2       3845.06       3801.80        62.43 o                         
   1   3   2       1034.92        996.46        22.26 o                         
   2   3   2        568.15        540.60        15.58 o                         
   3   3   2       2274.22       2237.44        34.93 o                         
   4   3   2         46.85         40.54         4.97 o                         
   5   3   2       1113.33       1120.20        21.13 o                         
   6   3   2       3711.14       3673.70        52.28 o                         
   7   3   2        151.64        147.77        13.15 o                         
   8   3   2        933.05        914.88        24.56 o                         
   9   3   2       1338.46       1304.82        34.46 o                         
  10   3   2         54.61         29.81        10.44 o                         
  11   3   2        549.89        557.99        29.81 o                         
  12   3   2         63.08         50.22        11.75 o                         
   0   4   2        483.73        492.99        29.21 o                         
   1   4   2        404.18        389.80        18.53 o                         
   2   4   2        464.15        458.14        18.78 o                         
   3   4   2       1975.10       2013.53        40.79 o                         
   4   4   2        173.62        165.28        12.22 o                         
   5   4   2       1091.19       1103.27        34.62 o                         
   6   4   2       1116.64       1134.30        33.03 o                         
   7   4   2        493.08        493.90        22.90 o                         
   8   4   2        468.77        478.96        24.10 o                         
   9   4   2       1056.67       1112.78        46.49 o                         
  10   4   2         23.44         21.83        16.89 o                         
   0   5   2        115.62        119.98        20.65 o                         
   1   5   2        456.55        445.80        21.73 o                         
   2   5   2        264.61        255.09        20.23 o                         
   3   5   2       1260.67       1289.65        45.36 o                         
   4   5   2        204.33        199.40        19.58 o                         
   5   5   2        439.05        451.51        28.87 o                         
   6   5   2        179.79        215.32        27.06 o                         
   2   0   3      22085.43      23125.48       512.27 o                         
   4   0   3      11298.46      11048.67       206.89 o                         
   6   0   3       2937.20       3075.60        76.22 o                         
   8   0   3       1462.07       1461.08        46.99 o                         
  10   0   3       3992.53       3901.16        72.75 o                         
  12   0   3       1282.84       1174.75        80.69 o                         
  14   0   3        443.44        344.00        32.26 o                         
   1   1   3       1017.41       1081.88        14.05 o                         
   2   1   3      14676.21      15254.78       147.28 o                         
   3   1   3       1233.34       1304.84        18.57 o                         
   4   1   3       7162.65       7085.80        70.83 o                         
   5   1   3       1254.39       1345.22        20.35 o                         
   6   1   3       1233.38       1214.56        19.76 o                         
   7   1   3        359.08        283.02        16.60 o                         
   8   1   3       1360.53       1275.70        30.05 o                         
   9   1   3        145.59        134.48        10.55 o                         
  10   1   3       5639.03       5433.42        77.01 o                         
  11   1   3        118.33        105.48        12.97 o                         
  12   1   3       1248.56       1152.94        41.61 o                         
  13   1   3         53.07         49.54        11.01 o                         
  14   1   3        258.19        250.56        19.39 o                         
   1   2   3       2194.96       2101.84        53.93 o                         
   2   2   3       6528.79       6443.54        71.35 o                         
   3   2   3        136.52        138.19         7.10 o                         
   4   2   3       5571.29       5583.52        60.97 o                         
   5   2   3        401.86        393.60        14.20 o                         
   6   2   3        257.05        232.44        25.23 o                         
   7   2   3       1146.10       1120.84        26.00 o                         
   8   2   3        828.95        818.42        22.95 o                         
   9   2   3         47.90         53.10         7.06 o                         
  10   2   3       2184.57       2182.65        50.58 o                         
  11   2   3        340.08        365.84        25.55 o                         
  12   2   3        761.28        808.97        39.20 o                         
  13   2   3        182.92        197.55        21.44 o                         
  14   2   3         85.70        123.54        23.27 o                         
   1   3   3       1300.13       1214.66        22.64 o                         
   2   3   3        933.43        870.64        16.89 o                         
   3   3   3         83.23         81.41         5.37 o                         
   4   3   3       1426.31       1380.95        26.11 o                         
   5   3   3       1020.23        957.25        19.48 o                         
   6   3   3       1511.16       1499.21        30.13 o                         
   7   3   3       1150.58       1139.16        26.72 o                         
   8   3   3        484.93        470.68        17.57 o                         
   9   3   3        140.54        124.31        11.91 o                         
  10   3   3       1592.93       1663.52        44.21 o                         
  11   3   3        317.65        293.34        22.31 o                         
  12   3   3         11.61         21.67        12.74 o                         
   1   4   3       1262.96       1247.96        33.31 o                         
   2   4   3        443.98        452.27        20.04 o                         
   3   4   3         32.22         20.10         6.52 o                         
   4   4   3        760.44        769.95        28.34 o                         
   5   4   3       1701.56       1719.22        44.31 o                         
   6   4   3        158.65        174.00        15.72 o                         
   7   4   3       1180.80       1254.09        40.41 o                         
   8   4   3         35.04         69.88        12.36 o                         
   9   4   3        161.14        200.76        18.77 o                         
  10   4   3        251.11        314.65        25.30 o                         
   1   5   3       1433.22       1473.49        40.41 o                         
   2   5   3        267.50        238.26        19.73 o                         
   3   5   3         82.36        112.88        15.24 o                         
   4   5   3         95.19         75.78        14.71 o                         
   5   5   3        306.89        349.26        25.81 o                         
   6   5   3          8.20          1.25        12.31 o                         
   0   0   4       2742.98       2820.18       144.64 o                         
   2   0   4       6555.83       6761.43       101.62 o                         
   4   0   4       3190.98       3190.00        50.35 o                         
   6   0   4       6898.47       6787.45       132.03 o                         
   8   0   4       3989.18       3850.98        83.08 o                         
  10   0   4        484.93        437.67        22.88 o                         
  12   0   4       1757.05       1586.28        83.98 o                         
  14   0   4       2420.08       2375.49       100.71 o                         
   0   1   4      34699.97      35370.71       304.24 o                         
   1   1   4      10417.14      11026.77        78.91 o                         
   2   1   4       7938.30       8154.51        91.54 o                         
   3   1   4        768.29        779.33        12.06 o                         
   4   1   4        529.13        497.54        10.67 o                         
   5   1   4        103.14        103.60         6.13 o                         
   6   1   4       6356.75       6111.36       102.49 o                         
   7   1   4         18.11         18.88         3.56 o                         
   8   1   4       5197.44       5089.85        84.47 o                         
   9   1   4        356.29        351.62        16.65 o                         
  10   1   4        318.10        325.90        17.10 o                         
  11   1   4        278.66        248.97        16.11 o                         
  12   1   4        945.19        925.70        37.29 o                         
  13   1   4         44.15         16.37         9.76 o                         
  14   1   4       1124.28       1070.16        53.96 o                         
   0   2   4       7688.71       7524.54       110.22 o                         
   1   2   4       2002.84       2154.11        27.32 o                         
   2   2   4       3573.66       3583.56        55.38 o                         
   3   2   4        607.40        580.99        15.84 o                         
   4   2   4       1306.66       1318.51        25.44 o                         
   5   2   4       1028.05        994.70        23.81 o                         
   6   2   4       2864.70       2707.96        35.77 o                         
   7   2   4        173.18        159.67         9.54 o                         
   8   2   4       1089.46       1075.59        24.88 o                         
   9   2   4        776.54        760.21        23.15 o                         
  10   2   4        175.85        163.83        12.30 o                         
  11   2   4       1204.72       1206.61        41.57 o                         
  12   2   4        886.73       1014.77        44.04 o                         
  13   2   4          6.32         39.56        13.74 o                         
  14   2   4        712.40        803.50        43.11 o                         
   0   3   4       1424.47       1303.58        29.03 o                         
   1   3   4        979.71        916.55        29.10 o                         
   2   3   4        792.40        765.80        18.11 o                         
   3   3   4       1933.88       1833.74        31.36 o                         
   4   3   4        418.92        400.68        14.49 o                         
   5   3   4       1036.87        992.69        23.14 o                         
   6   3   4       1330.80       1289.79        27.76 o                         
   7   3   4        120.29        131.84        10.11 o                         
   8   3   4       1133.48       1070.80        26.54 o                         
   9   3   4       1232.91       1222.31        34.07 o                         
  10   3   4        266.88        264.72        16.91 o                         
  11   3   4        719.64        762.25        41.40 o                         
  12   3   4       1858.87       1853.46        77.45 o                         
   0   4   4       2304.43       2214.49        82.36 o                         
   1   4   4        552.54        516.68        21.46 o                         
   2   4   4        136.59        132.93        11.67 o                         
   3   4   4       2324.14       2363.05        47.75 o                         
   4   4   4         50.16         50.81         9.87 o                         
   5   4   4        762.37        744.00        29.12 o                         
   6   4   4        536.51        526.88        25.35 o                         
   7   4   4         51.08         58.42        11.83 o                         
   8   4   4        195.97        224.76        16.99 o                         
   9   4   4        337.84        421.92        25.98 o                         
  10   4   4         49.57         37.92        21.32 o                         
   0   5   4        237.79        206.24        23.29 o                         
   1   5   4         34.52         34.07         9.64 o                         
   2   5   4         28.09         42.25        10.73 o                         
   3   5   4       1337.10       1358.15        47.28 o                         
   4   5   4         79.14         70.36        22.77 o                         
   5   5   4        639.21        634.46        33.73 o                         
   6   5   4        142.66        173.21        17.64 o                         
   2   0   5       5965.81       6286.27       107.75 o                         
   4   0   5       8466.24       7943.02        99.90 o                         
   6   0   5       1487.69       1511.98        62.78 o                         
   8   0   5       3471.48       3525.81        95.78 o                         
  10   0   5       3887.15       3768.59        92.67 o                         
  12   0   5        950.40        896.62        61.14 o                         
  14   0   5        720.83        644.48        44.00 o                         
   1   1   5       2050.75       2154.36        20.86 o                         
   2   1   5       5303.23       5109.56        51.09 o                         
   3   1   5         98.17        107.31         4.97 o                         
   4   1   5       8440.30       8342.47        90.69 o                         
   5   1   5        984.12       1013.28        21.83 o                         
   6   1   5         92.40         86.83         4.80 o                         
   7   1   5        162.68        122.91        12.14 o                         
   8   1   5       2148.80       2147.87        39.07 o                         
   9   1   5        515.58        522.24        20.53 o                         
  10   1   5       1409.47       1353.94        35.16 o                         
  11   1   5        175.94        162.09        13.77 o                         
  12   1   5       1053.10       1073.96        44.07 o                         
  13   1   5        117.07        100.68        12.98 o                         
  14   1   5         60.69         47.16        11.59 o                         
   1   2   5       2240.52       2273.47        28.57 o                         
   2   2   5       2353.60       2268.04        36.49 o                         
   3   2   5        290.12        274.63        12.83 o                         
   4   2   5       6482.43       6364.36        70.40 o                         
   5   2   5        745.06        771.06        17.95 o                         
   6   2   5        902.05        876.99        20.86 o                         
   7   2   5       2756.22       2723.45        40.83 o                         
   8   2   5       2477.60       2427.00        41.29 o                         
   9   2   5        403.12        372.55        18.75 o                         
  10   2   5       1870.12       1864.32        38.86 o                         
  11   2   5        409.05        388.67        19.45 o                         
  12   2   5        317.66        288.42        19.77 o                         
  13   2   5        239.88        285.52        23.94 o                         
   1   3   5       1996.55       1906.99        29.94 o                         
   2   3   5       1920.06       1880.21        35.06 o                         
   3   3   5         82.08         64.84         8.01 o                         
   4   3   5       2171.01       2108.09        36.06 o                         
   5   3   5        682.32        677.96        20.43 o                         
   6   3   5        395.96        391.98        15.01 o                         
   7   3   5       1294.00       1294.31        29.77 o                         
   8   3   5        666.52        663.65        21.83 o                         
   9   3   5        666.21        666.96        29.01 o                         
  10   3   5        527.07        580.08        30.10 o                         
  11   3   5        198.87        191.02        22.63 o                         
  12   3   5        628.73        648.53        53.11 o                         
   1   4   5       2786.65       2712.92        51.81 o                         
   2   4   5        395.31        383.06        18.72 o                         
   3   4   5         48.38         40.96         8.69 o                         
   4   4   5       1055.46       1036.78        34.23 o                         
   5   4   5       1423.85       1442.89        38.15 o                         
   6   4   5        311.05        280.84        17.86 o                         
   7   4   5        728.87        724.94        28.81 o                         
   8   4   5        191.73        165.72        15.59 o                         
   9   4   5        293.81        323.13        23.17 o                         
  10   4   5        541.44        536.76        36.57 o                         
   1   5   5        586.57        612.27        29.66 o                         
   2   5   5        206.24        203.86        18.84 o                         
   3   5   5        184.52        175.89        18.16 o                         
   4   5   5        399.61        431.09        24.61 o                         
   5   5   5        367.95        362.88        26.61 o                         
   6   5   5         54.69         84.32        15.74 o                         
   0   0   6       9573.94       9476.42       248.24 o                         
   2   0   6       7750.13       8280.15       100.75 o                         
   4   0   6        136.14        144.79         5.62 o                         
   6   0   6       5613.50       5524.11       135.10 o                         
   8   0   6       5479.51       5296.77       124.55 o                         
  10   0   6         35.74         25.44        11.80 o                         
  12   0   6       2158.05       1876.70       116.87 o                         
  14   0   6        642.69        513.19        38.79 o                         
   0   1   6      11306.63      11308.42       130.40 o                         
   1   1   6         98.95        102.96         3.15 o                         
   2   1   6       6300.59       6623.77        51.59 o                         
   3   1   6       2384.07       2626.32        27.53 o                         
   4   1   6       3181.23       3375.90        34.50 o                         
   5   1   6        572.21        635.99        14.55 o                         
   6   1   6       8779.07       8490.61        85.63 o                         
   7   1   6        151.25        136.84         8.09 o                         
   8   1   6       1586.38       1541.01        32.89 o                         
   9   1   6        230.75        218.94        12.99 o                         
  10   1   6        105.18        104.41        11.28 o                         
  11   1   6        408.88        400.18        20.37 o                         
  12   1   6       1891.89       1835.40       102.83 o                         
  13   1   6         71.13         59.90        10.90 o                         
  14   1   6       1057.12       1059.92        39.71 o                         
   0   2   6       7865.70       7887.18       109.10 o                         
   1   2   6        398.08        403.05        10.75 o                         
   2   2   6        642.00        592.75        20.52 o                         
   3   2   6       1769.14       1649.88        25.88 o                         
   4   2   6        768.77        763.61        15.64 o                         
   5   2   6        202.00        216.22         9.66 o                         
   6   2   6       2254.81       2139.28        37.70 o                         
   7   2   6        325.30        305.44        13.39 o                         
   8   2   6       3595.92       3543.56        52.15 o                         
   9   2   6        864.36        835.55        26.05 o                         
  10   2   6         30.67         31.08         8.44 o                         
  11   2   6        351.41        357.94        18.73 o                         
  12   2   6        892.01        913.28        34.75 o                         
  13   2   6         19.72         33.63        12.60 o                         
   0   3   6       3050.41       2634.23       114.67 o                         
   1   3   6        583.04        536.00        14.80 o                         
   2   3   6       1180.32       1171.30        25.15 o                         
   3   3   6       2318.93       2275.55        38.98 o                         
   4   3   6        589.04        578.07        18.77 o                         
   5   3   6        797.71        782.64        21.62 o                         
   6   3   6        749.02        725.59        21.58 o                         
   7   3   6        265.04        272.90        13.31 o                         
   8   3   6       1328.77       1284.08        36.65 o                         
   9   3   6        710.11        714.23        35.81 o                         
  10   3   6         21.04         27.90        12.99 o                         
  11   3   6        422.05        394.31        30.38 o                         
  12   3   6        448.20        451.09        33.57 o                         
   0   4   6        555.03        528.83        31.65 o                         
   1   4   6       1076.70       1045.01        31.17 o                         
   2   4   6        330.79        304.79        18.69 o                         
   3   4   6        588.88        581.13        25.48 o                         
   4   4   6        291.25        284.23        23.94 o                         
   5   4   6       1058.58        973.73        34.57 o                         
   6   4   6        143.64        114.49        12.32 o                         
   7   4   6         71.05         82.58        11.77 o                         
   8   4   6        460.66        482.23        25.27 o                         
   9   4   6       1381.54       1433.76        46.76 o                         
  10   4   6          1.52        -12.67        17.08 o                         
   0   5   6        239.51        244.23        24.41 o                         
   1   5   6        306.53        311.57        22.24 o                         
   2   5   6         71.52         43.41        16.32 o                         
   3   5   6       1250.88       1346.28        71.59 o                         
   4   5   6         92.19        114.02        15.21 o                         
   5   5   6       1002.59       1086.45        39.95 o                         
   2   0   7      11591.28      12348.17       172.99 o                         
   4   0   7       8987.89       9161.05       117.10 o                         
   6   0   7        509.92        440.55        12.15 o                         
   8   0   7       5513.95       5290.89       146.72 o                         
  10   0   7       2843.29       2739.59        78.23 o                         
  12   0   7        860.24        828.78        42.91 o                         
  14   0   7        111.57         88.75        24.06 o                         
   1   1   7        652.51        661.25         8.24 o                         
   2   1   7       4819.40       4854.88        42.32 o                         
   3   1   7         60.46         63.52         4.54 o                         
   4   1   7       6877.85       6878.48        55.80 o                         
   5   1   7        104.53        101.29         6.03 o                         
   6   1   7       2448.01       2362.35        29.60 o                         
   7   1   7        341.05        327.38        11.31 o                         
   8   1   7       1430.12       1406.93        31.29 o                         
   9   1   7        150.33        138.48        10.34 o                         
  10   1   7       3505.27       3450.10        61.04 o                         
  11   1   7        133.19        109.59        13.23 o                         
  12   1   7       1003.69        960.13        38.17 o                         
  13   1   7        155.03        177.99        18.63 o                         
  14   1   7        339.50        321.52        25.39 o                         
   1   2   7       2091.52       2040.51        50.89 o                         
   2   2   7       8775.87       8727.55       116.49 o                         
   3   2   7       1290.64       1375.45        28.82 o                         
   4   2   7       3480.17       3269.09        44.19 o                         
   5   2   7        920.06        887.88        19.06 o                         
   6   2   7        432.08        442.63        15.49 o                         
   7   2   7        426.57        427.60        18.33 o                         
   8   2   7        530.09        499.35        16.75 o                         
   9   2   7        183.59        183.92        13.14 o                         
  10   2   7       1428.10       1422.44        36.40 o                         
  11   2   7        150.28        148.02        12.75 o                         
  12   2   7        573.29        571.90        36.28 o                         
  13   2   7        630.43        658.35        40.19 o                         
   1   3   7       1324.68       1258.48        27.90 o                         
   2   3   7       1109.62       1067.54        25.48 o                         
   3   3   7         43.80         52.82         6.35 o                         
   4   3   7       1013.87        992.39        25.56 o                         
   5   3   7        964.32        921.73        24.45 o                         
   6   3   7        250.22        247.41        17.40 o                         
   7   3   7        940.39        886.95        28.61 o                         
   8   3   7        523.95        512.92        30.55 o                         
   9   3   7        348.99        393.00        27.50 o                         
  10   3   7       1478.80       1532.26        55.33 o                         
  11   3   7        293.29        267.65        21.99 o                         
  12   3   7        410.91        406.24        31.82 o                         
   1   4   7       1248.95       1191.25        39.39 o                         
   2   4   7       1341.55       1352.32        38.29 o                         
   3   4   7        572.09        549.51        25.28 o                         
   4   4   7        256.77        259.44        20.76 o                         
   5   4   7       1005.26        971.30        34.81 o                         
   6   4   7         54.44         36.01        11.15 o                         
   7   4   7       1199.71       1278.08        41.57 o                         
   8   4   7         24.91         27.98        12.86 o                         
   9   4   7        161.57        174.09        19.53 o                         
   1   5   7        634.37        730.66        37.44 o                         
   2   5   7         74.37         53.02        15.73 o                         
   3   5   7        177.90        170.37        20.11 o                         
   4   5   7         30.20         26.68        13.60 o                         
   5   5   7       1080.80       1167.92        45.32 o                         
   0   0   8       9395.06       9211.52       211.66 o                         
   2   0   8       4870.26       4944.70        71.75 o                         
   4   0   8        953.79        985.70        34.23 o                         
   6   0   8       7069.70       6838.11        73.98 o                         
   8   0   8       2837.61       2787.51        83.46 o                         
  10   0   8        912.96        915.03        44.13 o                         
  12   0   8        853.01        831.92        37.55 o                         
  14   0   8       1546.05       1666.19        85.52 o                         
   0   1   8       5891.39       5702.52        67.23 o                         
   1   1   8        351.47        360.83         7.69 o                         
   2   1   8       3569.84       3663.32        29.12 o                         
   3   1   8         26.54         21.76         3.07 o                         
   4   1   8       1100.15       1097.41        17.82 o                         
   5   1   8        759.41        806.34        15.62 o                         
   6   1   8       5266.17       5189.11        50.43 o                         
   7   1   8         58.57         50.86         4.33 o                         
   8   1   8       2373.92       2319.17        39.81 o                         
   9   1   8       1118.38       1068.29        27.53 o                         
  10   1   8        286.54        290.88        15.43 o                         
  11   1   8        105.07         88.83         9.74 o                         
  12   1   8       1018.51        998.43        31.97 o                         
  13   1   8         62.95         64.63        11.40 o                         
  14   1   8       1285.12       1260.06        40.33 o                         
   0   2   8        996.41        864.80        21.29 o                         
   1   2   8       3142.72       3323.70        54.93 o                         
   2   2   8       4022.39       4071.53        46.13 o                         
   3   2   8       2692.59       2707.29        45.72 o                         
   4   2   8        382.38        339.43        13.75 o                         
   5   2   8        843.52        825.02        18.13 o                         
   6   2   8       4055.74       4009.20        52.74 o                         
   7   2   8         14.74         21.82         6.58 o                         
   8   2   8       1661.97       1696.77        39.16 o                         
   9   2   8        657.30        637.09        25.87 o                         
  10   2   8          5.99          8.00         8.69 o                         
  11   2   8        253.55        266.71        19.05 o                         
  12   2   8       1253.05       1260.16        52.64 o                         
  13   2   8         56.84         55.43        17.97 o                         
   0   3   8       1962.00       1837.13        72.39 o                         
   1   3   8        976.20        954.50        28.93 o                         
   2   3   8       2158.62       2055.33        43.98 o                         
   3   3   8       1825.72       1623.91        44.51 o                         
   4   3   8        353.74        323.64        17.85 o                         
   5   3   8        695.16        698.02        26.61 o                         
   6   3   8       1633.80       1556.93        41.68 o                         
   7   3   8         24.29         35.96         9.56 o                         
   8   3   8        659.51        682.06        31.81 o                         
   9   3   8        940.87        895.32        41.84 o                         
  10   3   8          0.23          1.53        10.42 o                         
  11   3   8        798.55        810.06        46.73 o                         
   0   4   8        522.06        500.78        33.68 o                         
   1   4   8        270.80        226.37        16.78 o                         
   2   4   8        389.99        350.98        22.69 o                         
   3   4   8       1716.37       1753.53        49.99 o                         
   4   4   8         50.68         71.40        18.14 o                         
   5   4   8        671.10        610.96        31.27 o                         
   6   4   8        469.28        512.76        28.88 o                         
   7   4   8         59.73         50.62         9.31 o                         
   8   4   8        593.81        636.08        31.34 o                         
   9   4   8        635.60        686.84        36.46 o                         
   0   5   8        449.83        497.67        45.31 o                         
   1   5   8        571.57        534.70        32.89 o                         
   2   5   8         51.37         46.27        12.98 o                         
   3   5   8        763.13        825.90        41.26 o                         
   4   5   8         18.07         20.77        11.67 o                         
   2   0   9       3282.62       3174.40        63.41 o                         
   4   0   9       9800.03      10206.41       160.51 o                         
   6   0   9        872.99        861.67        20.45 o                         
   8   0   9       1709.51       1661.66        51.37 o                         
  10   0   9       3295.40       3112.37        75.81 o                         
  12   0   9       1100.40       1064.14        42.69 o                         
  14   0   9        201.40        190.23        26.02 o                         
   1   1   9        694.85        709.22        12.43 o                         
   2   1   9       6401.50       6271.32        57.35 o                         
   3   1   9        445.38        481.65        10.22 o                         
   4   1   9       6018.33       5955.92        58.79 o                         
   5   1   9        289.32        280.85        10.08 o                         
   6   1   9        504.69        553.38        14.19 o                         
   7   1   9        269.58        258.32         9.34 o                         
   8   1   9       3497.54       3452.68        57.22 o                         
   9   1   9        344.14        335.81        15.90 o                         
  10   1   9       1888.27       1877.77        39.27 o                         
  11   1   9        106.35         82.69        10.56 o                         
  12   1   9        524.19        506.18        23.10 o                         
  13   1   9        398.34        398.08        24.14 o                         
  14   1   9         41.43         21.17        19.63 o                         
   1   2   9       2195.57       2177.14        25.08 o                         
   2   2   9       1126.30       1040.36        22.52 o                         
   3   2   9         37.82         43.69         6.78 o                         
   4   2   9       3231.83       2796.59       114.25 o                         
   5   2   9        596.54        570.49        18.83 o                         
   6   2   9       1150.37       1167.13        22.98 o                         
   7   2   9        310.40        304.46        14.48 o                         
   8   2   9       1108.37       1189.52        32.66 o                         
   9   2   9        739.87        741.55        31.48 o                         
  10   2   9       2194.18       2222.11        53.10 o                         
  11   2   9        235.74        252.10        19.96 o                         
  12   2   9        843.42        908.92        45.02 o                         
  13   2   9        165.11        209.35        23.81 o                         
   1   3   9       2202.32       2126.27        45.35 o                         
   2   3   9       4732.06       4545.10        71.01 o                         
   3   3   9          6.95          7.35         7.16 o                         
   4   3   9       1067.45       1004.12        31.49 o                         
   5   3   9       1118.34       1131.47        34.59 o                         
   6   3   9         11.68         -2.14         8.24 o                         
   7   3   9       1053.81       1039.11        32.89 o                         
   8   3   9        159.43        176.31        17.62 o                         
   9   3   9        272.88        292.37        23.02 o                         
  10   3   9        538.00        590.17        31.51 o                         
  11   3   9        377.56        370.25        25.81 o                         
   1   4   9        788.01        756.00        29.92 o                         
   2   4   9        190.21        162.40        14.33 o                         
   3   4   9        131.26        138.44        16.14 o                         
   4   4   9        621.10        554.30        29.56 o                         
   5   4   9        499.63        542.26        29.22 o                         
   6   4   9         95.88        115.77        15.87 o                         
   7   4   9       1218.94       1245.57        38.31 o                         
   8   4   9         64.51         77.95        14.21 o                         
   9   4   9        308.54        301.34        24.34 o                         
   1   5   9       1036.30       1079.54        47.03 o                         
   2   5   9         31.49         30.45        12.59 o                         
   3   5   9         39.86         24.01        12.68 o                         
   4   5   9         53.70         65.98        27.96 o                         
   0   0  10      12036.28      11773.75       270.31 o                         
   2   0  10       6102.46       6014.85       190.76 o                         
   4   0  10       7871.50       8650.15       155.81 o                         
   6   0  10       5108.40       4918.38        67.21 o                         
   8   0  10       2688.36       2730.33        62.21 o                         
  10   0  10        484.38        470.32        27.41 o                         
  12   0  10       1301.86       1282.88        42.75 o                         
  14   0  10       1601.18       1594.69        60.26 o                         
   0   1  10       5278.24       5107.76        70.77 o                         
   1   1  10         36.08         37.23         4.10 o                         
   2   1  10       3999.10       3967.72        36.70 o                         
   3   1  10        348.83        346.32        10.24 o                         
   4   1  10        313.41        299.01         9.69 o                         
   5   1  10        187.97        185.38         9.51 o                         
   6   1  10       2636.64       2577.95        37.09 o                         
   7   1  10         91.42         91.51         7.72 o                         
   8   1  10       5603.43       5530.49        64.46 o                         
   9   1  10         40.23         27.93         8.99 o                         
  10   1  10         49.03         41.35         7.67 o                         
  11   1  10        274.14        246.35        16.29 o                         
  12   1  10       1628.19       1615.34        45.75 o                         
  13   1  10        170.65        170.85        20.72 o                         
   0   2  10       7247.21       7080.65        83.33 o                         
   1   2  10        382.98        363.89        10.69 o                         
   2   2  10       1841.92       1745.84        29.34 o                         
   3   2  10        727.50        694.14        19.84 o                         
   4   2  10        596.28        480.63        31.92 o                         
   5   2  10        560.04        558.64        14.61 o                         
   6   2  10       2760.55       2763.26        39.10 o                         
   7   2  10        824.72        809.70        24.06 o                         
   8   2  10       1310.27       1332.77        46.90 o                         
   9   2  10        461.44        505.96        27.05 o                         
  10   2  10          2.22         20.94        13.17 o                         
  11   2  10        314.91        336.19        24.11 o                         
  12   2  10        712.60        776.89        33.95 o                         
   0   3  10       3110.20       3047.75        79.87 o                         
   1   3  10        946.55        904.52        29.37 o                         
   2   3  10          9.08          5.37         7.16 o                         
   3   3  10        526.69        505.45        22.63 o                         
   4   3  10         78.16         85.48        11.35 o                         
   5   3  10        630.46        611.12        23.63 o                         
   6   3  10       1025.98       1068.25        34.90 o                         
   7   3  10         71.69         69.12        12.20 o                         
   8   3  10        939.78        913.59        38.45 o                         
   9   3  10        758.85        766.83        32.14 o                         
  10   3  10          0.81          9.17         9.78 o                         
  11   3  10        358.78        423.04        28.37 o                         
   0   4  10        970.62        914.88        46.75 o                         
   1   4  10        468.43        452.36        23.93 o                         
   2   4  10         73.56         54.27        10.77 o                         
   3   4  10       1819.35       1859.86        53.23 o                         
   4   4  10         52.56         74.89        13.22 o                         
   5   4  10        718.22        692.36        33.49 o                         
   6   4  10        291.15        275.94        24.21 o                         
   7   4  10         50.74         50.34        13.41 o                         
   8   4  10         86.54         90.09        14.78 o                         
   0   5  10         97.57         81.53        22.06 o                         
   1   5  10        157.68        143.36        19.53 o                         
   2   5  10         53.85         55.10        16.10 o                         
   3   5  10        718.71        763.72        37.72 o                         
   2   0  11       3950.22       3892.13        88.09 o                         
   4   0  11       6048.16       6089.18       186.24 o                         
   6   0  11        487.73        507.23        21.65 o                         
   8   0  11       1066.78       1066.24        37.78 o                         
  10   0  11       1990.66       2009.77        58.53 o                         
  12   0  11        638.76        616.32        30.14 o                         
   1   1  11        295.44        297.54         9.24 o                         
   2   1  11       4133.03       4069.16        41.91 o                         
   3   1  11         36.09         42.44         3.05 o                         
   4   1  11       4819.17       4720.91        45.85 o                         
   5   1  11        116.58        112.14         8.83 o                         
   6   1  11        418.63        400.58        17.40 o                         
   7   1  11       1428.89       1459.84        28.37 o                         
   8   1  11       1837.34       1766.61        32.54 o                         
   9   1  11        309.16        298.77        14.76 o                         
  10   1  11       2313.74       2337.67        41.94 o                         
  11   1  11         91.96         79.18        10.72 o                         
  12   1  11        538.51        495.10        23.70 o                         
  13   1  11        138.81        148.38        16.32 o                         
   1   2  11       1278.71       1199.94        27.07 o                         
   2   2  11       2548.47       2351.50        44.21 o                         
   3   2  11        407.80        403.50        16.02 o                         
   4   2  11       2981.70       2899.91        38.76 o                         
   5   2  11        520.90        507.85        15.50 o                         
   6   2  11        404.33        401.10        16.04 o                         
   7   2  11        667.51        680.22        23.19 o                         
   8   2  11        756.31        775.31        28.84 o                         
   9   2  11        293.69        284.75        20.26 o                         
  10   2  11       1444.48       1436.69        47.12 o                         
  11   2  11         81.62        115.89        15.69 o                         
  12   2  11        482.19        455.31        28.50 o                         
   1   3  11       1838.74       1730.31        42.39 o                         
   2   3  11       1609.79       1454.32        42.11 o                         
   3   3  11         23.11         17.14         9.27 o                         
   4   3  11       4612.58       4419.95        75.58 o                         
   5   3  11        911.81        838.54        28.18 o                         
   6   3  11        149.01        129.35        13.38 o                         
   7   3  11       1150.12       1127.45        35.25 o                         
   8   3  11        239.42        249.21        18.52 o                         
   9   3  11        165.67        197.81        20.14 o                         
  10   3  11        870.25        960.43        41.39 o                         
   1   4  11        924.54        954.72        34.66 o                         
   2   4  11        603.22        530.43        26.28 o                         
   3   4  11        118.99        112.41        13.72 o                         
   4   4  11        469.76        457.13        26.85 o                         
   5   4  11        476.74        514.06        29.55 o                         
   6   4  11         76.60         73.80        15.26 o                         
   7   4  11       1027.78       1070.11        44.16 o                         
   8   4  11        234.03        307.42        25.77 o                         
   0   0  12       6894.76       6620.75       179.83 o                         
   2   0  12        608.66        520.12        29.81 o                         
   4   0  12        636.64        714.91        32.26 o                         
   6   0  12       5299.15       5202.29       123.48 o                         
   8   0  12       4977.67       5138.75       109.76 o                         
  10   0  12        714.08        675.71        33.80 o                         
  12   0  12        968.23        970.76        55.22 o                         
   0   1  12       6367.07       6097.55        77.56 o                         
   1   1  12        126.22        124.39         6.12 o                         
   2   1  12       2140.14       2155.93        26.39 o                         
   3   1  12        685.10        702.04        13.62 o                         
   4   1  12        947.98        905.08        19.41 o                         
   5   1  12        198.36        197.40         8.92 o                         
   6   1  12       4919.69       4927.71        85.98 o                         
   7   1  12         72.58         63.66         8.88 o                         
   8   1  12        607.95        635.84        21.93 o                         
   9   1  12        461.33        485.07        20.26 o                         
  10   1  12         90.70         95.04        12.02 o                         
  11   1  12         70.83         91.42        11.55 o                         
  12   1  12        672.50        623.85        27.04 o                         
  13   1  12         87.49         75.21        26.37 o                         
   0   2  12       4224.05       4075.17        82.44 o                         
   1   2  12        984.33        947.01        25.21 o                         
   2   2  12       1139.29       1020.31        23.91 o                         
   3   2  12       1139.29       1101.22        22.27 o                         
   4   2  12        282.48        272.89        11.86 o                         
   5   2  12        300.77        290.28        12.72 o                         
   6   2  12       2299.05       2333.06        40.66 o                         
   7   2  12        255.22        245.26        13.53 o                         
   8   2  12       1570.28       1550.83        41.65 o                         
   9   2  12        907.29        872.39        32.29 o                         
  10   2  12          4.22         13.36         9.97 o                         
  11   2  12        242.80        250.96        21.84 o                         
  12   2  12        767.59        807.24        38.38 o                         
   0   3  12       1269.00       1207.93        50.42 o                         
   1   3  12        134.63        135.97        12.73 o                         
   2   3  12       1485.64       1335.69        37.77 o                         
   3   3  12       2568.81       2444.45        58.01 o                         
   4   3  12        173.38        166.85        14.88 o                         
   5   3  12        682.11        655.05        27.23 o                         
   6   3  12       1419.63       1366.61        37.24 o                         
   7   3  12         81.80         69.69        12.19 o                         
   8   3  12        572.09        594.01        29.61 o                         
   9   3  12        366.70        360.50        23.43 o                         
  10   3  12          1.87         20.71        11.91 o                         
   0   4  12        341.86        311.21        29.05 o                         
   1   4  12        138.32        124.27        15.03 o                         
   2   4  12        355.64        314.99        21.09 o                         
   3   4  12       1746.19       1639.58        57.98 o                         
   4   4  12         14.15         17.77         9.93 o                         
   5   4  12        528.99        588.84        37.16 o                         
   6   4  12        495.33        499.75        30.60 o                         
   7   4  12         63.89         57.46        13.84 o                         
   2   0  13       6420.25       6285.70        99.01 o                         
   4   0  13       4017.58       3853.67        63.86 o                         
   6   0  13        306.62        306.01        29.21 o                         
   8   0  13        998.26       1016.69        56.95 o                         
  10   0  13       6227.49       5991.59       153.87 o                         
  12   0  13        653.18        710.88        33.24 o                         
   1   1  13        273.34        262.66         8.91 o                         
   2   1  13       5768.09       5646.29        50.94 o                         
   3   1  13        211.29        215.92         8.81 o                         
   4   1  13       4461.66       4421.42        48.77 o                         
   5   1  13        338.78        348.64        13.37 o                         
   6   1  13        299.60        298.80        15.44 o                         
   7   1  13        165.26        169.29        12.75 o                         
   8   1  13        141.94        156.78        13.06 o                         
   9   1  13         42.15         50.00        10.22 o                         
  10   1  13       3226.18       3331.52        65.55 o                         
  11   1  13          5.13         20.97         8.93 o                         
  12   1  13        520.74        579.20        34.41 o                         
   1   2  13        217.14        208.22        12.40 o                         
   2   2  13       3355.30       3240.97        51.57 o                         
   3   2  13        291.59        271.59        16.99 o                         
   4   2  13       2580.85       2475.78        42.44 o                         
   5   2  13        427.52        409.34        15.04 o                         
   6   2  13        425.69        428.86        16.89 o                         
   7   2  13       1304.22       1207.75        28.57 o                         
   8   2  13        505.85        484.25        27.04 o                         
   9   2  13         21.20         13.72        12.37 o                         
  10   2  13       1588.73       1512.48        57.04 o                         
  11   2  13        129.69        135.18        20.52 o                         
   1   3  13        697.26        691.88        27.58 o                         
   2   3  13        741.90        704.08        27.60 o                         
   3   3  13         43.78         50.78        10.28 o                         
   4   3  13       1029.73        947.44        32.81 o                         
   5   3  13        437.40        443.56        23.23 o                         
   6   3  13        193.58        189.27        14.70 o                         
   7   3  13       1054.35       1026.74        36.82 o                         
   8   3  13        562.61        541.13        28.38 o                         
   9   3  13         93.24         91.18        14.57 o                         
  10   3  13        846.53        920.60        42.51 o                         
   1   4  13       1728.90       1669.53        48.01 o                         
   2   4  13        358.00        365.38        23.19 o                         
   3   4  13         41.26         33.95        10.40 o                         
   4   4  13        286.75        306.04        21.81 o                         
   5   4  13        440.21        445.69        34.71 o                         
   6   4  13         29.82         28.25        12.60 o                         
   7   4  13        752.07        783.26        38.93 o                         
   0   0  14       7838.88       7441.15       205.78 o                         
   2   0  14       2394.76       2343.97        51.69 o                         
   4   0  14        512.54        467.97        19.21 o                         
   6   0  14       3174.41       3053.95       111.10 o                         
   8   0  14       1623.93       1663.04        59.06 o                         
  10   0  14        477.49        521.51        36.28 o                         
  12   0  14       1657.60       1694.20        68.11 o                         
   0   1  14       6464.39       6381.03        83.35 o                         
   1   1  14         94.14         97.55         6.03 o                         
   2   1  14        915.55        866.77        17.80 o                         
   3   1  14        931.66        941.10        18.85 o                         
   4   1  14        219.73        239.39        10.95 o                         
   5   1  14         32.81         37.67         6.20 o                         
   6   1  14       3947.11       4017.99        65.54 o                         
   7   1  14         92.80         88.17        12.29 o                         
   8   1  14       2408.13       2447.26        51.33 o                         
   9   1  14        306.12        327.02        19.46 o                         
  10   1  14        104.53        107.84        15.05 o                         
  11   1  14        105.66        101.15        14.67 o                         
  12   1  14       1182.40       1080.71        67.72 o                         
   0   2  14       5098.53       5108.81        89.65 o                         
   1   2  14        335.10        328.16        15.97 o                         
   2   2  14        506.47        481.73        19.22 o                         
   3   2  14       1732.35       1657.02        36.42 o                         
   4   2  14        298.87        293.72        14.56 o                         
   5   2  14        546.68        522.01        21.06 o                         
   6   2  14       2411.24       2334.01        46.92 o                         
   7   2  14         13.18         41.16         8.23 o                         
   8   2  14        866.36        877.11        35.11 o                         
   9   2  14        241.10        224.42        17.72 o                         
  10   2  14          4.58         -9.93        13.73 o                         
  11   2  14        303.29        321.38        26.31 o                         
   0   3  14       1523.81       1459.13        58.01 o                         
   1   3  14        209.05        176.20        15.00 o                         
   2   3  14        825.99        767.88        29.40 o                         
   3   3  14       1616.71       1561.28        54.05 o                         
   4   3  14         19.11         29.29         9.39 o                         
   5   3  14        556.83        518.48        25.22 o                         
   6   3  14        758.14        710.05        26.10 o                         
   7   3  14        121.50        131.33        13.60 o                         
   8   3  14        875.88        783.52        34.31 o                         
   9   3  14        980.96       1034.22        40.07 o                         
   0   4  14        435.55        413.31        35.23 o                         
   1   4  14        418.21        383.57        23.92 o                         
   2   4  14        267.85        244.97        19.85 o                         
   3   4  14        901.41        929.76        36.58 o                         
   4   4  14         88.25         83.01        13.49 o                         
   5   4  14        232.80        235.24        19.67 o                         
   6   4  14        426.70        434.05        28.90 o                         
   2   0  15       3552.03       3503.28        67.77 o                         
   4   0  15       2967.77       2888.82        79.32 o                         
   6   0  15        352.89        372.31        32.76 o                         
   8   0  15       1866.99       1847.53        86.89 o                         
  10   0  15       2152.26       2231.71        65.51 o                         
  12   0  15        218.36        224.29        24.38 o                         
   1   1  15        304.79        303.20        10.33 o                         
   2   1  15       2100.16       1991.89        31.05 o                         
   3   1  15         74.51         79.22         6.00 o                         
   4   1  15       3484.58       3370.14        44.99 o                         
   5   1  15        414.00        399.33        14.82 o                         
   6   1  15        290.31        294.41        13.45 o                         
   7   1  15        211.86        221.95        13.56 o                         
   8   1  15        538.91        566.20        32.39 o                         
   9   1  15         49.25         62.63        14.55 o                         
  10   1  15       1825.90       1866.26        81.33 o                         
  11   1  15          7.09         29.87        15.93 o                         
   1   2  15       1186.09       1163.30        27.50 o                         
   2   2  15       1062.45       1008.62        28.37 o                         
   3   2  15        414.97        386.00        17.95 o                         
   4   2  15       4180.07       3935.70        65.67 o                         
   5   2  15        276.76        295.44        16.67 o                         
   6   2  15         65.47         72.50         9.38 o                         
   7   2  15       1671.20       1624.78        38.02 o                         
   8   2  15        548.01        563.51        28.18 o                         
   9   2  15         16.17          8.85         9.62 o                         
  10   2  15       1213.11       1276.35        48.43 o                         
   1   3  15        869.43        864.02        31.72 o                         
   2   3  15        945.71        857.87        33.13 o                         
   3   3  15         85.25         91.68        12.18 o                         
   4   3  15       1083.53       1025.89        44.24 o                         
   5   3  15        366.47        389.76        20.89 o                         
   6   3  15        192.31        206.71        16.39 o                         
   7   3  15        997.05       1021.31        34.54 o                         
   8   3  15        394.26        407.52        25.43 o                         
   1   4  15       1189.23       1231.29        42.47 o                         
   2   4  15         80.28         67.38        12.60 o                         
   3   4  15        308.81        282.47        21.43 o                         
   4   4  15       1370.20       1266.58        51.60 o                         
   5   4  15        941.65        922.78        42.50 o                         
   0   0  16       4088.92       3888.62       141.28 o                         
   2   0  16       1415.38       1495.81        40.56 o                         
   4   0  16        444.70        455.90        25.31 o                         
   6   0  16       2814.88       2748.48        75.58 o                         
   8   0  16       2629.25       2487.54        98.05 o                         
  10   0  16         69.63         71.24        22.64 o                         
   0   1  16       9914.71       9587.58       130.83 o                         
   1   1  16        271.20        262.23        10.65 o                         
   2   1  16        811.68        823.17        19.63 o                         
   3   1  16         34.04         39.79         5.41 o                         
   4   1  16        985.62        958.47        22.55 o                         
   5   1  16        664.85        639.81        21.02 o                         
   6   1  16       1759.86       1757.97        35.13 o                         
   7   1  16         38.27         59.55        14.30 o                         
   8   1  16       2105.56       1983.73        63.34 o                         
   9   1  16        376.87        377.05        29.06 o                         
  10   1  16         57.32         70.57        16.46 o                         
  11   1  16         38.34         13.50        23.25 o                         
   0   2  16       1976.14       1906.18        51.61 o                         
   1   2  16         20.31         14.17         7.15 o                         
   2   2  16       1065.67       1064.86        29.73 o                         
   3   2  16        495.89        489.93        20.45 o                         
   4   2  16         44.93         51.74         9.83 o                         
   5   2  16        494.50        449.09        20.38 o                         
   6   2  16       1640.87       1642.86        39.85 o                         
   7   2  16        347.37        334.50        17.74 o                         
   8   2  16       1377.63       1323.85        47.11 o                         
   9   2  16        109.55        120.52        22.99 o                         
  10   2  16         51.71         51.73        15.41 o                         
   0   3  16        865.38        885.01        59.82 o                         
   1   3  16        263.30        248.80        18.37 o                         
   2   3  16        446.55        371.81        22.07 o                         
   3   3  16       1096.36       1087.41        44.18 o                         
   4   3  16        257.92        229.92        17.64 o                         
   5   3  16        319.21        360.48        20.75 o                         
   6   3  16       1443.32       1440.60        44.22 o                         
   7   3  16        150.17        166.81        15.37 o                         
   8   3  16        137.01        136.85        18.64 o                         
   0   4  16        395.59        383.22        42.99 o                         
   1   4  16         23.52         19.80         9.71 o                         
   2   4  16         21.87         32.37        11.23 o                         
   3   4  16       1164.27       1118.81        64.05 o                         
   2   0  17       3903.61       3864.84        87.08 o                         
   4   0  17       4533.77       4493.71       101.94 o                         
   6   0  17        152.60        160.09        18.93 o                         
   8   0  17        786.90        864.02        57.01 o                         
  10   0  17       1273.78       1258.45        69.19 o                         
   1   1  17          4.10          3.82         5.28 o                         
   2   1  17       1999.21       1986.30        36.45 o                         
   3   1  17         12.34         15.14         6.07 o                         
   4   1  17       2629.06       2545.92        44.09 o                         
   5   1  17        158.67        150.86        11.41 o                         
   6   1  17        522.59        517.07        21.16 o                         
   7   1  17        277.23        283.03        20.89 o                         
   8   1  17        592.46        502.67        33.04 o                         
   9   1  17        273.46        248.78        25.66 o                         
  10   1  17       2712.85       2679.70        81.36 o                         
   1   2  17       1037.57       1002.29        26.49 o                         
   2   2  17       2473.20       2374.29        46.51 o                         
   3   2  17          2.47          1.83         7.11 o                         
   4   2  17       1169.11       1135.19        35.66 o                         
   5   2  17        518.25        481.68        23.72 o                         
   6   2  17        164.84        152.00        14.70 o                         
   7   2  17         73.25         83.14        15.09 o                         
   8   2  17        570.23        584.20        31.84 o                         
   9   2  17         73.18         73.56        15.27 o                         
   1   3  17        690.56        678.03        29.21 o                         
   2   3  17        812.43        801.75        36.66 o                         
   3   3  17         21.12          4.40         9.39 o                         
   4   3  17        889.31        873.20        35.63 o                         
   5   3  17        345.00        329.08        19.81 o                         
   6   3  17        136.81        145.03        18.02 o                         
   7   3  17        740.34        759.97        41.53 o                         
   1   4  17        363.07        337.53        23.92 o                         
   0   0  18       5859.95       5642.04       189.99 o                         
   2   0  18        737.85        750.81        37.07 o                         
   4   0  18       1055.17       1065.01        40.89 o                         
   6   0  18       1890.33       1797.47        63.30 o                         
   8   0  18       1050.46       1032.52        63.55 o                         
  10   0  18         94.80        162.79        23.11 o                         
   0   1  18       1193.43       1171.77        39.71 o                         
   1   1  18        640.20        633.44        19.40 o                         
   2   1  18       2129.73       2078.74        38.50 o                         
   3   1  18        458.01        426.07        19.41 o                         
   4   1  18        148.96        141.45        12.36 o                         
   5   1  18        262.80        247.86        16.01 o                         
   6   1  18       2517.82       2356.79        50.19 o                         
   7   1  18         10.10         22.59        10.42 o                         
   8   1  18        668.12        747.56        34.79 o                         
   9   1  18         70.28         59.14        19.63 o                         
  10   1  18        168.30        160.34        21.70 o                         
   0   2  18       2182.19       2098.10        56.18 o                         
   1   2  18        524.65        508.37        21.11 o                         
   2   2  18        702.82        668.85        27.57 o                         
   3   2  18        935.06        893.38        36.21 o                         
   4   2  18         62.27         63.71        12.62 o                         
   5   2  18        335.28        354.39        21.17 o                         
   6   2  18       1793.48       1677.03        46.22 o                         
   7   2  18         25.58         15.10        11.35 o                         
   8   2  18        951.82        944.65        41.33 o                         
   0   3  18       1216.26       1240.64        56.77 o                         
   1   3  18        174.69        170.04        16.65 o                         
   2   3  18        243.74        241.57        19.48 o                         
   3   3  18        973.53        937.34        50.72 o                         
   4   3  18         72.97         68.37        12.22 o                         
   5   3  18        477.31        486.36        26.94 o                         
   6   3  18       1072.75       1140.28        45.32 o                         
   2   0  19       1840.41       1842.26        60.60 o                         
   4   0  19       2218.84       2262.59        62.50 o                         
   6   0  19        632.31        572.95        45.35 o                         
   8   0  19        527.74        487.93        32.60 o                         
   1   1  19        454.65        452.06        17.86 o                         
   2   1  19       2711.46       2646.69        56.07 o                         
   3   1  19         72.43         80.41        15.52 o                         
   4   1  19       2543.95       2347.96        55.61 o                         
   5   1  19          4.24         14.97         9.56 o                         
   6   1  19        183.72        168.67        16.17 o                         
   7   1  19        200.66        213.51        23.20 o                         
   8   1  19       1081.17       1043.83        41.59 o                         
   9   1  19         28.45         16.77        12.36 o                         
   1   2  19        239.62        253.17        21.56 o                         
   2   2  19        678.94        659.77        32.07 o                         
   3   2  19         41.87         23.48        10.78 o                         
   4   2  19       1266.03       1184.01        43.25 o                         
   5   2  19        338.03        325.21        23.89 o                         
   6   2  19        667.95        638.52        29.14 o                         
   7   2  19        353.36        350.02        23.55 o                         
   8   2  19        389.00        384.92        28.00 o                         
   1   3  19        794.52        774.38        42.60 o                         
   2   3  19        906.53        907.16        39.45 o                         
   3   3  19         10.08         34.89        11.39 o                         
   4   3  19        951.98        968.29        37.65 o                         
   5   3  19        603.46        588.88        33.28 o                         
   0   0  20       6883.11       6522.86       174.80 o                         
   2   0  20       1369.65       1309.19        52.26 o                         
   4   0  20        228.64        238.19        21.93 o                         
   6   0  20       3011.91       2859.71       151.11 o                         
   8   0  20       1191.33       1091.86        59.76 o                         
   0   1  20       2523.23       2500.47       104.30 o                         
   1   1  20         98.20        113.62        11.45 o                         
   2   1  20        707.40        721.95        32.15 o                         
   3   1  20        107.03        100.38        13.78 o                         
   4   1  20        215.43        226.61        20.25 o                         
   5   1  20         39.22         31.11         9.28 o                         
   6   1  20       1636.68       1578.31        53.32 o                         
   7   1  20         14.92         47.97        18.83 o                         
   8   1  20       1352.74       1331.98        55.92 o                         
   0   2  20       1645.05       1562.58        60.82 o                         
   1   2  20        253.63        228.81        19.81 o                         
   2   2  20        812.66        803.35        36.15 o                         
   3   2  20        453.91        429.62        27.42 o                         
   4   2  20        687.51        633.68        32.59 o                         
   5   2  20        111.22        108.24        14.55 o                         
   6   2  20        903.66        935.44        46.01 o                         
   7   2  20          4.94         28.20        13.69 o                         
   0   3  20        946.90        996.01        83.69 o                         
   1   3  20        201.41        221.20        25.53 o                         
   2   3  20        331.94        364.49        30.91 o                         
   3   3  20        510.82        547.22        47.90 o                         
   2   0  21       1015.66       1004.48        41.60 o                         
   4   0  21       2339.38       2394.44        72.12 o                         
   6   0  21        194.11        203.33        25.65 o                         
   1   1  21        264.29        251.82        22.27 o                         
   2   1  21       1429.54       1406.59        46.14 o                         
   3   1  21         70.79         73.66        13.33 o                         
   4   1  21       1795.49       1778.07        54.41 o                         
   5   1  21        160.92        148.63        17.94 o                         
   6   1  21        211.55        184.99        24.52 o                         
   7   1  21        105.84        142.95        20.82 o                         
   1   2  21        328.88        331.04        23.33 o                         
   2   2  21       1177.34       1178.31        47.11 o                         
   3   2  21          4.99          8.27        13.84 o                         
   4   2  21       1238.96       1193.61        47.60 o                         
   5   2  21        192.62        160.51        19.60 o                         
   0   0  22       2356.95       2503.66        97.02 o                         
   2   0  22       2304.10       2204.80        75.81 o                         
   4   0  22         98.36        125.13        17.44 o                         
   6   0  22       2338.67       2284.05       177.77 o                         
   0   1  22       1755.16       1640.08        99.06 o                         
   1   1  22        305.63        303.25        33.40 o                         
   2   1  22        951.45        871.27        37.27 o                         
   3   1  22        174.91        166.91        18.14 o                         
   4   1  22        357.73        312.11        24.10 o                         
   5   1  22         52.39         35.23        19.24 o                         
   6   1  22       1322.44       1263.20        53.86 o                         
   0   2  22       1180.98       1052.14        69.48 o                         
   1   2  22        175.06        168.34        22.39 o                         
   2   2  22        592.11        592.50        32.28 o                         
   3   2  22        436.38        414.34        28.25 o                         
   4   2  22        214.83        220.84        21.69 o                         
   2   0  23       1934.05       1944.99        62.24 o                         
   4   0  23       1487.49       1468.74        75.34 o                         
   1   1  23         90.34         82.04        16.24 o                         
   2   1  23       1511.69       1479.87        49.46 o                         
   3   1  23        116.78        157.29        18.10 o                         
   4   1  23       1250.38       1292.63        54.77 o                         
   0   0  24       2007.62       1904.48        89.06 o                         
   2   0  24        344.78        399.31        35.19 o                         
   0   1  24        926.60        865.95        63.11 o                         
   1   1  24        310.60        261.92        25.10 o                         
                                                                                
