# Supplementary material for: (E)-4-Bromo-2-[(phenyl­imino)­meth­yl]phenol: a new poly­morph and thermochromism
Source: Acta Crystallogr C Struct Chem. 2020 Oct 8;76(Pt 11):1001–4. doi: 10.1107/S2053229620011560 (PMC7642768; doi:10.1107/S2053229620011560)
Supplement: Supplementary file 3 [file c-76-01001-1Bsup3.hkl]

data_1B                                                                         
_shelx_title ' test_fac in Cc'                                                  
_shelx_refln_list_code          4                                               
_shelx_F_calc_maximum      291.61                                               
_exptl_crystal_F_000       552.00                                               
_reflns_d_resolution_high  0.8003                                               
                                                                                
loop_                                                                           
 _space_group_symop_operation_xyz                                               
 'x, y, z'                                                                      
 'x, -y, z+1/2'                                                                 
 'x+1/2, y+1/2, z'                                                              
 'x+1/2, -y+1/2, z+1/2'                                                         
                                                                                
_cell_length_a    25.8944                                                       
_cell_length_b     6.9439                                                       
_cell_length_c     6.1499                                                       
_cell_angle_alpha  90.000                                                       
_cell_angle_beta   91.381                                                       
_cell_angle_gamma  90.000                                                       
                                                                                
_shelx_F_squared_multiplier     1.000                                           
                                                                                
loop_                                                                           
 _refln_index_h                                                                 
 _refln_index_k                                                                 
 _refln_index_l                                                                 
 _refln_F_squared_calc                                                          
 _refln_F_squared_meas                                                          
 _refln_F_squared_sigma                                                         
 _refln_observed_status                                                         
 -11   1  -7       1129.96       1187.94       117.73 o                         
  -9   1  -7        662.78        685.65        94.50 o                         
  -7   1  -7        753.62        739.72        98.70 o                         
  -5   1  -7       1323.64       1429.12       136.70 o                         
  -3   1  -7        769.02       1105.42       123.75 o                         
  -1   1  -7       1759.40       1764.49       150.72 o                         
   1   1  -7         89.58        202.96        54.97 o                         
   3   1  -7        826.61        722.46        92.96 o                         
   5   1  -7       1684.11       1510.18       125.27 o                         
   7   1  -7        637.94        583.46        78.23 o                         
   9   1  -7        586.37        470.32        68.25 o                         
  11   1  -7        630.83        570.04        71.55 o                         
  13   1  -7        438.26        384.10        59.05 o                         
 -10   2  -7       1374.94       1319.48       127.12 o                         
  -8   2  -7        354.76        442.75        78.40 o                         
  -6   2  -7        156.31        153.40        52.20 o                         
  -4   2  -7        551.11        656.85        98.36 o                         
  -2   2  -7        582.33        682.83        98.90 o                         
   0   2  -7        394.43        502.28       133.53 o                         
   2   2  -7        711.27        710.28        96.55 o                         
   4   2  -7        743.88        649.77        85.08 o                         
   6   2  -7        401.57        377.28        66.07 o                         
   8   2  -7        410.12        342.63        60.88 o                         
  10   2  -7        451.80        368.39        61.61 o                         
  -5   3  -7        119.82        213.84        69.23 o                         
  -3   3  -7         35.92         64.67        50.03 o                         
  -1   3  -7        212.53        240.48        67.50 o                         
   1   3  -7          0.83         23.73        36.61 o                         
   3   3  -7        112.61        144.96        49.11 o                         
   5   3  -7         45.70         35.32        38.43 o                         
   7   3  -7        189.92        186.95        54.38 o                         
 -18   0  -6       1637.70       1758.04       173.79 o                         
 -16   0  -6       1551.44       1579.93       170.48 o                         
 -14   0  -6       2299.90       2347.44       207.38 o                         
 -12   0  -6       1247.04       1183.47       151.25 o                         
 -10   0  -6       2703.35       2893.88       235.89 o                         
  -8   0  -6       2766.92       2775.73       233.86 o                         
  -6   0  -6        843.00        898.64       143.03 o                         
  -4   0  -6       1468.74       1678.03       191.65 o                         
  -2   0  -6       2217.52       2725.13       240.60 o                         
   0   0  -6        954.63       1430.37       171.52 o                         
   2   0  -6       5049.45       5078.18       310.69 o                         
   4   0  -6       1697.21       1683.79       174.70 o                         
   6   0  -6       1583.28       1527.05       158.77 o                         
   8   0  -6       1439.20       1341.11       143.73 o                         
  10   0  -6       1449.80       1326.78       136.45 o                         
  12   0  -6       1337.28       1284.98       131.15 o                         
  14   0  -6       1039.91        820.24       100.52 o                         
  16   0  -6        465.03        400.69       101.25 o                         
  18   0  -6       1189.91       1384.11       142.45 o                         
  20   0  -6        548.38        743.53       109.84 o                         
 -19   1  -6        124.42         87.65        51.94 o                         
 -17   1  -6        213.61        160.16        42.66 o                         
 -15   1  -6        204.87        205.58        49.48 o                         
 -13   1  -6        457.84        376.15        71.89 o                         
 -11   1  -6        363.58        294.81        62.74 o                         
  -9   1  -6         32.53        -17.04        33.64 o                         
  -7   1  -6        490.10        480.22        75.52 o                         
  -5   1  -6        540.96        587.73        80.19 o                         
  -3   1  -6        265.22        280.32        63.66 o                         
  -1   1  -6        456.24        450.18        71.39 o                         
   1   1  -6        206.22        216.68        50.32 o                         
   3   1  -6        233.67        191.76        40.86 o                         
   5   1  -6        470.97        485.94        65.46 o                         
   7   1  -6        361.79        323.95        53.42 o                         
   9   1  -6         98.49         85.40        35.35 o                         
  11   1  -6        109.01         38.63        23.61 o                         
  13   1  -6        541.69        463.50        73.50 o                         
  15   1  -6        264.73        203.41        39.15 o                         
  17   1  -6        163.08        219.61        46.24 o                         
  19   1  -6        120.36        116.98        41.58 o                         
 -18   2  -6        772.96        703.71        82.00 o                         
 -16   2  -6        674.34        640.59        80.13 o                         
 -14   2  -6        934.07        923.73        94.66 o                         
 -12   2  -6        522.40        513.39        70.82 o                         
 -10   2  -6       1310.77       1247.92       112.04 o                         
  -8   2  -6        908.77        896.33        98.23 o                         
  -6   2  -6        285.73        378.10        67.77 o                         
  -4   2  -6        579.98        626.67        84.59 o                         
  -2   2  -6        758.83        852.19       107.06 o                         
   0   2  -6        276.34        387.25        99.23 o                         
   2   2  -6       2418.34       2390.18       153.32 o                         
   4   2  -6        690.91        672.60        79.58 o                         
   6   2  -6        668.76        581.00        70.91 o                         
   8   2  -6        409.62        383.66        58.25 o                         
  10   2  -6        761.21        661.72        71.24 o                         
  12   2  -6        434.14        306.16        47.79 o                         
  14   2  -6        389.69        402.83        52.00 o                         
  16   2  -6        168.88        167.67        32.37 o                         
  18   2  -6        482.13        523.93        72.69 o                         
 -15   3  -6        853.15        811.80        91.97 o                         
 -13   3  -6       1754.66       1637.69       128.02 o                         
 -11   3  -6       1487.03       1462.06       131.10 o                         
  -9   3  -6        154.98        202.09        54.82 o                         
  -7   3  -6       1948.99       2011.11       143.26 o                         
  -5   3  -6       2138.83       2451.73       355.73 o                         
  -3   3  -6       1131.51       1581.17       138.50 o                         
  -1   3  -6       1710.76       2012.71       150.56 o                         
   1   3  -6        845.69       1103.76       111.49 o                         
   3   3  -6        974.44       1134.21       110.02 o                         
   5   3  -6       1681.44       1611.55       129.26 o                         
   7   3  -6       1336.67       1402.88       115.19 o                         
   9   3  -6        411.92        424.47        62.95 o                         
  11   3  -6        363.77        387.16        60.69 o                         
  13   3  -6       2221.17       2243.81       104.92 o                         
  15   3  -6       1121.77       1107.24        79.68 o                         
  17   3  -6        693.05        791.85        77.47 o                         
 -12   4  -6         35.44         11.53        25.82 o                         
 -10   4  -6        154.50        165.45        48.11 o                         
  -8   4  -6        102.57        148.33        36.74 o                         
  -6   4  -6         31.28        102.31        45.64 o                         
  -4   4  -6         49.18         88.74        41.99 o                         
  -2   4  -6         47.88         78.03        45.25 o                         
   0   4  -6         78.12         62.10        76.91 o                         
   2   4  -6         60.64         93.02        40.99 o                         
   4   4  -6         11.28         17.02        59.18 o                         
   6   4  -6         13.49        -10.62        54.27 o                         
   8   4  -6        129.32        170.46        46.74 o                         
  10   4  -6        182.56        139.87        40.14 o                         
  12   4  -6         89.33         62.75        21.13 o                         
  14   4  -6         13.65         18.45        17.61 o                         
  -7   5  -6        907.00       1071.42       224.40 o                         
  -5   5  -6        964.47       1173.26       229.57 o                         
  -3   5  -6        592.59        775.77       102.65 o                         
  -1   5  -6        676.59        778.89       105.58 o                         
   1   5  -6        461.51        631.11        92.60 o                         
   3   5  -6        578.69        717.98       104.46 o                         
   5   5  -6        509.14        581.31        83.57 o                         
   7   5  -6        443.18        199.40        48.14 o                         
 -23   1  -5        837.95        884.11       116.40 o                         
 -21   1  -5       1832.19       1716.93       109.87 o                         
 -19   1  -5       1506.58       1528.49       104.67 o                         
 -17   1  -5       2016.03       1996.95       119.57 o                         
 -15   1  -5       1565.41       1538.61       105.96 o                         
 -13   1  -5       1648.67       1662.48       110.50 o                         
 -11   1  -5       6356.88       6450.37       220.83 o                         
  -9   1  -5       1210.40       1203.74        96.87 o                         
  -7   1  -5       2221.00       2408.91       137.59 o                         
  -5   1  -5       5944.23       6460.83       232.06 o                         
  -3   1  -5       3056.71       3696.76       179.51 o                         
  -1   1  -5       3846.75       4456.22       192.17 o                         
   1   1  -5       2564.53       2589.72       141.75 o                         
   3   1  -5       2047.05       2128.95       123.50 o                         
   5   1  -5       2730.43       2699.70       133.46 o                         
   7   1  -5       1582.17       1517.65        97.08 o                         
   9   1  -5       3141.73       2882.01       129.07 o                         
  11   1  -5        485.05        437.25        50.57 o                         
  13   1  -5       3552.45       2882.91       127.13 o                         
  15   1  -5       4477.05       3545.10       238.28 o                         
  17   1  -5       1062.93        964.33        67.99 o                         
  19   1  -5        690.41        812.46        75.70 o                         
  21   1  -5        850.80        927.50        82.24 o                         
  23   1  -5        591.29        540.09        64.99 o                         
 -22   2  -5        356.90        374.96        44.64 o                         
 -20   2  -5        972.14        820.79        79.63 o                         
 -18   2  -5        689.60        688.61        72.85 o                         
 -16   2  -5       1038.94       1049.15        90.23 o                         
 -14   2  -5       1231.29       1153.60        94.39 o                         
 -12   2  -5       1155.54       1133.90       121.53 o                         
 -10   2  -5       1033.58       1069.49        93.14 o                         
  -8   2  -5       1880.29       1902.11       123.48 o                         
  -6   2  -5       1619.01       1716.08        96.96 o                         
  -4   2  -5       1500.98       1596.69       124.09 o                         
  -2   2  -5       1312.06       1497.19        80.99 o                         
   0   2  -5       1521.05       1780.28        88.21 o                         
   2   2  -5       1951.05       2083.19       125.98 o                         
   4   2  -5       1403.48       1367.93        64.01 o                         
   6   2  -5        886.50        943.83        82.02 o                         
   8   2  -5       1330.61       1208.68        88.77 o                         
  10   2  -5       1305.87       1198.02        86.22 o                         
  12   2  -5       1718.52       1432.42        90.63 o                         
  14   2  -5       1093.47        953.81        65.33 o                         
  16   2  -5        501.32        467.64        44.48 o                         
  18   2  -5        636.97        638.47        66.23 o                         
  20   2  -5        363.99        333.26        81.15 o                         
  22   2  -5        756.28        717.30        74.75 o                         
 -21   3  -5        268.59        275.72        40.69 o                         
 -19   3  -5        348.62        367.97        56.66 o                         
 -17   3  -5        113.37         64.38        23.05 o                         
 -15   3  -5        237.56        222.56        39.59 o                         
 -13   3  -5        120.49         79.25        23.80 o                         
 -11   3  -5        894.82        900.26        87.24 o                         
  -9   3  -5        436.50        473.47        51.10 o                         
  -7   3  -5        231.84        230.68        37.97 o                         
  -5   3  -5        530.93        543.91        52.92 o                         
  -3   3  -5        335.83        348.85        46.20 o                         
  -1   3  -5        693.59        737.95       104.23 o                         
   1   3  -5        367.66        352.55        31.21 o                         
   3   3  -5        395.38        393.28        31.00 o                         
   5   3  -5        212.97        217.57        27.37 o                         
   7   3  -5         54.13         55.42        16.10 o                         
   9   3  -5        310.60        384.04        53.64 o                         
  11   3  -5        286.73        226.18        43.39 o                         
  13   3  -5        609.78        577.18        42.20 o                         
  15   3  -5        433.92        424.41        32.12 o                         
  17   3  -5        231.25        195.71        30.47 o                         
  19   3  -5         61.01         15.39        53.89 o                         
  21   3  -5         81.22        -10.32        34.05 o                         
 -18   4  -5        738.65        666.15        63.81 o                         
 -16   4  -5       1255.57       1188.80        83.31 o                         
 -14   4  -5       1205.21       1122.63        97.19 o                         
 -12   4  -5       1335.36       1289.77        85.78 o                         
 -10   4  -5        995.99       1018.47        87.19 o                         
  -8   4  -5       2127.20       1974.87       127.80 o                         
  -6   4  -5       1779.63       1767.97       119.85 o                         
  -4   4  -5       1557.14       1886.94       127.58 o                         
  -2   4  -5       1478.67       1810.16        75.61 o                         
   0   4  -5       1457.81       1751.28       102.13 o                         
   2   4  -5       2038.00       2177.52       135.49 o                         
   4   4  -5       1641.31       1872.16        86.10 o                         
   6   4  -5        870.39        913.18        59.31 o                         
   8   4  -5       1461.19       1422.00        72.96 o                         
  10   4  -5       1258.03       1142.31        90.62 o                         
  12   4  -5       2079.28       2002.27        79.50 o                         
  14   4  -5       1457.09       1386.68        70.02 o                         
  16   4  -5        498.58        466.40        35.68 o                         
  18   4  -5        688.01        640.06       123.89 o                         
  20   4  -5        371.37        377.69        53.38 o                         
 -15   5  -5        213.38        175.11        37.66 o                         
 -13   5  -5        276.60        241.76        44.40 o                         
 -11   5  -5        427.96        452.89        53.95 o                         
  -9   5  -5        290.41        338.02        58.91 o                         
  -7   5  -5        152.91        204.33        47.01 o                         
  -5   5  -5        632.53        729.45        91.44 o                         
  -3   5  -5        354.75        367.66        40.28 o                         
  -1   5  -5        191.36        231.67        43.73 o                         
   1   5  -5         66.75        104.37        25.59 o                         
   3   5  -5       1170.03       1407.75        95.26 o                         
   5   5  -5        300.86        303.21        37.10 o                         
   7   5  -5        447.49        447.59        37.93 o                         
   9   5  -5        238.56        218.40        33.90 o                         
  11   5  -5        249.99        270.31        37.04 o                         
  13   5  -5         66.13         75.11        18.97 o                         
  15   5  -5        380.95        383.50        40.98 o                         
  -8   6  -5        399.33        424.33       217.14 o                         
  -6   6  -5        278.76        353.45        72.82 o                         
  -4   6  -5        260.66        293.04        64.69 o                         
  -2   6  -5        303.84        352.56        42.19 o                         
   0   6  -5        180.82        191.43        30.62 o                         
   2   6  -5        231.66        315.97        49.79 o                         
   4   6  -5        225.90        222.89        65.93 o                         
   6   6  -5        162.39        197.97        36.96 o                         
   8   6  -5        271.65        260.02        39.57 o                         
  10   6  -5         83.52         33.27        24.05 o                         
 -26   0  -4       1155.51       1295.76       145.01 o                         
 -24   0  -4       2432.01       2322.31       181.90 o                         
 -22   0  -4       2760.92       2539.25       142.30 o                         
 -20   0  -4       2305.14       2299.09       158.03 o                         
 -18   0  -4       2287.40       2276.50       159.80 o                         
 -16   0  -4       2832.61       3021.29       186.29 o                         
 -14   0  -4       3911.93       4043.01       218.45 o                         
 -12   0  -4       2247.58       2364.01       167.51 o                         
 -10   0  -4       2611.69       2631.79       178.41 o                         
  -8   0  -4      14887.05      16402.61       462.48 o                         
  -6   0  -4       4464.08       4939.13       248.82 o                         
  -4   0  -4       6674.99       7562.63       314.87 o                         
  -2   0  -4       3718.98       5073.44       261.21 o                         
   0   0  -4       4727.00       5829.73       269.42 o                         
   2   0  -4       5856.09       6376.33       274.23 o                         
   4   0  -4       3332.37       3488.75       192.54 o                         
   6   0  -4       4937.43       5190.68       228.94 o                         
   8   0  -4       2593.27       2501.70       152.17 o                         
  10   0  -4       2792.43       1727.66       467.19 o                         
  12   0  -4      18481.50      15871.33       371.64 o                         
  14   0  -4        853.69        759.65       137.20 o                         
  16   0  -4       1393.17       1148.86       243.10 o                         
  18   0  -4       2089.41       1739.23       335.17 o                         
  20   0  -4       1367.37       1295.82       123.22 o                         
  22   0  -4       1740.90       1714.48       149.61 o                         
  24   0  -4        829.19        949.73       116.20 o                         
  26   0  -4        945.88        938.43       122.19 o                         
  28   0  -4        904.10        793.72       118.59 o                         
 -25   1  -4        140.21        126.26        36.92 o                         
 -23   1  -4        377.56        369.47        54.41 o                         
 -21   1  -4        357.33        326.97        35.41 o                         
 -19   1  -4        259.47        223.55        37.09 o                         
 -17   1  -4        715.43        684.28        62.84 o                         
 -15   1  -4        564.00        571.83        57.00 o                         
 -13   1  -4        622.92        623.44        61.53 o                         
 -11   1  -4        718.70        690.15        64.41 o                         
  -9   1  -4        704.42        782.38        69.32 o                         
  -7   1  -4       1142.07       1210.88        86.97 o                         
  -5   1  -4        749.24        830.83        72.92 o                         
  -3   1  -4       1317.42       1612.79       103.59 o                         
  -1   1  -4        925.21       1146.17        85.49 o                         
   1   1  -4        340.51        391.06        52.55 o                         
   3   1  -4       1267.31       1336.66        85.93 o                         
   5   1  -4        894.40        766.00        55.71 o                         
   7   1  -4        603.82        503.31        73.62 o                         
   9   1  -4        661.95        546.89        29.66 o                         
  11   1  -4        546.65        457.11        28.42 o                         
  13   1  -4        404.55        355.60        24.59 o                         
  15   1  -4        746.81        668.72        32.32 o                         
  17   1  -4        498.04        421.13        37.85 o                         
  19   1  -4        202.93        146.43        27.91 o                         
  21   1  -4        249.51        118.35        29.72 o                         
  23   1  -4        220.31        121.77        33.04 o                         
  25   1  -4        220.72        232.13        48.55 o                         
  27   1  -4        111.06        105.65        36.06 o                         
 -26   2  -4        507.32        531.43        68.09 o                         
 -24   2  -4        861.92        865.60        79.94 o                         
 -22   2  -4       1196.69       1189.35        61.36 o                         
 -20   2  -4        957.67        932.27        60.97 o                         
 -18   2  -4        855.26        878.11        73.29 o                         
 -16   2  -4       1164.57       1102.24        66.73 o                         
 -14   2  -4       1216.61       1186.64        68.79 o                         
 -12   2  -4        794.58        736.86        53.75 o                         
 -10   2  -4        799.34        751.45        53.44 o                         
  -8   2  -4       7227.41       7263.36       203.35 o                         
  -6   2  -4       1686.50       1736.29        87.32 o                         
  -4   2  -4       2406.84       2353.31       156.07 o                         
  -2   2  -4       1430.76       1648.56        98.40 o                         
   0   2  -4       1989.36       2101.44       101.98 o                         
   2   2  -4       1800.45       1919.90        61.55 o                         
   4   2  -4       1313.73       1309.03        43.43 o                         
   6   2  -4       1593.42       1468.10        61.33 o                         
   8   2  -4       1094.69        899.76        79.96 o                         
  10   2  -4        977.82        900.69        45.84 o                         
  12   2  -4       8631.02       8185.94       222.82 o                         
  14   2  -4        370.46        356.30        22.75 o                         
  16   2  -4        509.02        432.13        24.67 o                         
  18   2  -4        725.07        599.02        30.78 o                         
  20   2  -4        535.47        397.46        55.03 o                         
  22   2  -4        606.66        523.38        57.69 o                         
  24   2  -4        291.77        231.08        46.08 o                         
  26   2  -4        416.52        437.48        64.46 o                         
 -23   3  -4       1457.80       1431.36       107.74 o                         
 -21   3  -4       1427.16       1463.41        62.73 o                         
 -19   3  -4       1031.62       1118.35        61.08 o                         
 -17   3  -4       2828.48       2818.49       113.19 o                         
 -15   3  -4       2166.44       2087.97        96.70 o                         
 -13   3  -4       2530.06       2448.89       108.66 o                         
 -11   3  -4       2796.59       2764.10       122.24 o                         
  -9   3  -4       2678.94       2749.12       107.78 o                         
  -7   3  -4       4285.07       4283.85       162.53 o                         
  -5   3  -4       2952.14       3411.43       351.11 o                         
  -3   3  -4       4914.52       5690.52       260.16 o                         
  -1   3  -4       3347.71       4014.71       125.92 o                         
   1   3  -4       1520.19       1638.87       107.95 o                         
   3   3  -4       4557.14       5440.01       202.90 o                         
   5   3  -4       3231.58       3476.13       150.27 o                         
   7   3  -4       2291.01       2287.18       110.34 o                         
   9   3  -4       2376.71       2246.72       116.59 o                         
  11   3  -4       2153.26       1918.96        52.81 o                         
  13   3  -4       1663.36       1520.66        52.15 o                         
  15   3  -4       2762.87       2635.76        79.76 o                         
  17   3  -4       1928.17       1763.16        66.17 o                         
  19   3  -4        774.86        583.41        77.54 o                         
  21   3  -4       1016.23       1058.70        67.25 o                         
  23   3  -4        838.33        685.87        57.61 o                         
  25   3  -4        862.67        791.34       150.27 o                         
 -22   4  -4          1.38         19.01        18.69 o                         
 -20   4  -4        104.02        140.00        23.49 o                         
 -18   4  -4         78.07         50.76        19.68 o                         
 -16   4  -4          7.57          6.57        18.45 o                         
 -14   4  -4        169.48        178.86        35.64 o                         
 -12   4  -4         75.41         79.89        31.85 o                         
 -10   4  -4        325.66        454.67        74.79 o                         
  -8   4  -4        257.88        208.44        36.29 o                         
  -6   4  -4         27.29          0.02        64.70 o                         
  -4   4  -4         78.12         62.89        16.59 o                         
  -2   4  -4          7.95         -3.73        12.82 o                         
   0   4  -4        518.79        558.03        46.00 o                         
   2   4  -4        191.28        220.78        26.20 o                         
   4   4  -4        250.49        236.05        42.02 o                         
   6   4  -4        158.98        135.42        19.24 o                         
   8   4  -4         16.54         -1.30        12.44 o                         
  10   4  -4        110.86        102.94        15.49 o                         
  12   4  -4        181.91        190.49        24.42 o                         
  14   4  -4        157.77        156.27        24.61 o                         
  16   4  -4         43.76         41.79        15.32 o                         
  18   4  -4         58.25         53.07        17.06 o                         
  20   4  -4        103.84         92.43        24.57 o                         
  22   4  -4        144.58        116.01        28.92 o                         
 -19   5  -4        571.30        599.25        51.98 o                         
 -17   5  -4       1292.73       1312.39       106.87 o                         
 -15   5  -4        789.09        760.27        81.31 o                         
 -13   5  -4       1295.51       1376.41       104.45 o                         
 -11   5  -4       1300.44       1373.25       102.38 o                         
  -9   5  -4        974.54       1003.25        86.45 o                         
  -7   5  -4       1801.86       2019.07       125.05 o                         
  -5   5  -4       1452.30       1647.75       137.27 o                         
  -3   5  -4       1745.22       2003.77       157.27 o                         
  -1   5  -4       1434.28       1586.81        76.46 o                         
   1   5  -4        943.73       1100.56        87.49 o                         
   3   5  -4       1657.98       1766.31       186.44 o                         
   5   5  -4       1162.64       1146.70        81.06 o                         
   7   5  -4       1022.80        976.70        64.47 o                         
   9   5  -4        864.53        834.52        64.83 o                         
  11   5  -4        995.65        943.63        51.07 o                         
  13   5  -4        864.65        819.42        62.45 o                         
  15   5  -4       1068.03       1045.99        54.57 o                         
  17   5  -4        810.41        741.27        46.99 o                         
  19   5  -4        339.77        313.86        35.55 o                         
 -14   6  -4       1067.50       1307.89       111.57 o                         
 -12   6  -4        413.71        436.64        63.14 o                         
 -10   6  -4        762.47        921.13       143.44 o                         
  -8   6  -4        499.56        567.50       103.99 o                         
  -6   6  -4        702.53        741.69        65.58 o                         
  -4   6  -4        925.19       1081.98        89.78 o                         
  -2   6  -4        431.10        516.94        44.87 o                         
   0   6  -4        775.89        864.60        67.75 o                         
   2   6  -4       1295.55       1393.45       135.80 o                         
   4   6  -4        824.28        803.15        73.06 o                         
   6   6  -4       1140.98       1126.96        92.95 o                         
   8   6  -4        125.41        113.12        25.11 o                         
  10   6  -4        621.68        672.25        69.84 o                         
  12   6  -4        875.37        893.15        80.21 o                         
  14   6  -4        293.29        257.79        46.86 o                         
  16   6  -4        192.91        154.92        60.22 o                         
  -7   7  -4         69.03         95.69        27.80 o                         
  -5   7  -4        156.33        172.96        35.28 o                         
  -3   7  -4          3.95         44.44        40.70 o                         
  -1   7  -4        134.43        175.94        35.19 o                         
   1   7  -4        152.86        192.11        32.11 o                         
   3   7  -4         15.28          4.92        21.98 o                         
   5   7  -4         26.73         29.28        19.89 o                         
   7   7  -4         36.98         44.15        20.25 o                         
   9   7  -4         54.67         74.18        34.91 o                         
 -29   1  -3        491.87        402.18        59.28 o                         
 -27   1  -3       1872.93       1806.25       121.18 o                         
 -25   1  -3       1776.28       1698.13       111.16 o                         
 -23   1  -3       2104.56       2110.00       117.99 o                         
 -21   1  -3       2514.89       2325.50       102.06 o                         
 -19   1  -3       2288.03       2168.61        70.25 o                         
 -17   1  -3       4235.07       4273.02       135.70 o                         
 -15   1  -3       2853.67       2855.80       146.06 o                         
 -13   1  -3       7925.70       7910.00       189.77 o                         
 -11   1  -3       2254.65       2124.75        79.21 o                         
  -9   1  -3       4828.68       4858.35       119.72 o                         
  -7   1  -3       7497.29       8314.72       157.45 o                         
  -5   1  -3       5677.94       6033.14       156.28 o                         
  -3   1  -3       4427.59       5309.54       200.69 o                         
  -1   1  -3       9834.34      11783.44       474.96 o                         
   1   1  -3       5777.11       6512.85       254.33 o                         
   3   1  -3      10222.97      10300.16       397.85 o                         
   5   1  -3       7672.70       8287.48       177.34 o                         
   7   1  -3       6779.69       6254.04        98.68 o                         
   9   1  -3       5264.37       4580.79        88.28 o                         
  11   1  -3       4600.46       3819.19       119.02 o                         
  13   1  -3       1712.31       1480.92        43.31 o                         
  15   1  -3       4621.98       4245.49       163.60 o                         
  17   1  -3       1685.21       1436.39        56.32 o                         
  19   1  -3       2831.57       2571.61       157.69 o                         
  21   1  -3       1152.28       1139.10        82.82 o                         
  23   1  -3       2737.80       2540.89       126.34 o                         
  25   1  -3       2053.68       2083.41       121.56 o                         
  27   1  -3        738.08        728.59        76.44 o                         
  29   1  -3        624.93        717.54        78.67 o                         
 -28   2  -3        642.38        637.31        73.34 o                         
 -26   2  -3        918.50        766.84        76.90 o                         
 -24   2  -3        744.97        647.56        68.13 o                         
 -22   2  -3       2016.33       1910.12        71.26 o                         
 -20   2  -3       1633.51       1558.65        57.31 o                         
 -18   2  -3       1155.92       1185.28        54.68 o                         
 -16   2  -3       1717.34       1684.91        75.06 o                         
 -14   2  -3       2294.67       2257.63        86.09 o                         
 -12   2  -3       1845.38       1775.27        74.69 o                         
 -10   2  -3       5148.76       5241.81       127.64 o                         
  -8   2  -3       4434.22       4559.81       118.90 o                         
  -6   2  -3       4871.25       5200.20       208.64 o                         
  -4   2  -3       4045.68       4406.76       358.77 o                         
  -2   2  -3       2363.86       2750.76       133.67 o                         
   0   2  -3       3532.82       3891.53       137.29 o                         
   2   2  -3       4174.08       4108.05        88.02 o                         
   4   2  -3       2151.87       2153.25        67.15 o                         
   6   2  -3       3961.13       3624.26       170.33 o                         
   8   2  -3       2402.14       2258.51       100.72 o                         
  10   2  -3       2626.92       2540.24        70.71 o                         
  12   2  -3       7113.18       6527.40       135.25 o                         
  14   2  -3       2183.08       1953.51        70.06 o                         
  16   2  -3        743.68        642.28        27.43 o                         
  18   2  -3       1158.58        988.28        36.29 o                         
  20   2  -3       1407.54       1270.63        84.23 o                         
  22   2  -3       1337.61       1253.95        88.99 o                         
  24   2  -3        514.22        516.79        59.89 o                         
  26   2  -3        634.29        622.11        70.54 o                         
  28   2  -3        545.28        537.60        75.93 o                         
 -27   3  -3         77.19         22.04        25.40 o                         
 -25   3  -3        162.23        118.04        25.77 o                         
 -23   3  -3        321.89        246.64        39.88 o                         
 -21   3  -3        255.80        202.45        23.19 o                         
 -19   3  -3        168.96        147.61        19.44 o                         
 -17   3  -3        323.69        325.62        31.03 o                         
 -15   3  -3        171.82        138.89        30.14 o                         
 -13   3  -3        888.91        914.79        71.94 o                         
 -11   3  -3        126.81        117.32        28.91 o                         
  -9   3  -3        735.97        791.62        77.35 o                         
  -7   3  -3        130.01        167.49        48.64 o                         
  -5   3  -3       1078.47       1106.89        84.08 o                         
  -3   3  -3        386.18        432.66        33.13 o                         
  -1   3  -3        466.09        562.82        35.89 o                         
   1   3  -3        690.63        826.52        53.40 o                         
   3   3  -3       1069.24       1161.74        76.82 o                         
   5   3  -3        831.96        934.82        41.56 o                         
   7   3  -3        891.13        877.38        41.17 o                         
   9   3  -3        180.31        148.64        15.51 o                         
  11   3  -3        672.23        658.43        35.92 o                         
  13   3  -3        251.62        240.30        24.37 o                         
  15   3  -3        770.34        695.08        42.64 o                         
  17   3  -3         51.51         19.87        13.52 o                         
  19   3  -3        139.53         99.23        23.22 o                         
  21   3  -3        104.91         75.43        21.22 o                         
  23   3  -3        525.79        406.71        43.53 o                         
  25   3  -3        266.92        270.08        37.82 o                         
  27   3  -3         37.82         50.44        24.71 o                         
 -24   4  -3        748.86        790.45        66.97 o                         
 -22   4  -3       2768.09       2591.59       106.96 o                         
 -20   4  -3       1602.31       1520.75        63.43 o                         
 -18   4  -3       1057.33       1073.37        56.69 o                         
 -16   4  -3       1781.57       1642.39       117.86 o                         
 -14   4  -3       2397.42       2279.04       143.40 o                         
 -12   4  -3       1732.77       1845.52       105.41 o                         
 -10   4  -3       5455.05       5774.82       181.92 o                         
  -8   4  -3       5259.67       5822.81       205.27 o                         
  -6   4  -3       4848.37       5763.80       195.96 o                         
  -4   4  -3       3673.08       4166.46       156.82 o                         
  -2   4  -3       3331.28       3906.56       174.05 o                         
   0   4  -3       2616.20       2962.20       156.24 o                         
   2   4  -3       3699.55       4269.48       189.19 o                         
   4   4  -3       2115.38       2117.29       113.51 o                         
   6   4  -3       3903.02       3729.12       163.13 o                         
   8   4  -3       2432.90       2270.50        63.37 o                         
  10   4  -3       3117.15       3056.84       174.26 o                         
  12   4  -3       8360.28       8377.59       239.18 o                         
  14   4  -3       2173.23       2100.67        84.24 o                         
  16   4  -3        651.75        611.30        38.59 o                         
  18   4  -3       1217.40       1118.45        53.92 o                         
  20   4  -3       1342.25       1265.63        63.27 o                         
  22   4  -3       1450.25       1250.14        73.68 o                         
  24   4  -3        596.58        571.77        52.97 o                         
  26   4  -3        687.02        694.41        61.86 o                         
 -21   5  -3        212.62        221.16        72.85 o                         
 -19   5  -3        323.25        301.81        39.60 o                         
 -17   5  -3        560.88        601.79        53.45 o                         
 -15   5  -3        547.45        586.01        50.61 o                         
 -13   5  -3        393.51        461.41        58.31 o                         
 -11   5  -3        353.70        362.97        41.24 o                         
  -9   5  -3         91.77        106.05        23.36 o                         
  -7   5  -3       2710.63       3153.24       193.10 o                         
  -5   5  -3        369.27        491.78        44.14 o                         
  -3   5  -3        611.39        761.14        52.75 o                         
  -1   5  -3       1298.84       1427.61       126.41 o                         
   1   5  -3        669.80        647.15        59.25 o                         
   3   5  -3        626.73        586.92        37.76 o                         
   5   5  -3        502.46        467.28        28.84 o                         
   7   5  -3        298.00        256.83        34.43 o                         
   9   5  -3        761.31        720.59        46.64 o                         
  11   5  -3        167.34        182.42        20.03 o                         
  13   5  -3       1287.07       1189.80        53.41 o                         
  15   5  -3         83.49         52.56        14.54 o                         
  17   5  -3        577.29        513.20        37.78 o                         
  19   5  -3        479.74        432.76        36.79 o                         
  21   5  -3        224.31        207.84        27.97 o                         
  23   5  -3         41.78          6.27        23.22 o                         
 -18   6  -3         80.48         54.05        20.41 o                         
 -16   6  -3        198.99        210.92        37.52 o                         
 -14   6  -3        369.00        374.88        43.26 o                         
 -12   6  -3        144.13        161.39        41.76 o                         
 -10   6  -3       1336.58       1466.88        82.61 o                         
  -8   6  -3       1427.75       1617.29       121.36 o                         
  -6   6  -3        801.82        877.03        62.93 o                         
  -4   6  -3        480.89        518.76        47.58 o                         
  -2   6  -3       1134.32       1029.14        80.60 o                         
   0   6  -3         64.47         87.92        22.72 o                         
   2   6  -3        257.14        222.78        29.23 o                         
   4   6  -3        366.31        295.67        34.67 o                         
   6   6  -3        651.78        596.92        59.91 o                         
   8   6  -3        304.27        285.97        35.62 o                         
  10   6  -3        821.29        825.78        56.11 o                         
  12   6  -3       2084.22       1791.92       110.62 o                         
  14   6  -3        268.11        195.80        29.63 o                         
  16   6  -3         88.17         81.62        30.09 o                         
  18   6  -3        186.42        128.67        30.62 o                         
 -13   7  -3        689.14        777.92        86.27 o                         
 -11   7  -3        510.89        614.83        60.81 o                         
  -9   7  -3        245.98        283.47        43.08 o                         
  -7   7  -3       2695.73       2639.04       147.83 o                         
  -5   7  -3        439.98        517.12        53.57 o                         
  -3   7  -3        887.29        751.73        76.54 o                         
  -1   7  -3       1195.93       1302.41       115.39 o                         
   1   7  -3        831.08        874.81        95.80 o                         
   3   7  -3       1268.67       1210.02       109.86 o                         
   5   7  -3        705.34        560.99        51.55 o                         
   7   7  -3        649.33        652.86        55.25 o                         
   9   7  -3        840.02        782.24        82.72 o                         
  11   7  -3        367.47        314.01        41.56 o                         
  13   7  -3        958.96        771.96        61.09 o                         
 -30   0  -2       1820.57       1914.25       171.21 o                         
 -28   0  -2       2126.54       2183.22       178.29 o                         
 -26   0  -2       2708.01       2665.42       191.82 o                         
 -24   0  -2       2099.30       1889.57       159.07 o                         
 -22   0  -2       2809.58       2874.58       187.53 o                         
 -20   0  -2       4969.23       4766.24       258.29 o                         
 -18   0  -2       4622.33       4289.22       122.91 o                         
 -16   0  -2       4971.63       4899.29       175.94 o                         
 -14   0  -2       5331.28       5386.48       182.73 o                         
 -12   0  -2       1114.21        974.39        76.45 o                         
 -10   0  -2      30715.29      34601.06       547.64 o                         
  -8   0  -2       9723.58      10371.95       199.86 o                         
  -6   0  -2       8245.45       9418.18       145.42 o                         
  -4   0  -2      14789.55      16945.65       215.27 o                         
  -2   0  -2       6891.32       8471.60       318.74 o                         
   0   0  -2      14217.34      16706.04       343.16 o                         
   2   0  -2      30175.95      34957.79       528.13 o                         
   4   0  -2       4149.62       4210.43       145.04 o                         
   6   0  -2      11334.29      11103.15       237.98 o                         
   8   0  -2       4184.61       3660.33       202.07 o                         
  10   0  -2      22902.91      23165.26       362.03 o                         
  12   0  -2       6323.64       5338.45       431.81 o                         
  14   0  -2       4676.19       2681.96       337.65 o                         
  16   0  -2       5533.53       3198.53      1190.24 o                         
  18   0  -2       2959.40       2809.71       163.40 o                         
  20   0  -2       3604.92       3186.81       179.63 o                         
  22   0  -2       6234.06       5588.31       256.18 o                         
  24   0  -2        379.58        427.36        80.35 o                         
  26   0  -2       1619.64       1707.26       152.58 o                         
  28   0  -2       1571.98       1721.49       152.13 o                         
  30   0  -2       1479.94       1657.17       153.41 o                         
 -29   1  -2        246.23        244.53        48.16 o                         
 -27   1  -2        235.92        211.02        84.42 o                         
 -25   1  -2        700.71        590.86        62.68 o                         
 -23   1  -2        787.36        578.30        63.01 o                         
 -21   1  -2         80.91         66.44        12.45 o                         
 -19   1  -2        796.21        745.43        37.24 o                         
 -17   1  -2       1262.51       1219.03        46.02 o                         
 -15   1  -2        686.98        656.77        31.91 o                         
 -13   1  -2       1482.31       1440.41        56.79 o                         
 -11   1  -2       1199.67       1207.03        51.58 o                         
  -9   1  -2       1308.43       1264.70        51.90 o                         
  -7   1  -2       1935.35       1959.59        63.15 o                         
  -5   1  -2       1587.46       1710.62        58.21 o                         
  -3   1  -2       1297.11       1344.53        57.20 o                         
  -1   1  -2       1051.86       1133.16        57.17 o                         
   1   1  -2       3883.68       3980.78        66.05 o                         
   3   1  -2       2997.50       3205.56        57.15 o                         
   5   1  -2       1536.07       1375.18        54.80 o                         
   7   1  -2       1214.18       1065.14        30.95 o                         
   9   1  -2       2243.11       2135.95        52.28 o                         
  11   1  -2       1548.58       1392.69        41.41 o                         
  13   1  -2        442.76        371.64        17.56 o                         
  15   1  -2        866.09        724.65        23.66 o                         
  17   1  -2        616.99        481.99        41.69 o                         
  19   1  -2        718.54        532.24        81.81 o                         
  21   1  -2        593.64        558.76        56.73 o                         
  23   1  -2        364.80        328.52        46.17 o                         
  25   1  -2        416.11        360.05        49.27 o                         
  27   1  -2        199.74        218.48        42.87 o                         
  29   1  -2        283.74        287.42        52.45 o                         
  31   1  -2        136.34        296.04        54.18 o                         
 -30   2  -2        723.15        799.49        63.13 o                         
 -28   2  -2        822.04        805.40        76.57 o                         
 -26   2  -2       1219.88       1208.33        90.64 o                         
 -24   2  -2        823.34        718.65        69.62 o                         
 -22   2  -2       1262.52       1279.32        58.66 o                         
 -20   2  -2       1714.89       1688.29        67.22 o                         
 -18   2  -2       1723.18       1622.58        53.04 o                         
 -16   2  -2       1661.60       1531.61        50.27 o                         
 -14   2  -2       2136.99       1977.58        79.02 o                         
 -12   2  -2        317.24        278.16        34.05 o                         
 -10   2  -2      11078.11      12253.74       317.90 o                         
  -8   2  -2       3632.13       3818.36       116.26 o                         
  -6   2  -2       3560.24       3805.06       278.67 o                         
  -4   2  -2       3016.22       3237.40       116.49 o                         
  -2   2  -2       3230.29       3779.26       106.05 o                         
   0   2  -2       4817.48       4914.96       225.21 o                         
   2   2  -2       9630.10      10437.83       452.84 o                         
   4   2  -2       1389.46       1362.31        44.31 o                         
   6   2  -2       3919.21       4104.12        76.03 o                         
   8   2  -2       1499.89       1495.00        35.18 o                         
  10   2  -2       8445.20       8700.62       117.81 o                         
  12   2  -2       2450.78       2304.99        49.82 o                         
  14   2  -2       1609.14       1387.02        45.86 o                         
  16   2  -2       1509.74       1212.36        73.98 o                         
  18   2  -2       1468.87       1276.34        51.45 o                         
  20   2  -2       1289.36       1067.13        51.71 o                         
  22   2  -2       2463.10       2212.86       113.49 o                         
  24   2  -2         90.29         57.93        27.77 o                         
  26   2  -2        637.41        670.70        68.30 o                         
  28   2  -2        614.81        566.40        64.63 o                         
  30   2  -2        603.38        762.81        76.03 o                         
 -27   3  -2        990.50       1021.98        72.07 o                         
 -25   3  -2       2695.88       2537.80       128.51 o                         
 -23   3  -2       3130.81       3002.64       182.90 o                         
 -21   3  -2        332.51        326.64        30.95 o                         
 -19   3  -2       3030.65       3000.62       118.61 o                         
 -17   3  -2       4835.72       4624.13       106.07 o                         
 -15   3  -2       2812.33       2784.27       109.69 o                         
 -13   3  -2       5247.13       5409.39       158.89 o                         
 -11   3  -2       4265.59       4402.31       140.38 o                         
  -9   3  -2       5045.33       5334.15       286.51 o                         
  -7   3  -2       6474.27       7098.15       194.47 o                         
  -5   3  -2       5948.74       7269.83       163.93 o                         
  -3   3  -2       4103.98       4176.29       201.42 o                         
  -1   3  -2       2950.84       2904.74       143.79 o                         
   1   3  -2      12382.08      13503.92       424.76 o                         
   3   3  -2       9955.27      11081.78       270.84 o                         
   5   3  -2       5383.05       5205.43       231.92 o                         
   7   3  -2       4662.17       4964.04       114.78 o                         
   9   3  -2       7094.16       7053.79       105.36 o                         
  11   3  -2       5479.59       5457.70        80.61 o                         
  13   3  -2       1443.48       1242.30        52.44 o                         
  15   3  -2       3252.57       2896.26        74.89 o                         
  17   3  -2       2267.76       2049.01        97.97 o                         
  19   3  -2       2537.47       2353.24        82.34 o                         
  21   3  -2       2664.89       2476.04        85.57 o                         
  23   3  -2       1446.54       1482.66        93.93 o                         
  25   3  -2       1689.55       1579.33        97.16 o                         
  27   3  -2        786.87        829.29        74.52 o                         
  29   3  -2       1108.83       1356.49        96.18 o                         
 -26   4  -2         23.03         44.83        18.44 o                         
 -24   4  -2        158.38         94.86        26.86 o                         
 -22   4  -2        172.29        170.66        33.18 o                         
 -20   4  -2        115.39         85.79        23.49 o                         
 -18   4  -2         37.38         50.49        17.55 o                         
 -16   4  -2         93.33         85.33        25.42 o                         
 -14   4  -2         34.64         10.36        13.44 o                         
 -12   4  -2        198.98        214.14        22.48 o                         
 -10   4  -2          0.73         16.03        18.76 o                         
  -8   4  -2         60.80        103.31        21.46 o                         
  -6   4  -2        143.25        177.16        24.25 o                         
  -4   4  -2       1233.52       1281.51        96.29 o                         
  -2   4  -2       1169.42       1151.60        32.77 o                         
   0   4  -2        162.79        163.39        12.32 o                         
   2   4  -2         59.00         62.85         8.21 o                         
   4   4  -2        229.14        202.57        17.98 o                         
   6   4  -2         47.83         34.09        23.63 o                         
   8   4  -2        160.74        151.83        24.25 o                         
  10   4  -2          3.03         23.62        10.90 o                         
  12   4  -2         45.47         36.90        11.89 o                         
  14   4  -2        224.55        169.48        19.60 o                         
  16   4  -2        535.72        467.28        42.02 o                         
  18   4  -2        154.27        141.22        19.92 o                         
  20   4  -2        118.98         86.16        19.80 o                         
  22   4  -2         15.14        -14.85        22.92 o                         
  24   4  -2         53.34         46.18        25.79 o                         
  26   4  -2         13.78         53.41        22.92 o                         
 -23   5  -2       1525.64       1480.49        96.26 o                         
 -21   5  -2        242.38        235.02        93.48 o                         
 -19   5  -2       1280.48       1316.65       231.91 o                         
 -17   5  -2       2036.87       2065.47       112.71 o                         
 -15   5  -2       1358.83       1337.82        66.52 o                         
 -13   5  -2       2003.59       1943.85        75.40 o                         
 -11   5  -2       1835.93       1878.27        57.58 o                         
  -9   5  -2       2920.32       2972.95        94.27 o                         
  -7   5  -2       2028.83       1897.70        69.97 o                         
  -5   5  -2       2197.98       2461.06       133.70 o                         
  -3   5  -2       1528.52       1603.35        74.97 o                         
  -1   5  -2        688.78        795.07        49.23 o                         
   1   5  -2       5365.05       5418.54       154.49 o                         
   3   5  -2       4181.31       3865.82       212.01 o                         
   5   5  -2       2318.80       2118.06       108.86 o                         
   7   5  -2       1954.09       1874.00        98.67 o                         
   9   5  -2       2783.29       2694.49       106.39 o                         
  11   5  -2       2690.22       2474.74        95.70 o                         
  13   5  -2        213.89        194.05        23.04 o                         
  15   5  -2       1292.11       1217.46        53.07 o                         
  17   5  -2        908.77        814.68        48.35 o                         
  19   5  -2        837.16        745.35        46.08 o                         
  21   5  -2       1701.53       1593.23        93.06 o                         
  23   5  -2        743.10        767.33        58.37 o                         
  25   5  -2        837.52        750.53       104.64 o                         
 -20   6  -2       1054.04        989.80       104.94 o                         
 -18   6  -2        710.19        690.80        51.96 o                         
 -16   6  -2        587.03        605.47        47.10 o                         
 -14   6  -2        999.80        971.81        75.69 o                         
 -12   6  -2        666.12        696.32        58.96 o                         
 -10   6  -2       1607.07       1786.14       105.57 o                         
  -8   6  -2       1125.15       1217.19        72.17 o                         
  -6   6  -2        550.77        645.20        52.26 o                         
  -4   6  -2       3711.28       3661.63       146.25 o                         
  -2   6  -2       1080.18       1087.87        63.75 o                         
   0   6  -2       1791.43       1835.59        95.97 o                         
   2   6  -2       1930.94       1901.87       106.77 o                         
   4   6  -2        847.29        885.71        73.10 o                         
   6   6  -2       1227.84       1189.62        59.19 o                         
   8   6  -2        709.38        623.83        47.74 o                         
  10   6  -2       1444.13       1323.30        91.47 o                         
  12   6  -2       1012.85        929.33        78.50 o                         
  14   6  -2       1007.18        996.27        81.43 o                         
  16   6  -2       2024.16       1767.98       112.32 o                         
  18   6  -2         98.02        107.17        31.15 o                         
  20   6  -2        909.92        938.50        87.43 o                         
  22   6  -2        833.75        788.53        82.43 o                         
 -15   7  -2         53.64         72.87        26.59 o                         
 -13   7  -2         89.80         52.82        28.69 o                         
 -11   7  -2        135.21        128.11        28.88 o                         
  -9   7  -2        737.12        835.50        57.46 o                         
  -7   7  -2          3.48         19.12        20.37 o                         
  -5   7  -2         17.88         22.17        17.89 o                         
  -3   7  -2         87.28         86.32        31.46 o                         
  -1   7  -2        200.49        190.14        26.70 o                         
   1   7  -2        626.16        578.07        42.40 o                         
   3   7  -2        285.79        231.46        31.17 o                         
   5   7  -2         93.30         28.77        41.62 o                         
   7   7  -2         48.54         69.74        34.66 o                         
   9   7  -2        181.79        175.13        30.97 o                         
  11   7  -2        407.46        333.56        41.25 o                         
  13   7  -2        231.90        210.26        44.06 o                         
  15   7  -2         18.69          9.05        29.02 o                         
  17   7  -2         14.00         14.24        35.73 o                         
  -8   8  -2        687.42        755.24        59.70 o                         
  -6   8  -2        325.49        377.97        43.02 o                         
  -4   8  -2       1524.92       1607.52        80.10 o                         
  -2   8  -2        302.21        311.59        43.28 o                         
   0   8  -2        872.93        907.26        58.12 o                         
   2   8  -2        850.45        823.32        93.16 o                         
   4   8  -2        333.97        297.68        41.01 o                         
   6   8  -2        783.78        761.07        63.47 o                         
   8   8  -2        198.94        224.61        38.58 o                         
 -31   1  -1       1281.39       1564.23       107.56 o                         
 -29   1  -1       1625.73       1755.57        85.86 o                         
 -27   1  -1       1594.93       1756.55        82.79 o                         
 -25   1  -1       1524.48       1544.14        76.66 o                         
 -23   1  -1       8092.76       8101.62       216.90 o                         
 -21   1  -1       1008.01        845.02        29.16 o                         
 -19   1  -1       2362.27       2086.11        52.26 o                         
 -17   1  -1       7383.43       6933.73       141.06 o                         
 -15   1  -1       5882.27       5728.15        98.55 o                         
 -13   1  -1       9981.67      10211.85       186.93 o                         
 -11   1  -1      10203.02      10096.15       165.55 o                         
  -9   1  -1       5672.62       5466.22       160.34 o                         
  -7   1  -1      14617.09      14548.88       289.57 o                         
  -5   1  -1       6044.63       6505.35       105.77 o                         
  -3   1  -1      23873.36      23870.50       381.13 o                         
  -1   1  -1       4971.49       5517.05       134.80 o                         
   1   1  -1      16202.60      17790.17       284.43 o                         
   3   1  -1      31267.94      33593.43       604.58 o                         
   5   1  -1      13992.69      14671.51       224.68 o                         
   7   1  -1      11554.99      11519.46        86.98 o                         
   9   1  -1      10965.99      10590.63       151.44 o                         
  11   1  -1       7794.69       7645.52       165.72 o                         
  13   1  -1       8669.90       8262.34       165.58 o                         
  15   1  -1       3083.24       2576.71       115.19 o                         
  17   1  -1       4366.36       4129.12       135.75 o                         
  19   1  -1       3093.38       2562.44       177.62 o                         
  21   1  -1       4372.53       4208.69       141.52 o                         
  23   1  -1       2329.08       2214.29       106.85 o                         
  25   1  -1       2762.44       2535.63       119.33 o                         
  27   1  -1        880.15        852.67        72.01 o                         
  29   1  -1       1487.05       1490.73        97.22 o                         
  31   1  -1       1027.15       1101.80        87.91 o                         
 -30   2  -1        548.84        661.81        55.57 o                         
 -28   2  -1       1227.65       1245.55        72.69 o                         
 -26   2  -1       1306.67       1361.13        74.66 o                         
 -24   2  -1        607.99        601.42        42.37 o                         
 -22   2  -1       1114.80       1117.79        65.24 o                         
 -20   2  -1       3821.93       3731.05        94.84 o                         
 -18   2  -1       2427.27       2306.38        68.04 o                         
 -16   2  -1       3094.58       3011.23        76.21 o                         
 -14   2  -1       3059.43       2816.69        80.43 o                         
 -12   2  -1       2044.31       2027.21        67.02 o                         
 -10   2  -1       7820.62       7857.56       154.42 o                         
  -8   2  -1       7691.75       7998.57       143.33 o                         
  -6   2  -1       2993.61       2854.60        60.46 o                         
  -4   2  -1       5009.47       5164.76       116.70 o                         
  -2   2  -1      11780.77      12599.95       226.98 o                         
   0   2  -1      25088.52      27244.27       561.64 o                         
   2   2  -1      13055.49      15226.27       282.35 o                         
   4   2  -1       5022.34       5161.08       172.31 o                         
   6   2  -1       5628.34       5620.90       122.36 o                         
   8   2  -1       2294.30       2189.30        35.19 o                         
  10   2  -1       7789.51       7276.78       167.03 o                         
  12   2  -1       4060.76       3755.06       103.22 o                         
  14   2  -1       1195.72        984.28        38.06 o                         
  16   2  -1       3618.60       2809.32       200.07 o                         
  18   2  -1       3279.34       2669.42       114.49 o                         
  20   2  -1       1985.82       1646.34        63.80 o                         
  22   2  -1       3234.19       2834.94        96.40 o                         
  24   2  -1        813.32        781.55        65.88 o                         
  26   2  -1        766.74        822.04        71.21 o                         
  28   2  -1        690.62        639.59        64.81 o                         
  30   2  -1        631.17        730.94        72.74 o                         
 -29   3  -1         90.97         63.64        23.96 o                         
 -27   3  -1        184.79        225.49        29.11 o                         
 -25   3  -1        108.56        126.61        23.21 o                         
 -23   3  -1       1116.87       1126.91        58.44 o                         
 -21   3  -1        221.55        229.91        26.82 o                         
 -19   3  -1        270.47        273.08        31.53 o                         
 -17   3  -1        441.30        435.33        38.41 o                         
 -15   3  -1        480.37        430.65        24.33 o                         
 -13   3  -1       1546.49       1423.75        53.07 o                         
 -11   3  -1       1494.07       1544.45        60.85 o                         
  -9   3  -1        896.09       1010.57        46.77 o                         
  -7   3  -1       1018.86       1012.70        48.57 o                         
  -5   3  -1        253.50        289.94        14.86 o                         
  -3   3  -1       2668.08       2828.72        66.21 o                         
  -1   3  -1       2472.05       2390.43       175.15 o                         
   1   3  -1       2161.95       2311.09       130.90 o                         
   3   3  -1       1872.48       1882.58       114.23 o                         
   5   3  -1       1925.29       2017.12       102.34 o                         
   7   3  -1        814.11        720.24        31.46 o                         
   9   3  -1       1002.66        972.17        36.67 o                         
  11   3  -1        928.82       1004.19        39.70 o                         
  13   3  -1        454.39        439.69        37.35 o                         
  15   3  -1        272.85        233.31        24.11 o                         
  17   3  -1        506.50        468.88        45.61 o                         
  19   3  -1         11.55        -33.54        33.54 o                         
  21   3  -1        980.78        887.46        48.98 o                         
  23   3  -1        250.50        247.52        27.31 o                         
  25   3  -1        290.11        295.49        44.61 o                         
  27   3  -1         21.13         72.41        33.36 o                         
  29   3  -1        106.68        116.07        33.65 o                         
 -28   4  -1       1335.26       1404.25        72.28 o                         
 -26   4  -1       1302.66       1322.64        68.60 o                         
 -24   4  -1        763.49        854.61        53.43 o                         
 -22   4  -1       1052.47       1096.14        58.27 o                         
 -20   4  -1       4114.29       4083.29       134.93 o                         
 -18   4  -1       2855.52       2962.98        89.85 o                         
 -16   4  -1       3069.05       2974.34       138.41 o                         
 -14   4  -1       3091.77       3057.82       123.65 o                         
 -12   4  -1       2538.85       2652.31       160.30 o                         
 -10   4  -1       6194.52       6032.03       249.49 o                         
  -8   4  -1       5479.15       5532.62       130.44 o                         
  -6   4  -1       3200.44       2489.69       405.73 o                         
  -4   4  -1       4237.84       4107.24       223.13 o                         
  -2   4  -1       6596.35       6599.49       212.73 o                         
   0   4  -1      16704.77      17605.06       195.32 o                         
   2   4  -1       9875.84       8149.09       168.65 o                         
   4   4  -1       3939.40       3910.05        47.02 o                         
   6   4  -1       5359.50       5379.53        63.16 o                         
   8   4  -1       2529.96       2377.91        46.97 o                         
  10   4  -1       5591.88       5335.74        93.42 o                         
  12   4  -1       3464.20       3207.25        76.67 o                         
  14   4  -1       2027.25       1839.21        60.61 o                         
  16   4  -1       3432.18       3143.35        90.65 o                         
  18   4  -1       3446.32       3154.55       105.94 o                         
  20   4  -1       2405.43       2117.65        71.75 o                         
  22   4  -1       3981.15       3589.03        95.98 o                         
  24   4  -1        704.93        691.40        48.63 o                         
  26   4  -1        812.86        820.30        70.04 o                         
  28   4  -1        733.50        721.72        68.28 o                         
 -25   5  -1        250.40        270.77        39.62 o                         
 -23   5  -1        400.22        425.27        45.13 o                         
 -21   5  -1        480.01        482.52        63.55 o                         
 -19   5  -1        170.30        165.69        25.88 o                         
 -17   5  -1       1102.71       1136.22        51.79 o                         
 -15   5  -1        733.04        800.35        42.52 o                         
 -13   5  -1        365.22        342.26        28.34 o                         
 -11   5  -1        234.45        238.47        22.60 o                         
  -9   5  -1       1726.76       1599.22       103.59 o                         
  -7   5  -1       1130.72       1193.15        48.32 o                         
  -5   5  -1       1074.91       1160.43        51.27 o                         
  -3   5  -1        469.39        495.46        22.34 o                         
  -1   5  -1       2294.44       2130.29        74.21 o                         
   1   5  -1        317.59        232.01        38.54 o                         
   3   5  -1       1782.82       1435.88        94.44 o                         
   5   5  -1        322.29        306.11        19.75 o                         
   7   5  -1        652.41        649.75        24.65 o                         
   9   5  -1        823.96        791.08        28.47 o                         
  11   5  -1        994.74        971.82        42.91 o                         
  13   5  -1        965.96        972.44        44.90 o                         
  15   5  -1        286.46        239.69        24.75 o                         
  17   5  -1        415.25        379.29        32.01 o                         
  19   5  -1       1497.41       1356.80        58.76 o                         
  21   5  -1         12.58          5.09        18.61 o                         
  23   5  -1        224.32        206.71        32.85 o                         
  25   5  -1        156.81        123.64        27.50 o                         
 -22   6  -1         66.99         51.41        31.15 o                         
 -20   6  -1        820.12        894.83        85.93 o                         
 -18   6  -1        539.20        587.76        63.90 o                         
 -16   6  -1        455.02        487.67        50.80 o                         
 -14   6  -1        566.95        623.46        57.15 o                         
 -12   6  -1        568.06        617.93        46.25 o                         
 -10   6  -1        573.62        623.34        46.13 o                         
  -8   6  -1        346.77        352.59        33.67 o                         
  -6   6  -1        626.14        637.03        43.13 o                         
  -4   6  -1        682.62        713.84        44.65 o                         
  -2   6  -1        437.39        492.82        36.23 o                         
   0   6  -1       2795.01       2889.94        84.83 o                         
   2   6  -1       2051.79       2064.40        69.74 o                         
   4   6  -1        396.30        376.17        30.23 o                         
   6   6  -1        879.31        788.27        47.29 o                         
   8   6  -1        411.11        419.48        52.33 o                         
  10   6  -1        313.88        264.28        42.52 o                         
  12   6  -1        244.50        245.98        42.81 o                         
  14   6  -1        882.30        799.21        73.98 o                         
  16   6  -1        395.36        398.17        55.95 o                         
  18   6  -1        464.20        435.12        57.70 o                         
  20   6  -1        691.03        675.99       109.73 o                         
  22   6  -1       1029.63        927.58        84.39 o                         
 -17   7  -1       1358.08       1425.80       109.23 o                         
 -15   7  -1        888.47        964.88        75.36 o                         
 -13   7  -1        710.66        798.02        58.83 o                         
 -11   7  -1        518.75        593.70        50.34 o                         
  -9   7  -1       1480.69       1650.21        77.51 o                         
  -7   7  -1       1472.54       1541.72        73.48 o                         
  -5   7  -1       1185.23       1258.10        64.65 o                         
  -3   7  -1        912.56        952.42        55.00 o                         
  -1   7  -1       1159.37       1191.95        59.92 o                         
   1   7  -1        809.09        849.74        49.74 o                         
   3   7  -1       2312.71       2340.85       107.28 o                         
   5   7  -1        661.55        646.40        53.32 o                         
   7   7  -1        862.15        868.43        62.11 o                         
   9   7  -1       1320.01       1225.92        93.27 o                         
  11   7  -1       1098.33       1114.95        92.68 o                         
  13   7  -1       1010.67        957.48        87.07 o                         
  15   7  -1        386.25        350.47        56.38 o                         
  17   7  -1        582.51        540.86        69.20 o                         
 -10   8  -1        152.86        213.65        33.07 o                         
  -8   8  -1        397.53        423.22        43.11 o                         
  -6   8  -1         72.94         98.47        24.65 o                         
  -4   8  -1        167.11        183.56        29.95 o                         
  -2   8  -1        289.68        322.68        36.05 o                         
   0   8  -1         16.56          7.09        29.07 o                         
   2   8  -1         64.99         44.52        21.11 o                         
   4   8  -1         60.62         30.77        20.76 o                         
   6   8  -1         31.05         49.67        24.19 o                         
   8   8  -1         40.15         50.21        30.60 o                         
  10   8  -1        367.43        304.07        42.68 o                         
 -32   0   0        949.94       1212.92       141.61 o                         
 -30   0   0       1328.46       1673.45       157.95 o                         
 -28   0   0       1832.99       1970.63       163.53 o                         
 -26   0   0       3224.88       3629.02       174.76 o                         
 -24   0   0       1356.64       1454.55        79.54 o                         
 -22   0   0        961.73       1020.49        47.37 o                         
 -20   0   0      15637.97      16349.70       212.46 o                         
 -18   0   0       6600.30       6688.62       170.41 o                         
 -16   0   0       6558.95       6607.59       174.62 o                         
 -14   0   0       6596.66       6467.32       162.88 o                         
 -12   0   0       6601.86       6666.70       103.73 o                         
 -10   0   0      15553.93      14944.19       162.85 o                         
  -8   0   0       8639.73       7980.22       101.72 o                         
  -6   0   0      15414.27      15550.89       294.02 o                         
  -4   0   0       2960.48       3022.71        39.65 o                         
   4   0   0       4574.12       5220.64       244.15 o                         
   6   0   0      16914.95      17854.67       626.14 o                         
   8   0   0       8552.39       8303.14       200.34 o                         
  10   0   0      15021.16      14007.92       291.11 o                         
  12   0   0       6283.91       6068.51       194.06 o                         
  14   0   0       6108.45       5598.33       197.38 o                         
  16   0   0       6441.90       6072.14       215.70 o                         
  18   0   0       6689.68       6115.55       224.65 o                         
  20   0   0      15222.83      13903.71       362.82 o                         
  22   0   0       1933.31       1915.42       138.35 o                         
  24   0   0       1588.60       1659.22       132.09 o                         
  26   0   0       2955.02       2900.62       180.51 o                         
  28   0   0       1745.19       1911.99       154.85 o                         
  30   0   0       1149.33       1314.62       131.58 o                         
  32   0   0        873.09        961.05       117.62 o                         
 -31   1   0        107.01        133.25        39.29 o                         
 -29   1   0        369.96        377.34        40.39 o                         
 -27   1   0        346.76        387.18        39.88 o                         
 -25   1   0        490.56        488.22        34.07 o                         
 -23   1   0        526.78        542.00        29.52 o                         
 -21   1   0        608.33        621.81        30.50 o                         
 -19   1   0       1035.59        977.88        34.00 o                         
 -17   1   0        657.77        505.22        41.43 o                         
 -15   1   0       1673.17       1575.88        73.05 o                         
 -13   1   0       1759.59       1705.99        47.57 o                         
 -11   1   0        633.76        672.75        44.20 o                         
  -9   1   0       2491.42       2731.27       106.65 o                         
  -7   1   0       2332.24       2644.65        72.76 o                         
  -5   1   0       3144.90       3378.43        57.46 o                         
  -3   1   0       2752.70       2964.92        56.14 o                         
  -1   1   0       1910.84       2092.60        34.03 o                         
   1   1   0       1865.73       1993.07        31.03 o                         
   3   1   0       2811.58       3127.20        70.43 o                         
   5   1   0       3145.10       3414.41        45.89 o                         
   7   1   0       2127.25       2084.23        92.41 o                         
   9   1   0       2580.65       2379.94        70.45 o                         
  11   1   0        618.52        489.65        27.23 o                         
  13   1   0       1824.36       1491.13        59.96 o                         
  15   1   0       1605.60       1227.50        69.91 o                         
  17   1   0        563.18        470.23        44.24 o                         
  19   1   0       1195.91       1064.34        68.88 o                         
  21   1   0        629.00        640.74        56.29 o                         
  23   1   0        395.29        349.82        43.51 o                         
  25   1   0        534.81        540.68        56.60 o                         
  27   1   0        334.81        333.10        49.10 o                         
  29   1   0        383.30        329.12        48.60 o                         
  31   1   0        127.51        129.77        35.50 o                         
 -30   2   0        503.59        669.65        54.64 o                         
 -28   2   0        780.35        854.45        60.87 o                         
 -26   2   0       1050.63       1055.63        53.57 o                         
 -24   2   0        459.01        442.59        31.15 o                         
 -22   2   0        425.19        428.64        29.67 o                         
 -20   2   0       6923.46       7268.40       158.25 o                         
 -18   2   0       2461.16       2481.70        54.20 o                         
 -16   2   0       2878.65       2803.72       130.28 o                         
 -14   2   0       2455.70       2582.40        81.79 o                         
 -12   2   0       2635.52       2981.64        84.75 o                         
 -10   2   0       4742.63       4970.46        89.00 o                         
  -8   2   0       2934.58       3038.20        56.06 o                         
  -6   2   0       3792.73       4206.36        78.80 o                         
  -4   2   0       1628.02       1709.15        26.96 o                         
  -2   2   0       1384.10       1837.97        52.66 o                         
   0   2   0      85037.23      98194.86       853.89 o                         
   2   2   0       2189.81       2282.17        52.88 o                         
   4   2   0       1965.08       2027.92        73.01 o                         
   6   2   0       4335.50       4475.12       139.02 o                         
   8   2   0       3358.69       3219.48        59.25 o                         
  10   2   0       4414.49       3920.34        98.59 o                         
  12   2   0       2112.62       1920.07        74.78 o                         
  14   2   0       2404.44       2073.04       104.87 o                         
  16   2   0       2827.19       2438.66        85.88 o                         
  18   2   0       2493.58       2035.25        81.08 o                         
  20   2   0       6770.25       6005.52       216.65 o                         
  22   2   0        875.23        747.18        45.53 o                         
  24   2   0        529.90        497.49        54.10 o                         
  26   2   0        965.18        906.72        73.70 o                         
  28   2   0        758.50        712.14        67.25 o                         
  30   2   0        391.93        426.65        55.52 o                         
 -29   3   0       1512.85       1684.27        76.96 o                         
 -27   3   0       1272.00       1349.86        67.03 o                         
 -25   3   0       2028.14       2179.38        82.06 o                         
 -23   3   0       2006.81       2138.41        79.00 o                         
 -21   3   0       2231.91       2270.17        95.44 o                         
 -19   3   0       3745.90       3867.89       103.81 o                         
 -17   3   0       2507.30       2607.26        67.78 o                         
 -15   3   0       5565.05       5992.91       162.66 o                         
 -13   3   0       5981.70       6323.57       112.67 o                         
 -11   3   0       3243.43       3566.96        80.38 o                         
  -9   3   0       7581.21       7912.69       113.17 o                         
  -7   3   0       6999.60       7488.23        81.15 o                         
  -5   3   0       8440.86       9215.20        82.71 o                         
  -3   3   0       8080.53       8353.41       116.49 o                         
  -1   3   0       6240.43       6116.51       123.23 o                         
   1   3   0       6154.12       5557.13       281.51 o                         
   3   3   0       8121.91       7635.97        96.78 o                         
   5   3   0       8539.48       8166.68       101.18 o                         
   7   3   0       6276.18       6181.08       234.98 o                         
   9   3   0       7967.04       7851.99       175.35 o                         
  11   3   0       3187.56       3135.97        78.32 o                         
  13   3   0       6151.74       6081.38       144.43 o                         
  15   3   0       5364.23       5185.46       139.23 o                         
  17   3   0       2192.39       1990.77       138.84 o                         
  19   3   0       4307.44       3983.72       133.40 o                         
  21   3   0       2349.03       2058.92        91.67 o                         
  23   3   0       1480.23       1288.07        85.30 o                         
  25   3   0       2193.16       2032.77        82.23 o                         
  27   3   0       1212.49       1128.97        82.38 o                         
  29   3   0       1570.87       1579.10        99.43 o                         
 -28   4   0         11.48         -8.78        18.47 o                         
 -26   4   0        115.69        120.52        31.50 o                         
 -24   4   0         39.94         45.59        21.81 o                         
 -22   4   0        306.83        326.16        32.40 o                         
 -20   4   0         91.36        107.77        21.43 o                         
 -18   4   0         25.25         31.32        14.62 o                         
 -16   4   0          2.54         -8.83        13.38 o                         
 -14   4   0         99.88         94.28        12.67 o                         
 -12   4   0       1180.48       1272.55        57.58 o                         
 -10   4   0        424.53        451.25        27.64 o                         
  -8   4   0       1093.13       1133.59        27.96 o                         
  -6   4   0        532.38        531.43        16.80 o                         
  -4   4   0         21.25         23.43         5.32 o                         
  -2   4   0        427.90        496.59        39.59 o                         
   0   4   0        461.98        536.86        39.33 o                         
   2   4   0        381.21        390.10        23.35 o                         
   4   4   0         36.80         35.43         7.89 o                         
   6   4   0        524.45        440.23        45.07 o                         
   8   4   0        991.54       1050.53        28.63 o                         
  10   4   0        455.28        478.63        26.85 o                         
  12   4   0       1281.15       1363.41        54.31 o                         
  14   4   0         72.54         85.83        17.55 o                         
  16   4   0          4.34          6.83        13.48 o                         
  18   4   0         23.63         13.44        13.02 o                         
  20   4   0         89.07         79.51        19.16 o                         
  22   4   0        286.12        245.08        29.53 o                         
  24   4   0         48.11         11.76        18.15 o                         
  26   4   0        106.83         64.68        20.03 o                         
  28   4   0          5.99        -14.18        54.12 o                         
 -25   5   0       1035.64       1130.75        75.18 o                         
 -23   5   0        831.76        910.52        86.98 o                         
 -21   5   0        829.09        902.53        54.44 o                         
 -19   5   0       1475.52       1584.97        68.02 o                         
 -17   5   0       1109.10       1191.51        49.81 o                         
 -15   5   0       1920.48       2042.71        65.99 o                         
 -13   5   0       2184.83       2074.11       117.43 o                         
 -11   5   0       1837.90       1882.54        84.55 o                         
  -9   5   0       2740.31       2671.70       110.45 o                         
  -7   5   0       2341.12       2473.24        59.65 o                         
  -5   5   0       2790.98       2742.24        96.05 o                         
  -3   5   0       2698.75       2756.92        82.67 o                         
  -1   5   0       2567.94       2621.49        72.09 o                         
   1   5   0       2663.14       2632.93        93.13 o                         
   3   5   0       2558.79       2446.99       105.97 o                         
   5   5   0       2917.62       2909.43       110.86 o                         
   7   5   0       2047.40       1951.69        47.00 o                         
   9   5   0       2888.64       2761.04        55.05 o                         
  11   5   0       1817.54       1801.94        50.53 o                         
  13   5   0       2224.82       2167.53        75.18 o                         
  15   5   0       1873.18       1904.50       118.99 o                         
  17   5   0       1030.26        977.64        93.08 o                         
  19   5   0       1656.41       1655.24       106.57 o                         
  21   5   0        941.51        807.83       117.22 o                         
  23   5   0        556.02        550.82        52.08 o                         
  25   5   0       1114.93        979.16        69.65 o                         
 -22   6   0        372.07        432.16        72.34 o                         
 -20   6   0        817.67        926.58       113.81 o                         
 -18   6   0        859.20        877.20       186.69 o                         
 -16   6   0        618.66        653.10        55.98 o                         
 -14   6   0        786.90        855.84        64.34 o                         
 -12   6   0       1326.42       1481.47        68.70 o                         
 -10   6   0       2350.40       2565.48        98.56 o                         
  -8   6   0       1852.15       1966.23        74.23 o                         
  -6   6   0       2324.55       2602.67        85.09 o                         
  -4   6   0        456.68        448.45        35.17 o                         
  -2   6   0       1159.56       1228.81        55.42 o                         
   0   6   0       3303.72       3277.25        90.54 o                         
   2   6   0       1171.02       1133.00        58.70 o                         
   4   6   0        571.81        501.29        39.08 o                         
   6   6   0       2384.49       2401.33        85.89 o                         
   8   6   0       1390.13       1237.96        55.23 o                         
  10   6   0       2435.89       2296.44       118.22 o                         
  12   6   0       1740.49       1633.08       103.12 o                         
  14   6   0        647.97        582.31        63.97 o                         
  16   6   0        600.92        553.71        64.13 o                         
  18   6   0        821.75        759.74        73.47 o                         
  20   6   0        785.11        681.93        71.29 o                         
  22   6   0        411.66        359.59        63.12 o                         
 -19   7   0         66.24         57.78        33.16 o                         
 -17   7   0        105.26        166.27        42.20 o                         
 -15   7   0          5.39         27.05        24.53 o                         
 -13   7   0         39.18         43.25        24.96 o                         
 -11   7   0        120.17         86.57        22.75 o                         
  -9   7   0         84.28         83.54        20.24 o                         
  -7   7   0         29.53         24.87        16.68 o                         
  -5   7   0         46.30         -5.81        18.92 o                         
  -3   7   0        120.84        117.26        20.55 o                         
  -1   7   0        160.68        140.32        20.82 o                         
   1   7   0        192.20        156.77        22.99 o                         
   3   7   0         84.88         84.45        17.11 o                         
   5   7   0         69.40         49.51        14.04 o                         
   7   7   0         22.08         38.77        25.41 o                         
   9   7   0         79.31         64.89        27.46 o                         
  11   7   0        116.37         91.47        42.78 o                         
  13   7   0         34.49         -3.84        23.83 o                         
  15   7   0         15.26        -27.14        31.33 o                         
  17   7   0        118.37        163.27        41.52 o                         
  19   7   0         50.66        125.33        41.34 o                         
 -12   8   0        310.39        366.37        41.55 o                         
 -10   8   0       1001.78       1078.20        67.89 o                         
  -8   8   0        606.14        580.67        48.78 o                         
  -6   8   0        842.64        930.36        59.65 o                         
  -4   8   0        239.97        301.37        36.30 o                         
  -2   8   0        525.24        541.96        44.21 o                         
   0   8   0       2019.98       1981.69        81.54 o                         
   2   8   0        665.10        656.77        58.57 o                         
   4   8   0        280.38        278.80        41.53 o                         
   6   8   0        873.26        827.86        65.67 o                         
   8   8   0        430.23        362.29        46.05 o                         
  10   8   0       1026.00       1050.26        95.35 o                         
  12   8   0        439.77        503.27        99.80 o                         
 -31   1   1        752.19        866.07        86.02 o                         
 -29   1   1       1417.10       1462.40       126.09 o                         
 -27   1   1        913.88       1054.97        54.36 o                         
 -25   1   1       2671.23       3030.64        93.36 o                         
 -23   1   1       2408.52       2615.01        80.28 o                         
 -21   1   1       4261.36       4677.06       158.12 o                         
 -19   1   1       3226.20       3450.39        89.49 o                         
 -17   1   1       4516.18       4927.36       159.72 o                         
 -15   1   1       3334.24       3629.62        98.99 o                         
 -13   1   1       9708.16      10066.48       348.36 o                         
 -11   1   1       5743.24       6203.09       171.71 o                         
  -9   1   1      10594.15      10789.16       180.27 o                         
  -7   1   1      12486.14      13002.09       106.52 o                         
  -5   1   1      13748.26      15300.08       153.74 o                         
  -3   1   1      31191.57      32016.62       318.20 o                         
  -1   1   1      16392.86      17518.57       346.13 o                         
   1   1   1       7621.50       8256.89        78.96 o                         
   3   1   1      23555.98      24105.23       408.44 o                         
   5   1   1       5864.24       5724.04       104.41 o                         
   7   1   1      13480.41      13558.18       407.85 o                         
   9   1   1       4657.65       4331.34        71.57 o                         
  11   1   1      10208.99       9951.23       113.24 o                         
  13   1   1      10347.94      10246.89       138.99 o                         
  15   1   1       6069.54       5672.27       176.56 o                         
  17   1   1       7035.36       7338.10       183.71 o                         
  19   1   1       2868.82       2924.12       118.65 o                         
  21   1   1       1915.81       1833.82        97.50 o                         
  23   1   1       7024.02       7267.07       202.53 o                         
  25   1   1       1415.82       1454.48        93.17 o                         
  27   1   1       1541.11       1634.02       146.95 o                         
  29   1   1       1702.31       1776.67       110.24 o                         
  31   1   1       1406.07       1544.51       104.81 o                         
 -30   2   1        649.98        796.74        62.39 o                         
 -28   2   1        696.13        832.83        63.42 o                         
 -26   2   1        948.33       1030.47        54.86 o                         
 -24   2   1        919.01        975.81        47.80 o                         
 -22   2   1       2541.08       2630.36        74.84 o                         
 -20   2   1       2207.21       2320.06        92.14 o                         
 -18   2   1       3626.13       3781.00       145.14 o                         
 -16   2   1       3409.08       3688.33        91.39 o                         
 -14   2   1       1330.26       1338.86        58.35 o                         
 -12   2   1       3816.42       3722.24       127.49 o                         
 -10   2   1       7966.17       8881.84       141.40 o                         
  -8   2   1       2664.95       2774.82        47.50 o                         
  -6   2   1       5536.06       5874.19        70.10 o                         
  -4   2   1       4852.44       5174.74        99.42 o                         
  -2   2   1      10541.44      10718.85       219.43 o                         
   0   2   1      27305.79      29256.57       215.20 o                         
   2   2   1      12617.15      12976.53        90.47 o                         
   4   2   1       3726.39       3716.69        54.71 o                         
   6   2   1       3769.14       3411.37        66.93 o                         
   8   2   1       7294.35       6776.77       125.44 o                         
  10   2   1       7751.66       6978.10       133.23 o                         
  12   2   1       2541.33       2430.53       105.51 o                         
  14   2   1       2769.39       2699.69        95.48 o                         
  16   2   1       3081.16       3188.11       114.54 o                         
  18   2   1       2227.84       2340.93       105.35 o                         
  20   2   1       4059.97       4166.59       147.72 o                         
  22   2   1       1187.94       1126.39        77.88 o                         
  24   2   1        516.70        499.33        52.74 o                         
  26   2   1       1374.18       1390.91        94.18 o                         
  28   2   1       1171.74       1111.45        86.33 o                         
  30   2   1        530.59        394.67        61.11 o                         
 -29   3   1         96.37         94.00        27.44 o                         
 -27   3   1         30.08         38.39        21.58 o                         
 -25   3   1        278.82        275.29        26.92 o                         
 -23   3   1        239.85        258.78        25.67 o                         
 -21   3   1        957.12       1087.01        56.54 o                         
 -19   3   1         52.04         34.22        17.19 o                         
 -17   3   1        580.78        566.25        28.51 o                         
 -15   3   1        280.61        271.04        19.29 o                         
 -13   3   1        553.25        640.40        32.00 o                         
 -11   3   1        668.54        855.85        36.07 o                         
  -9   3   1        978.76       1097.90        33.48 o                         
  -7   3   1        925.90        964.24        28.93 o                         
  -5   3   1       1801.17       1920.35        59.98 o                         
  -3   3   1       1819.07       1820.06        36.02 o                         
  -1   3   1       2270.36       2454.72        50.77 o                         
   1   3   1       2883.17       3319.35        55.23 o                         
   3   3   1       2616.74       2736.25        55.85 o                         
   5   3   1        186.22        172.44        16.62 o                         
   7   3   1        890.99        805.98        40.52 o                         
   9   3   1        628.16        673.16        30.14 o                         
  11   3   1       1572.66       1502.27        45.80 o                         
  13   3   1       1656.71       1567.27        60.92 o                         
  15   3   1        429.01        380.41        31.87 o                         
  17   3   1        461.47        417.49        26.06 o                         
  19   3   1        346.78        337.85        34.11 o                         
  21   3   1        346.06        346.99        35.35 o                         
  23   3   1        954.02        959.52        69.57 o                         
  25   3   1        106.87         22.82        31.09 o                         
  27   3   1        149.44         39.06        31.15 o                         
  29   3   1         83.62        -30.62        37.08 o                         
 -28   4   1        764.44        889.27        51.96 o                         
 -26   4   1       1028.90       1017.65        59.34 o                         
 -24   4   1        851.61        962.64        57.86 o                         
 -22   4   1       3048.22       3466.77       105.20 o                         
 -20   4   1       2656.77       2968.24        95.27 o                         
 -18   4   1       3834.29       4229.71       107.89 o                         
 -16   4   1       3286.65       3500.13        76.24 o                         
 -14   4   1       2205.33       2371.65        79.10 o                         
 -12   4   1       3208.07       3254.27       124.43 o                         
 -10   4   1       5842.47       6166.42       101.77 o                         
  -8   4   1       2807.14       2721.01        76.91 o                         
  -6   4   1       5171.37       5251.92       134.17 o                         
  -4   4   1       3933.47       3427.37       151.29 o                         
  -2   4   1       7758.59       8113.81       155.70 o                         
   0   4   1      18356.80      18384.06       160.59 o                         
   2   4   1       7272.88       6304.27      1480.51 o                         
   4   4   1       3443.54       3195.63        76.72 o                         
   6   4   1       3753.24       3839.19       203.61 o                         
   8   4   1       5197.98       5014.62        86.06 o                         
  10   4   1       6215.02       5759.42       130.89 o                         
  12   4   1       2817.17       2572.51        63.37 o                         
  14   4   1       2713.52       2447.35        94.83 o                         
  16   4   1       3171.25       2966.34       194.17 o                         
  18   4   1       2576.11       2633.21       135.75 o                         
  20   4   1       4458.44       5049.75       187.24 o                         
  22   4   1       1128.77       1091.53       108.65 o                         
  24   4   1        654.09        680.42        56.04 o                         
  26   4   1       1353.53       1432.21       112.87 o                         
  28   4   1       1290.85       1463.38       103.81 o                         
 -25   5   1        156.87        185.98        33.43 o                         
 -23   5   1        281.72        352.68        39.79 o                         
 -21   5   1         30.01         33.28        25.94 o                         
 -19   5   1       1466.49       1533.80        66.33 o                         
 -17   5   1        288.53        297.71        28.34 o                         
 -15   5   1        330.63        333.95        27.99 o                         
 -13   5   1        994.51        991.85        39.70 o                         
 -11   5   1       1079.31       1138.37        41.39 o                         
  -9   5   1        800.63        867.25        35.04 o                         
  -7   5   1        557.96        529.28        26.87 o                         
  -5   5   1        488.91        422.94        23.04 o                         
  -3   5   1       1842.25       1932.68        62.56 o                         
  -1   5   1        237.28        244.88        23.81 o                         
   1   5   1       2086.69       1956.24        57.90 o                         
   3   5   1        496.25        489.28        31.70 o                         
   5   5   1       1101.13       1059.97        38.93 o                         
   7   5   1       1125.01       1176.12        44.95 o                         
   9   5   1       1969.28       1978.88        96.97 o                         
  11   5   1        153.18        118.83        21.01 o                         
  13   5   1        246.66        225.47        21.06 o                         
  15   5   1        875.76        793.23        62.72 o                         
  17   5   1        969.85        870.10        75.20 o                         
  19   5   1        167.42        136.83        25.30 o                         
  21   5   1        480.20        429.40        49.87 o                         
  23   5   1        410.49        392.55        54.81 o                         
  25   5   1        225.61        196.22        36.15 o                         
 -22   6   1        782.69        866.30        84.77 o                         
 -20   6   1        734.53        752.89        76.71 o                         
 -18   6   1        511.20        598.98        69.08 o                         
 -16   6   1        426.03        469.80        62.36 o                         
 -14   6   1        946.84        975.35        63.57 o                         
 -12   6   1        226.39        250.14        28.29 o                         
 -10   6   1        379.85        392.35        34.99 o                         
  -8   6   1        424.83        423.46        34.91 o                         
  -6   6   1        791.58        831.55        46.58 o                         
  -4   6   1        425.97        432.32        34.23 o                         
  -2   6   1       1627.13       1735.47        65.21 o                         
   0   6   1       3080.64       3109.22       120.52 o                         
   2   6   1        556.55        550.30        41.72 o                         
   4   6   1        680.25        622.31        43.10 o                         
   6   6   1        633.96        644.70        32.60 o                         
   8   6   1        343.31        291.10        28.59 o                         
  10   6   1        604.96        594.07        44.24 o                         
  12   6   1        530.33        461.70        70.94 o                         
  14   6   1        476.33        409.95        54.97 o                         
  16   6   1        501.69        434.56        56.04 o                         
  18   6   1        452.04        349.62        52.50 o                         
  20   6   1        944.15        765.41        76.33 o                         
  22   6   1         80.55         55.24        34.37 o                         
 -17   7   1        411.62        515.04        99.63 o                         
 -15   7   1        476.50        588.36        71.50 o                         
 -13   7   1       1087.27       1160.57        64.76 o                         
 -11   7   1       1065.19       1068.93        61.17 o                         
  -9   7   1       1307.61       1431.53        69.78 o                         
  -7   7   1        728.89        797.61        65.43 o                         
  -5   7   1        827.90        855.76        52.21 o                         
  -3   7   1       2356.29       2306.43        97.60 o                         
  -1   7   1        792.61        849.02        50.14 o                         
   1   7   1       1125.55       1090.38        55.32 o                         
   3   7   1        839.36        819.68        55.11 o                         
   5   7   1       1222.93       1253.20        65.70 o                         
   7   7   1       1404.17       1251.27        92.91 o                         
   9   7   1       1612.79       1475.45       102.58 o                         
  11   7   1        497.16        514.50        63.21 o                         
  13   7   1        599.57        560.38        67.34 o                         
  15   7   1       1057.55        976.93        88.29 o                         
  17   7   1       1209.21       1088.37       139.98 o                         
 -10   8   1        361.79        280.29        50.89 o                         
  -8   8   1         56.20         35.11        21.65 o                         
  -6   8   1         49.88         40.68        20.94 o                         
  -4   8   1         49.41         34.92        17.49 o                         
  -2   8   1         94.19        104.14        22.79 o                         
   0   8   1          8.57         -1.85        16.53 o                         
   2   8   1        284.72        250.83        30.40 o                         
   4   8   1        128.11         99.51        28.15 o                         
   6   8   1        103.71        103.27        35.08 o                         
   8   8   1        376.14        340.02        55.14 o                         
  10   8   1        148.73        134.04        39.29 o                         
 -30   0   2       1636.80       2237.24       199.26 o                         
 -28   0   2       1536.57       1850.91       182.45 o                         
 -26   0   2       1705.62       2156.93       186.54 o                         
 -24   0   2        438.18        603.63        48.66 o                         
 -22   0   2       5891.10       6985.87       202.73 o                         
 -20   0   2       3651.37       4319.45       152.32 o                         
 -18   0   2       3211.30       3930.04       136.49 o                         
 -16   0   2       5927.46       6688.21       168.80 o                         
 -14   0   2       4059.81       4215.59       238.69 o                         
 -12   0   2       5177.63       5402.98       171.55 o                         
 -10   0   2      24644.85      27106.49       256.74 o                         
  -8   0   2       3853.95       3786.76        66.66 o                         
  -6   0   2      11082.03      11109.17       137.19 o                         
  -4   0   2       5111.20       4874.77       143.24 o                         
  -2   0   2      27789.32      28524.04       615.79 o                         
   0   0   2      15477.10      15200.98       170.61 o                         
   2   0   2       7495.47       7955.69       472.75 o                         
   4   0   2      14103.00      14146.84       612.17 o                         
   6   0   2       7242.31       7473.74       183.77 o                         
   8   0   2       9632.15       9234.44       211.00 o                         
  10   0   2      31970.46      31356.10       472.58 o                         
  12   0   2       1209.22        986.47        78.44 o                         
  14   0   2       4988.91       4662.44       182.68 o                         
  16   0   2       5373.72       5649.07       218.03 o                         
  18   0   2       4393.06       4368.95       204.71 o                         
  20   0   2       5004.06       5596.15       251.93 o                         
  22   0   2       2466.76       3028.86       201.22 o                         
  24   0   2       2278.20       2823.34       201.80 o                         
  26   0   2       2595.82       3203.40       220.03 o                         
  28   0   2       2334.70       3065.93       220.29 o                         
  30   0   2       1794.03       2541.68       206.68 o                         
 -31   1   2        129.23        228.73        53.75 o                         
 -29   1   2        282.29        462.84        69.21 o                         
 -27   1   2        188.04        210.61        29.10 o                         
 -25   1   2        375.92        451.24        38.51 o                         
 -23   1   2        378.92        389.84        34.09 o                         
 -21   1   2        623.77        662.22        36.29 o                         
 -19   1   2        721.94        813.26        38.42 o                         
 -17   1   2        651.02        633.40        40.77 o                         
 -15   1   2        820.14        858.40        39.87 o                         
 -13   1   2        580.03        569.14        25.09 o                         
 -11   1   2       1463.45       1459.64        33.61 o                         
  -9   1   2       2056.39       2082.23        45.63 o                         
  -7   1   2       1290.84       1349.97        34.03 o                         
  -5   1   2       1425.89       1420.06        42.03 o                         
  -3   1   2       3232.97       3349.01       152.06 o                         
  -1   1   2       4179.83       4394.97       131.12 o                         
   1   1   2        710.23        730.75        19.69 o                         
   3   1   2       1456.05       1412.51        33.24 o                         
   5   1   2       1570.38       1534.33        48.63 o                         
   7   1   2       1849.88       1817.93        54.55 o                         
   9   1   2       1314.34       1222.55        53.16 o                         
  11   1   2       1139.74       1041.55        52.28 o                         
  13   1   2       1472.12       1371.62        66.11 o                         
  15   1   2        710.70        643.53        49.58 o                         
  17   1   2       1291.43       1227.82        72.58 o                         
  19   1   2        856.49        844.23        64.04 o                         
  21   1   2         16.72        -28.42        31.83 o                         
  23   1   2        815.11        987.33        83.37 o                         
  25   1   2        665.31        730.82        77.11 o                         
  27   1   2        195.75        212.99        59.77 o                         
  29   1   2        300.61        441.78       138.04 o                         
 -30   2   2        681.38        854.70        99.38 o                         
 -28   2   2        592.17        655.04        48.11 o                         
 -26   2   2        658.94        689.71        48.56 o                         
 -24   2   2        109.72         91.20        31.03 o                         
 -22   2   2       2326.06       2393.38        74.40 o                         
 -20   2   2       1351.18       1385.48        68.54 o                         
 -18   2   2       1534.45       1608.08        55.18 o                         
 -16   2   2       1595.87       1632.70        52.75 o                         
 -14   2   2       1489.46       1541.96        48.52 o                         
 -12   2   2       1993.42       2058.06        52.91 o                         
 -10   2   2       9078.78      10475.28       128.96 o                         
  -8   2   2       1292.41       1409.24        32.03 o                         
  -6   2   2       3824.94       3804.13        56.90 o                         
  -4   2   2       1851.62       1841.59        48.55 o                         
  -2   2   2       8907.87      10307.63       155.36 o                         
   0   2   2       5361.76       5445.60       115.63 o                         
   2   2   2       2944.00       2890.13        65.03 o                         
   4   2   2       2944.54       2617.72        56.02 o                         
   6   2   2       3324.74       3018.05        97.84 o                         
   8   2   2       3528.86       3433.84        66.87 o                         
  10   2   2      11560.78      11499.18       273.95 o                         
  12   2   2        343.82        270.53        25.06 o                         
  14   2   2       2013.83       1826.34        73.33 o                         
  16   2   2       1866.39       1804.74        85.19 o                         
  18   2   2       1634.70       1573.74        86.74 o                         
  20   2   2       1706.91       1893.90       102.43 o                         
  22   2   2       1025.58       1156.13        86.45 o                         
  24   2   2        980.88       1271.54        98.60 o                         
  26   2   2       1149.91       1244.79       100.24 o                         
  28   2   2        906.10       1225.19       102.23 o                         
  30   2   2        729.96        933.78        91.77 o                         
 -29   3   2       1105.12       1266.95        69.69 o                         
 -27   3   2        726.86        799.43        47.84 o                         
 -25   3   2       1486.79       1615.34        65.60 o                         
 -23   3   2       1477.31       1565.53        62.95 o                         
 -21   3   2       2880.18       3032.07       105.46 o                         
 -19   3   2       2563.71       2824.36        86.99 o                         
 -17   3   2       2389.07       2574.37        86.17 o                         
 -15   3   2       3094.19       3386.92        84.58 o                         
 -13   3   2       1921.43       2028.34        64.29 o                         
 -11   3   2       5097.18       5531.59       110.95 o                         
  -9   3   2       6593.64       6889.47       136.48 o                         
  -7   3   2       4788.47       4762.22        72.95 o                         
  -5   3   2       4895.00       5170.33       108.16 o                         
  -3   3   2      10718.94      10968.76       133.30 o                         
  -1   3   2      13593.54      14511.27       141.69 o                         
   1   3   2       1816.00       1924.76        47.89 o                         
   3   3   2       4621.43       4368.24        69.91 o                         
   5   3   2       5855.72       5870.17       109.97 o                         
   7   3   2       6142.07       5616.89       174.60 o                         
   9   3   2       4992.71       4565.86       106.55 o                         
  11   3   2       4041.80       3669.25        95.33 o                         
  13   3   2       5265.12       4616.22        99.09 o                         
  15   3   2       2904.12       2778.00       103.37 o                         
  17   3   2       4978.45       4592.95       155.00 o                         
  19   3   2       3332.31       3592.65       134.04 o                         
  21   3   2         44.22         30.59        24.80 o                         
  23   3   2       3196.16       3574.47       156.31 o                         
  25   3   2       2558.90       3147.67       157.28 o                         
  27   3   2        832.56        994.92        92.37 o                         
 -26   4   2         20.70         25.20        16.98 o                         
 -24   4   2         52.23         49.75        16.32 o                         
 -22   4   2         13.24         13.26        14.10 o                         
 -20   4   2         97.97         89.70        19.34 o                         
 -18   4   2        177.82        171.92        23.01 o                         
 -16   4   2        555.46        639.36        38.72 o                         
 -14   4   2        184.95        196.34        16.40 o                         
 -12   4   2         50.36         47.84        11.29 o                         
 -10   4   2         10.35          9.39         9.61 o                         
  -8   4   2        184.02        159.62        27.97 o                         
  -6   4   2         52.89         15.93        17.68 o                         
  -4   4   2        191.94        193.38        25.70 o                         
  -2   4   2         38.53         31.77        10.20 o                         
   0   4   2        140.17        134.59        22.96 o                         
   2   4   2       1281.69       1360.86        45.16 o                         
   4   4   2       1181.72       1177.95        51.62 o                         
   6   4   2        124.55        113.34        10.87 o                         
   8   4   2         80.85         70.96        12.11 o                         
  10   4   2          0.93          0.90         8.78 o                         
  12   4   2        202.13        166.55        22.49 o                         
  14   4   2         25.79         19.71        10.29 o                         
  16   4   2         71.82         70.19        15.02 o                         
  18   4   2         43.91         31.75        16.45 o                         
  20   4   2        119.14        109.34        24.16 o                         
  22   4   2        204.01        170.62        40.52 o                         
  24   4   2        130.49        106.14        26.65 o                         
  26   4   2         33.82        -25.56        34.57 o                         
 -25   5   2        684.79        726.15        48.41 o                         
 -23   5   2        709.69        805.87        49.15 o                         
 -21   5   2       1932.87       2184.88        83.37 o                         
 -19   5   2        875.57        884.35        50.55 o                         
 -17   5   2        968.11       1002.08        50.92 o                         
 -15   5   2       1252.65       1345.63        55.20 o                         
 -13   5   2        429.31        401.06        31.42 o                         
 -11   5   2       2381.26       2527.55        74.92 o                         
  -9   5   2       2610.96       2907.23        81.80 o                         
  -7   5   2       1921.90       2049.17        66.90 o                         
  -5   5   2       2090.76       2177.12        67.93 o                         
  -3   5   2       4442.76       4603.67       134.57 o                         
  -1   5   2       6127.67       6506.47       115.64 o                         
   1   5   2        271.55        311.54        54.74 o                         
   3   5   2       1646.64       1612.69        48.43 o                         
   5   5   2       2130.34       2095.88        55.07 o                         
   7   5   2       1921.23       1819.36        71.01 o                         
   9   5   2       2696.73       2487.70        71.97 o                         
  11   5   2       1734.33       1594.55        66.91 o                         
  13   5   2       2118.06       1918.84        67.95 o                         
  15   5   2       1418.06       1228.24        85.97 o                         
  17   5   2       2113.78       1833.67       108.24 o                         
  19   5   2       1528.75       1310.98       103.44 o                         
  21   5   2         59.03        -17.48        26.15 o                         
  23   5   2       1482.31       1371.33       134.63 o                         
 -22   6   2        739.77        770.73        78.26 o                         
 -20   6   2        780.38        829.68        81.69 o                         
 -18   6   2        278.07        283.10        50.70 o                         
 -16   6   2       2238.27       2531.76       133.89 o                         
 -14   6   2        681.78        720.05        70.42 o                         
 -12   6   2        888.50        975.93        52.29 o                         
 -10   6   2       1644.66       1741.70        69.28 o                         
  -8   6   2        852.36        875.46        48.94 o                         
  -6   6   2       1261.81       1302.24        58.55 o                         
  -4   6   2        698.20        725.10        47.21 o                         
  -2   6   2       1641.00       1606.62        67.43 o                         
   0   6   2       1830.26       1814.74        90.88 o                         
   2   6   2       1595.60       1555.62        52.52 o                         
   4   6   2       3487.01       3411.41        80.43 o                         
   6   6   2        298.70        291.55        30.68 o                         
   8   6   2       1227.85       1156.64        57.97 o                         
  10   6   2       1752.13       1619.03        71.72 o                         
  12   6   2        737.90        609.72        47.20 o                         
  14   6   2        870.84        796.41        62.51 o                         
  16   6   2        476.67        440.89        44.58 o                         
  18   6   2        756.19        703.02        60.37 o                         
  20   6   2       1085.46        805.65        79.36 o                         
 -17   7   2         19.76         12.48        25.19 o                         
 -15   7   2         25.55         20.02        23.95 o                         
 -13   7   2        238.08        235.95        35.80 o                         
 -11   7   2        359.55        416.01        37.76 o                         
  -9   7   2        172.77        209.87        28.32 o                         
  -7   7   2         43.12         47.62        16.39 o                         
  -5   7   2         88.65         70.96        19.76 o                         
  -3   7   2        289.15        289.24        30.63 o                         
  -1   7   2        711.01        684.21        45.29 o                         
   1   7   2        187.17        253.48        35.59 o                         
   3   7   2         72.40         89.68        30.75 o                         
   5   7   2          5.77          4.87        22.93 o                         
   7   7   2         10.07         24.03        31.56 o                         
   9   7   2        678.02        569.40        63.58 o                         
  11   7   2        135.15         93.56        30.81 o                         
  13   7   2        121.01         66.07        87.74 o                         
  15   7   2         63.16         28.67        28.72 o                         
  -8   8   2        308.94        329.58        37.80 o                         
  -6   8   2        818.03        782.34        55.23 o                         
  -4   8   2        215.84        249.47        32.79 o                         
  -2   8   2        706.23        765.36        52.66 o                         
   0   8   2        931.22        909.16        56.36 o                         
   2   8   2        500.88        545.06        44.34 o                         
   4   8   2       1442.37       1379.57        82.40 o                         
   6   8   2        167.25        165.21        44.47 o                         
   8   8   2        726.08        701.89        77.14 o                         
 -29   1   3        695.82        780.21        72.24 o                         
 -27   1   3        713.42        913.76        64.47 o                         
 -25   1   3       1912.31       2280.42       108.63 o                         
 -23   1   3       2563.62       3173.30       147.98 o                         
 -21   1   3       1406.50       1479.40        76.50 o                         
 -19   1   3       3075.16       3320.23       137.34 o                         
 -17   1   3       1644.15       1792.52        68.39 o                         
 -15   1   3       4730.87       5068.47       112.69 o                         
 -13   1   3       1497.28       1458.55        39.23 o                         
 -11   1   3       4476.94       4650.89       101.99 o                         
  -9   1   3       5230.72       4904.15       179.75 o                         
  -7   1   3       6889.48       6528.00       279.70 o                         
  -5   1   3       7001.15       7009.46       487.64 o                         
  -3   1   3      10165.84      11105.63       126.71 o                         
  -1   1   3       7945.44       8629.23       127.73 o                         
   1   1   3       8991.79       8952.31       167.36 o                         
   3   1   3       4195.50       4135.93        65.98 o                         
   5   1   3       5440.94       5180.35       113.10 o                         
   7   1   3       7558.26       7649.49       146.96 o                         
   9   1   3       4889.48       4715.76       118.59 o                         
  11   1   3       2154.99       1991.04        82.77 o                         
  13   1   3       8008.65       8141.24       128.20 o                         
  15   1   3       2658.51       2548.03       146.34 o                         
  17   1   3       4200.51       4268.49       141.20 o                         
  19   1   3       2984.97       2967.91       127.43 o                         
  21   1   3       1886.24       2030.20       109.19 o                         
  23   1   3       2105.12       2388.26       128.76 o                         
  25   1   3       1894.59       2215.39       131.21 o                         
  27   1   3       1831.73       2396.19       147.88 o                         
  29   1   3        553.47        753.68        99.65 o                         
 -28   2   3        562.87        617.79        49.52 o                         
 -26   2   3        718.19        829.69        56.15 o                         
 -24   2   3        462.87        486.19        41.68 o                         
 -22   2   3       1331.17       1489.31        80.39 o                         
 -20   2   3       1517.79       1543.19        67.35 o                         
 -18   2   3       1000.04       1051.83        44.48 o                         
 -16   2   3       1011.01       1006.13        34.93 o                         
 -14   2   3       2106.77       2179.97        49.89 o                         
 -12   2   3       6257.60       6563.04        93.52 o                         
 -10   2   3       3319.61       3591.99        56.15 o                         
  -8   2   3       2536.97       2671.07        51.93 o                         
  -6   2   3       4039.42       4358.03       131.12 o                         
  -4   2   3       2180.88       2227.37        68.71 o                         
  -2   2   3       3782.18       4107.69       122.81 o                         
   0   2   3       3767.91       3604.12        90.05 o                         
   2   2   3       2235.72       2347.58       108.81 o                         
   4   2   3       4101.68       3988.06       110.14 o                         
   6   2   3       4591.50       4240.86        77.40 o                         
   8   2   3       3862.28       3584.42       105.49 o                         
  10   2   3       6131.98       5614.48       103.57 o                         
  12   2   3       1886.91       1859.58        81.60 o                         
  14   2   3       2040.53       2025.49        89.25 o                         
  16   2   3       1796.22       1808.02        89.55 o                         
  18   2   3       1046.41       1136.56        75.70 o                         
  20   2   3       1719.71       1682.16        98.55 o                         
  22   2   3       1943.14       2133.81       116.13 o                         
  24   2   3        657.98        667.93        72.23 o                         
  26   2   3        969.46       1184.33        99.68 o                         
  28   2   3        695.44        915.86        92.75 o                         
 -27   3   3         43.27        103.49        31.14 o                         
 -25   3   3        246.55        255.33        32.04 o                         
 -23   3   3        488.37        515.09        43.32 o                         
 -21   3   3        161.14        131.57        19.40 o                         
 -19   3   3        162.92        175.77        20.41 o                         
 -17   3   3         81.50         77.76        14.11 o                         
 -15   3   3        814.57        884.81        39.84 o                         
 -13   3   3        140.71        141.04        13.20 o                         
 -11   3   3        642.78        692.29        25.39 o                         
  -9   3   3        180.75        185.30        15.75 o                         
  -7   3   3        947.23        995.82        36.04 o                         
  -5   3   3        748.31        856.07        40.21 o                         
  -3   3   3       1037.24       1118.58        38.61 o                         
  -1   3   3        951.12       1109.57        38.41 o                         
   1   3   3        377.86        382.04        19.27 o                         
   3   3   3        422.23        434.53        26.66 o                         
   5   3   3        968.80       1027.29        43.53 o                         
   7   3   3        105.20        122.39        13.10 o                         
   9   3   3        762.76        720.30        29.98 o                         
  11   3   3        147.38        134.32        13.63 o                         
  13   3   3        896.34        741.53        33.24 o                         
  15   3   3        143.11         79.67        20.41 o                         
  17   3   3        314.19        314.92        27.17 o                         
  19   3   3        256.33        247.04        44.48 o                         
  21   3   3        185.64        183.81        35.86 o                         
  23   3   3        338.74        359.48        51.26 o                         
  25   3   3        125.17        137.66        39.98 o                         
  27   3   3        107.72         51.71        33.29 o                         
 -26   4   3        800.13        892.65        67.70 o                         
 -24   4   3        573.20        669.42        52.11 o                         
 -22   4   3       1441.39       1517.12        74.51 o                         
 -20   4   3       1460.26       1521.58        61.81 o                         
 -18   4   3       1060.29       1116.51        50.26 o                         
 -16   4   3        939.42       1018.75        45.61 o                         
 -14   4   3       2008.24       2081.68        74.49 o                         
 -12   4   3       7330.15       7240.04       150.75 o                         
 -10   4   3       3998.03       4553.15       214.09 o                         
  -8   4   3       2589.36       1485.79       624.47 o                         
  -6   4   3       4020.39       3969.52       112.48 o                         
  -4   4   3       2156.16       2303.34        69.50 o                         
  -2   4   3       3349.37       3485.88        91.37 o                         
   0   4   3       2849.00       2869.30        92.22 o                         
   2   4   3       3162.75       3346.04        79.41 o                         
   4   4   3       3650.38       3637.82        66.64 o                         
   6   4   3       4479.42       4269.15        73.46 o                         
   8   4   3       4629.44       4592.19       110.63 o                         
  10   4   3       6731.43       6387.88       151.38 o                         
  12   4   3       1746.05       1567.99        43.84 o                         
  14   4   3       2169.33       2037.57        82.76 o                         
  16   4   3       1822.95       1645.62        71.52 o                         
  18   4   3        923.21        927.01        56.34 o                         
  20   4   3       1668.94       1780.95        98.57 o                         
  22   4   3       2620.59       2985.92       185.25 o                         
  24   4   3        680.21        889.57       186.27 o                         
 -23   5   3         68.28         66.47        29.65 o                         
 -21   5   3        194.74        151.86        26.65 o                         
 -19   5   3        510.23        525.78        36.70 o                         
 -17   5   3        475.96        508.27        34.94 o                         
 -15   5   3         56.46         60.94        15.24 o                         
 -13   5   3       1414.26       1424.98        70.55 o                         
 -11   5   3        213.66        222.32        21.34 o                         
  -9   5   3        742.31        822.18        43.06 o                         
  -7   5   3        218.16        233.88        24.91 o                         
  -5   5   3        496.53        548.28        36.16 o                         
  -3   5   3        676.35        705.52        38.04 o                         
  -1   5   3        716.63        765.27        35.55 o                         
   1   5   3       1251.29       1285.20        45.96 o                         
   3   5   3        408.73        424.78        27.63 o                         
   5   5   3        594.76        573.92        36.27 o                         
   7   5   3       2758.85       2657.25        78.11 o                         
   9   5   3         75.88         81.25        16.67 o                         
  11   5   3        270.95        274.23        28.31 o                         
  13   5   3        380.18        365.40        32.13 o                         
  15   5   3        557.97        464.67        44.65 o                         
  17   5   3        580.47        503.77        48.58 o                         
  19   5   3        365.45        324.85        41.69 o                         
  21   5   3        155.04         63.26        33.63 o                         
 -18   6   3        191.89        201.77        39.51 o                         
 -16   6   3        105.91         94.84        98.39 o                         
 -14   6   3        188.31        152.06        32.22 o                         
 -12   6   3       1854.77       1994.68        85.66 o                         
 -10   6   3       1062.27       1171.71        71.59 o                         
  -8   6   3        306.76        307.02        29.72 o                         
  -6   6   3        726.54        779.41        46.58 o                         
  -4   6   3        417.10        444.13        35.60 o                         
  -2   6   3        210.29        257.19        27.41 o                         
   0   6   3         58.03         49.31        16.05 o                         
   2   6   3       1072.76       1091.69        49.34 o                         
   4   6   3        428.76        423.39        29.34 o                         
   6   6   3        703.54        665.06        42.36 o                         
   8   6   3       1303.04       1325.04        59.22 o                         
  10   6   3       1710.51       1634.03        67.05 o                         
  12   6   3        124.53        127.45        35.85 o                         
  14   6   3        342.51        302.36        35.44 o                         
  16   6   3        203.39        155.38        32.21 o                         
  18   6   3         52.75         56.89        24.82 o                         
 -13   7   3       1053.59       1115.04       119.63 o                         
 -11   7   3        423.79        442.84        45.35 o                         
  -9   7   3        830.64        861.00        52.42 o                         
  -7   7   3        495.14        513.16        41.51 o                         
  -5   7   3        682.51        722.30        49.76 o                         
  -3   7   3       1312.38       1375.42        70.55 o                         
  -1   7   3       1043.07       1032.35        56.83 o                         
   1   7   3       1117.08       1202.23        71.70 o                         
   3   7   3        590.46        664.22        58.14 o                         
   5   7   3        701.05        721.02        71.07 o                         
   7   7   3       2750.75       2599.74       136.02 o                         
   9   7   3        259.04        241.64        48.21 o                         
  11   7   3        381.11        365.48        54.72 o                         
  13   7   3        627.66        609.93        70.20 o                         
 -28   0   4        861.24       1119.77       152.03 o                         
 -26   0   4       1019.86       1214.68       149.33 o                         
 -24   0   4        925.37       1073.53       136.20 o                         
 -22   0   4       1960.60       2170.55       180.80 o                         
 -20   0   4       1391.37       1531.73       143.58 o                         
 -18   0   4       2024.89       2203.54        88.43 o                         
 -16   0   4       1188.40       1188.48        63.35 o                         
 -14   0   4        440.86        422.19        37.32 o                         
 -12   0   4      18412.97      18968.88       249.64 o                         
 -10   0   4       3027.65       2848.98        87.35 o                         
  -8   0   4       2639.86       2501.39        92.47 o                         
  -6   0   4       5420.64       5278.54       191.40 o                         
  -4   0   4       3842.31       3736.43       162.23 o                         
  -2   0   4       5612.20       4938.90       297.61 o                         
   0   0   4       3983.40       3509.12       261.05 o                         
   2   0   4       3673.63       3556.37       255.73 o                         
   4   0   4       6446.05       6794.09       288.13 o                         
   6   0   4       4540.70       4362.54       168.12 o                         
   8   0   4      14349.79      13818.31       320.67 o                         
  10   0   4       3518.56       3298.41       156.46 o                         
  12   0   4       2362.46       2307.58       134.68 o                         
  14   0   4       3858.27       3667.56       180.00 o                         
  16   0   4       3004.23       3032.32       175.77 o                         
  18   0   4       1981.72       2259.02       163.88 o                         
  20   0   4       1932.90       2097.92       167.34 o                         
  22   0   4       3161.68       3311.71       154.69 o                         
  24   0   4       2235.87       2588.36       144.79 o                         
  26   0   4       1198.86       1596.18       120.71 o                         
 -27   1   4        112.56         85.31        26.68 o                         
 -25   1   4        210.09        238.62        30.52 o                         
 -23   1   4        225.62        144.55        23.00 o                         
 -21   1   4        228.85        237.70        26.82 o                         
 -19   1   4        239.72        221.69        21.75 o                         
 -17   1   4        494.14        489.70        29.26 o                         
 -15   1   4        656.45        681.85        33.60 o                         
 -13   1   4        466.52        487.29        29.86 o                         
 -11   1   4        633.95        606.64        32.34 o                         
  -9   1   4        604.59        608.71        30.63 o                         
  -7   1   4        615.73        574.84        39.31 o                         
  -5   1   4        813.88        658.50        63.16 o                         
  -3   1   4       1321.39       1384.34        70.14 o                         
  -1   1   4        349.00        309.43        17.52 o                         
   1   1   4        949.36        895.39        31.18 o                         
   3   1   4       1292.88       1268.71        52.29 o                         
   5   1   4        619.75        655.52        45.20 o                         
   7   1   4       1344.24       1291.60        65.34 o                         
   9   1   4        797.00        751.00        51.60 o                         
  11   1   4        507.69        441.40        42.33 o                         
  13   1   4        680.38        563.85        49.69 o                         
  15   1   4        544.85        503.26        50.11 o                         
  17   1   4        719.47        690.74        63.43 o                         
  19   1   4        296.70        209.48        44.20 o                         
  21   1   4        316.85        319.73        49.36 o                         
  23   1   4        370.16        412.61        41.87 o                         
  25   1   4        151.79         66.55        24.55 o                         
 -26   2   4        421.80        476.86        46.02 o                         
 -24   2   4        381.99        425.21        42.06 o                         
 -22   2   4        743.49        755.38        54.16 o                         
 -20   2   4        501.42        494.76        41.38 o                         
 -18   2   4        695.89        773.23        49.48 o                         
 -16   2   4        393.14        361.76        28.74 o                         
 -14   2   4        150.34        129.94        17.96 o                         
 -12   2   4       8611.62       8960.93       140.65 o                         
 -10   2   4       1132.48       1116.77        35.64 o                         
  -8   2   4       1110.47       1097.52        60.02 o                         
  -6   2   4       1788.10       1906.18        62.92 o                         
  -4   2   4       1595.95       1666.04        66.92 o                         
  -2   2   4       1738.05       1573.20       121.95 o                         
   0   2   4       1553.73       1435.95        43.98 o                         
   2   2   4       1422.94       1409.02        38.32 o                         
   4   2   4       2284.39       2173.56        72.68 o                         
   6   2   4       1726.64       1664.80        58.56 o                         
   8   2   4       7023.44       6726.61       193.66 o                         
  10   2   4       1228.85       1118.11        74.05 o                         
  12   2   4        803.45        752.23        55.13 o                         
  14   2   4       1232.80       1141.29        70.70 o                         
  16   2   4       1253.04       1202.27        82.28 o                         
  18   2   4        703.47        663.23        62.13 o                         
  20   2   4        748.66        756.79        71.66 o                         
  22   2   4       1367.06       1368.12        99.53 o                         
  24   2   4        798.24        789.92        82.21 o                         
  26   2   4        543.32        659.65        66.54 o                         
 -25   3   4        812.28        950.08        64.61 o                         
 -23   3   4        850.95        895.24        61.14 o                         
 -21   3   4        943.86       1085.84        65.20 o                         
 -19   3   4        920.29        976.29        58.09 o                         
 -17   3   4       1884.60       1961.68        79.60 o                         
 -15   3   4       2442.29       2543.35       145.88 o                         
 -13   3   4       1883.31       1946.23        63.27 o                         
 -11   3   4       2553.99       2750.39        77.38 o                         
  -9   3   4       2106.95       2299.15        68.19 o                         
  -7   3   4       2334.27       2485.92        80.66 o                         
  -5   3   4       2936.44       3225.30       119.93 o                         
  -3   3   4       4752.01       5071.29       125.50 o                         
  -1   3   4       1562.65       1541.28        52.37 o                         
   1   3   4       3404.18       3397.01        89.02 o                         
   3   3   4       4789.05       5103.41       108.82 o                         
   5   3   4       2452.81       2359.38        97.01 o                         
   7   3   4       5139.33       5049.87       102.60 o                         
   9   3   4       3104.29       2901.39        94.54 o                         
  11   3   4       1887.51       1777.44        53.77 o                         
  13   3   4       2742.93       2585.61        97.96 o                         
  15   3   4       2080.91       1895.62        76.69 o                         
  17   3   4       2850.80       2676.93        95.60 o                         
  19   3   4       1175.99       1092.67        65.74 o                         
  21   3   4       1258.38       1331.88        80.17 o                         
  23   3   4       1453.48       1543.43       106.98 o                         
 -22   4   4        124.28         84.10        37.89 o                         
 -20   4   4        121.09        114.53        24.45 o                         
 -18   4   4         58.55         57.65        19.60 o                         
 -16   4   4         49.96         31.17        17.14 o                         
 -14   4   4        166.41        153.80        26.36 o                         
 -12   4   4        198.67        207.71        21.31 o                         
 -10   4   4         88.90         73.17        18.80 o                         
  -8   4   4         28.02         14.17        13.68 o                         
  -6   4   4        154.77        185.30        23.25 o                         
  -4   4   4        209.06        211.81        31.49 o                         
  -2   4   4        177.25        201.75        23.01 o                         
   0   4   4        567.76        570.20        38.68 o                         
   2   4   4          9.02          8.07         9.59 o                         
   4   4   4         87.04         85.02        12.59 o                         
   6   4   4         18.15         34.76        10.71 o                         
   8   4   4        280.18        262.23        23.42 o                         
  10   4   4        292.04        295.43        21.74 o                         
  12   4   4         87.81         88.93        16.29 o                         
  14   4   4        151.13        124.79        18.18 o                         
  16   4   4          2.26        -17.62        17.62 o                         
  18   4   4         85.09         45.25        30.87 o                         
  20   4   4        122.79        124.11        49.57 o                         
  22   4   4          2.97        -14.84        45.38 o                         
 -19   5   4        401.23        405.66        38.95 o                         
 -17   5   4        743.92        773.84        61.23 o                         
 -15   5   4        973.89        922.42        70.21 o                         
 -13   5   4        928.78        942.96        54.63 o                         
 -11   5   4       1264.84       1325.21        73.45 o                         
  -9   5   4        689.50        697.07        44.29 o                         
  -7   5   4       1063.15       1132.48        44.89 o                         
  -5   5   4       1011.97       1145.64        45.08 o                         
  -3   5   4       1729.93       1916.64        76.06 o                         
  -1   5   4        964.61       1051.04        42.72 o                         
   1   5   4       1392.55       1505.17        54.82 o                         
   3   5   4       1696.07       1698.97        58.67 o                         
   5   5   4       1279.00       1300.29        51.91 o                         
   7   5   4       2204.35       2227.40        89.94 o                         
   9   5   4       1257.76       1175.90        56.57 o                         
  11   5   4        799.55        747.80        45.97 o                         
  13   5   4       1387.28       1326.59        62.74 o                         
  15   5   4        721.15        587.26        59.74 o                         
  17   5   4       1309.26       1201.35        88.36 o                         
  19   5   4        609.39        574.07        65.94 o                         
 -16   6   4        202.68        213.54        49.21 o                         
 -14   6   4        262.48        256.32        56.33 o                         
 -12   6   4        878.37       1037.54        70.81 o                         
 -10   6   4        569.96        637.92        55.77 o                         
  -8   6   4        193.28        189.44        31.15 o                         
  -6   6   4       1228.42       1386.62       114.64 o                         
  -4   6   4        593.70        697.44        44.85 o                         
  -2   6   4       1246.00       1359.69        69.94 o                         
   0   6   4        985.40       1008.08        47.41 o                         
   2   6   4        440.05        423.00        34.98 o                         
   4   6   4        952.59        970.87        50.87 o                         
   6   6   4        585.23        554.03        40.11 o                         
   8   6   4        494.14        497.86        39.92 o                         
  10   6   4        757.91        737.47        48.21 o                         
  12   6   4        522.09        498.18        47.03 o                         
  14   6   4        984.26        969.52        66.73 o                         
  -9   7   4         35.32         39.67        32.11 o                         
  -7   7   4         49.55         60.30        23.73 o                         
  -5   7   4         12.98        -23.75        23.75 o                         
  -3   7   4          9.38         27.99        24.07 o                         
  -1   7   4        154.50        133.70        24.64 o                         
   1   7   4        120.82         99.14        30.70 o                         
   3   7   4          6.11         12.31        35.75 o                         
   5   7   4        176.86        194.27        40.75 o                         
   7   7   4         72.75         21.40        20.55 o                         
 -23   1   5        425.62        517.50        54.17 o                         
 -21   1   5        763.59        840.70        65.72 o                         
 -19   1   5        685.38        749.52        43.58 o                         
 -17   1   5        955.22        968.98        47.94 o                         
 -15   1   5       4437.42       4602.33       121.42 o                         
 -13   1   5       3536.67       3668.66       120.93 o                         
 -11   1   5       1077.71       1152.45        63.52 o                         
  -9   1   5       3134.35       3166.53       110.90 o                         
  -7   1   5       1502.26       1494.00        69.57 o                         
  -5   1   5       2490.10       2487.43        88.83 o                         
  -3   1   5       1878.42       1905.08        74.37 o                         
  -1   1   5       2485.88       2426.97        69.90 o                         
   1   1   5       3854.70       3857.92       153.88 o                         
   3   1   5       3127.79       2887.16       128.72 o                         
   5   1   5       5725.35       5935.13       246.18 o                         
   7   1   5       2615.60       2764.61       109.39 o                         
   9   1   5       2199.54       2323.74       100.26 o                         
  11   1   5       5471.65       5480.42       244.26 o                         
  13   1   5       1520.57       1501.04        98.56 o                         
  15   1   5       1428.39       1444.78        87.99 o                         
  17   1   5       2027.05       2062.87       108.68 o                         
  19   1   5       1624.72       1584.48       100.92 o                         
  21   1   5       1789.12       1731.53       109.89 o                         
  23   1   5        867.88        853.06        84.10 o                         
 -22   2   5        778.85        925.20        62.66 o                         
 -20   2   5        414.65        453.84        43.04 o                         
 -18   2   5        626.00        642.12        47.97 o                         
 -16   2   5        573.70        579.74        37.30 o                         
 -14   2   5        810.37        878.51        52.58 o                         
 -12   2   5       1867.47       1907.88        98.97 o                         
 -10   2   5       1425.44       1528.58        72.87 o                         
  -8   2   5       1147.21       1134.26        62.76 o                         
  -6   2   5       1028.08       1080.66        80.79 o                         
  -4   2   5       1368.73       1367.35        85.87 o                         
  -2   2   5       1922.95       1779.23        74.50 o                         
   0   2   5       1605.93       1638.36        60.42 o                         
   2   2   5       1133.73       1069.27        47.17 o                         
   4   2   5       1660.23       1580.62        63.95 o                         
   6   2   5       1558.19       1642.69        96.77 o                         
   8   2   5       1766.57       1698.45        92.65 o                         
  10   2   5       1123.69       1100.46        71.85 o                         
  12   2   5       1159.64       1050.32        70.47 o                         
  14   2   5       1239.20       1193.43        77.89 o                         
  16   2   5       1057.04       1003.42        76.48 o                         
  18   2   5        655.42        722.93        69.93 o                         
  20   2   5        954.93        889.49        76.89 o                         
  22   2   5        372.66        356.03        55.10 o                         
 -21   3   5         58.97         69.23        21.93 o                         
 -19   3   5         80.09         54.61        21.63 o                         
 -17   3   5        199.81        161.81        45.92 o                         
 -15   3   5        428.44        406.22        37.92 o                         
 -13   3   5        628.05        624.35        46.10 o                         
 -11   3   5        382.01        369.23        37.14 o                         
  -9   3   5        295.37        352.37        37.82 o                         
  -7   3   5         74.83         76.19        55.65 o                         
  -5   3   5        188.88        138.86        33.10 o                         
  -3   3   5        269.60        248.76        31.05 o                         
  -1   3   5        368.25        354.64        36.28 o                         
   1   3   5        751.85        731.36        49.06 o                         
   3   3   5        303.45        286.75        26.18 o                         
   5   3   5        542.72        507.74        38.53 o                         
   7   3   5        292.45        235.17        29.36 o                         
   9   3   5        567.67        542.85        29.42 o                         
  11   3   5        760.49        686.60        40.37 o                         
  13   3   5        130.36        129.08        24.51 o                         
  15   3   5        183.89        131.94        25.43 o                         
  17   3   5         84.26         40.10        20.61 o                         
  19   3   5        377.47        378.80        41.66 o                         
  21   3   5        292.62        216.24        33.03 o                         
 -20   4   5        435.75        489.90        53.48 o                         
 -18   4   5        673.07        726.23        62.05 o                         
 -16   4   5        589.47        540.50        52.01 o                         
 -14   4   5       1051.14       1100.77        80.61 o                         
 -12   4   5       2290.90       2501.00       117.38 o                         
 -10   4   5       1400.12       1524.54        91.42 o                         
  -8   4   5       1278.59       1461.24       119.63 o                         
  -6   4   5       1019.18       1182.83       134.04 o                         
  -4   4   5       1606.51       1695.16       255.69 o                         
  -2   4   5       2006.90       2131.65       108.67 o                         
   0   4   5       1556.35       1609.68        98.49 o                         
   2   4   5       1276.89       1271.68        67.18 o                         
   4   4   5       1737.19       1831.53        74.22 o                         
   6   4   5       1649.46       1678.17        63.85 o                         
   8   4   5       2085.08       2244.48        97.55 o                         
  10   4   5       1078.46       1022.19        65.99 o                         
  12   4   5       1326.12       1255.53        54.83 o                         
  14   4   5       1211.58       1140.42        65.84 o                         
  16   4   5       1271.74       1080.72        67.24 o                         
  18   4   5        712.62        669.01        66.29 o                         
 -15   5   5        385.04        478.15        97.04 o                         
 -13   5   5         55.60         84.25        36.86 o                         
 -11   5   5        212.81        201.42        35.35 o                         
  -9   5   5        261.51        301.48        44.31 o                         
  -7   5   5        367.39        368.01        47.88 o                         
  -5   5   5        281.96        352.02        67.03 o                         
  -3   5   5       1342.00       1417.92       103.70 o                         
  -1   5   5         74.06         91.17        25.19 o                         
   1   5   5         90.96        111.70        24.21 o                         
   3   5   5        437.48        469.45        44.69 o                         
   5   5   5        552.64        588.72        49.03 o                         
   7   5   5        157.45        157.86        33.29 o                         
   9   5   5        293.26        336.92        47.33 o                         
  11   5   5        428.02        426.96        53.69 o                         
  13   5   5        206.17        236.97        44.59 o                         
  15   5   5        289.85        312.73        49.99 o                         
 -10   6   5         95.19         75.72        39.96 o                         
  -8   6   5        275.18        321.47        57.75 o                         
  -6   6   5        169.95        127.21        30.11 o                         
  -4   6   5        225.76        253.55        39.24 o                         
  -2   6   5        236.74        237.97        37.14 o                         
   0   6   5        184.64        169.70        38.11 o                         
   2   6   5        266.58        247.82        36.24 o                         
   4   6   5        292.96        320.17        40.65 o                         
   6   6   5        223.85        240.92        42.97 o                         
   8   6   5        446.16        468.35        56.94 o                         
 -20   0   6        534.70        604.70        66.37 o                         
 -18   0   6       1158.89       1158.16        89.13 o                         
 -16   0   6        589.41        733.00        96.31 o                         
 -14   0   6        960.88       1047.63       110.51 o                         
 -12   0   6       1562.52       1499.44       129.21 o                         
 -10   0   6       1225.22       1117.30       113.06 o                         
  -8   0   6       1476.99       1447.08       124.81 o                         
  -6   0   6       1377.80       1398.29       122.11 o                         
  -4   0   6       1570.13       1399.44       121.96 o                         
  -2   0   6       5279.60       5259.91       731.72 o                         
   0   0   6       1066.12       1050.68        75.62 o                         
   2   0   6       2114.97       2031.88       198.65 o                         
   4   0   6       1671.85       1584.35       121.21 o                         
   6   0   6       1052.67       1111.30       101.80 o                         
   8   0   6       2577.35       2663.06       165.94 o                         
  10   0   6       2092.19       2459.47       165.24 o                         
  12   0   6       1603.71       1778.54       141.22 o                         
  14   0   6       2213.90       2547.20       171.12 o                         
  16   0   6       1663.38       1792.43       150.14 o                         
  18   0   6       1616.93       1860.81       157.43 o                         
 -19   1   6        110.02        137.68        36.25 o                         
 -17   1   6        119.93        151.15        34.82 o                         
 -15   1   6        280.17        318.45        40.32 o                         
 -13   1   6        614.99        694.29        57.35 o                         
 -11   1   6         57.73         40.96        18.59 o                         
  -9   1   6        118.17         86.51        26.70 o                         
  -7   1   6        370.80        336.32        45.34 o                         
  -5   1   6        418.50        361.82        46.07 o                         
  -3   1   6        274.31        182.39        35.89 o                         
  -1   1   6        209.17        194.93        23.29 o                         
   1   1   6        416.29        424.84        38.72 o                         
   3   1   6        260.45        266.77        30.67 o                         
   5   1   6        553.67        482.73        41.63 o                         
   7   1   6        556.19        503.30        41.96 o                         
   9   1   6          1.92        -14.67        25.36 o                         
  11   1   6        365.35        361.23        49.28 o                         
  13   1   6        444.38        442.98        53.48 o                         
  15   1   6        164.04        156.23        33.92 o                         
  17   1   6        265.35        303.60        47.79 o                         
  19   1   6        121.42        151.65        37.13 o                         
 -18   2   6        462.18        440.81        50.00 o                         
 -16   2   6        237.67        189.98        61.14 o                         
 -14   2   6        372.31        447.13        46.56 o                         
 -12   2   6        552.18        614.09        56.07 o                         
 -10   2   6        606.29        584.43        55.94 o                         
  -8   2   6        440.85        413.60        42.33 o                         
  -6   2   6        562.91        544.65        48.25 o                         
  -4   2   6        632.12        676.49        72.73 o                         
  -2   2   6       2552.16       2508.41        96.42 o                         
   0   2   6        301.02        333.79        37.97 o                         
   2   2   6        727.64        717.24        50.12 o                         
   4   2   6        705.34        696.23        49.19 o                         
   6   2   6        355.29        305.94        34.34 o                         
   8   2   6        834.16        806.66        77.83 o                         
  10   2   6       1001.04        860.10        86.73 o                         
  12   2   6        699.81        692.34        90.88 o                         
  14   2   6        867.85        844.10        60.56 o                         
  16   2   6        737.67        769.28        70.96 o                         
  18   2   6        785.77        824.68        81.31 o                         
 -17   3   6        511.58        585.74        74.32 o                         
 -15   3   6       1170.89       1214.52       149.39 o                         
 -13   3   6       2559.57       2979.07       159.25 o                         
 -11   3   6        171.54        166.15        30.24 o                         
  -9   3   6        479.58        483.68        47.79 o                         
  -7   3   6       1370.45       1465.70        83.93 o                         
  -5   3   6       1486.15       1568.41       164.49 o                         
  -3   3   6       1095.85       1182.96        92.11 o                         
  -1   3   6        832.01        910.58        61.22 o                         
   1   3   6       1577.68       1628.36        88.75 o                         
   3   3   6       1113.42       1111.74        54.74 o                         
   5   3   6       2192.85       2103.00        81.15 o                         
   7   3   6       2261.18       2072.39       114.08 o                         
   9   3   6          7.58         17.35        34.08 o                         
  11   3   6       1473.72       1464.93        86.30 o                         
  13   3   6       1706.58       1592.86       108.40 o                         
  15   3   6        686.58        671.90        55.48 o                         
 -14   4   6          8.11         43.40        33.54 o                         
 -12   4   6         75.58         93.86        38.41 o                         
 -10   4   6        208.69        207.39        47.20 o                         
  -8   4   6        117.01         78.89        39.88 o                         
  -6   4   6         20.29          3.00        38.69 o                         
  -4   4   6         16.55         22.09        27.19 o                         
  -2   4   6         62.62         24.09        18.21 o                         
   0   4   6         77.67         94.06        24.93 o                         
   2   4   6         41.98         67.58        23.02 o                         
   4   4   6         34.91         48.65        22.10 o                         
   6   4   6         33.25         47.67        18.45 o                         
   8   4   6         96.78         87.75        23.18 o                         
  10   4   6        178.45        191.31        42.17 o                         
  12   4   6         23.77         40.09        24.63 o                         
  -7   5   6        449.22        479.58        69.61 o                         
  -5   5   6        448.79        401.03        62.90 o                         
  -3   5   6        561.78        601.79        74.81 o                         
  -1   5   6        420.58        436.71        47.36 o                         
   1   5   6        655.13        735.74        59.65 o                         
   3   5   6        592.30        569.98        59.09 o                         
   5   5   6        988.88        983.84        95.00 o                         
   7   5   6       1131.01       1240.89       100.92 o                         
 -13   1   7        702.20        844.28        79.12 o                         
 -11   1   7        542.32        555.93        63.88 o                         
  -9   1   7        507.12        490.03        60.25 o                         
  -7   1   7        585.56        580.43        64.32 o                         
  -5   1   7       1768.41       1555.25       102.24 o                         
  -3   1   7        872.77        801.17        76.60 o                         
  -1   1   7         90.73        135.53        29.93 o                         
   1   1   7       1740.04       1732.04       164.57 o                         
   3   1   7        708.76        788.73        59.28 o                         
   5   1   7       1243.33       1389.53       125.72 o                         
   7   1   7       1024.05       1010.29        66.10 o                         
   9   1   7        457.84        383.94        42.76 o                         
  11   1   7       1137.92       1149.09        73.36 o                         
 -10   2   7        441.32        500.75        57.64 o                         
  -8   2   7        383.55        407.16        46.52 o                         
  -6   2   7        382.77        374.44        54.33 o                         
  -4   2   7        642.22        612.87        65.28 o                         
  -2   2   7        832.90        694.71        70.45 o                         
   0   2   7        410.65        442.68        68.22 o                         
   2   2   7        595.01        655.56        53.22 o                         
   4   2   7        594.77        655.50        53.78 o                         
   6   2   7         99.50         64.16        24.14 o                         
   8   2   7        369.75        307.18        46.10 o                         
  10   2   7       1317.85       1367.88       111.80 o                         
  -7   3   7        165.29        182.75        34.97 o                         
  -5   3   7         48.69         46.49        22.86 o                         
  -3   3   7        121.10        197.45        46.92 o                         
  -1   3   7          5.35         33.52        22.86 o                         
   1   3   7        215.87        236.35        35.65 o                         
   3   3   7         32.60         68.11        27.83 o                         
   5   3   7        101.97        135.03        28.91 o                         
                                                                                
